# Supplementary material for: Exploring historical trends using taxonomic name metadata
Source: BMC Evol Biol. 2008 May 13;8:144. doi: 10.1186/1471-2148-8-144 (PMC2408592; doi:10.1186/1471-2148-8-144)
Supplement: Additional file 1 — taxonGroupByYears.txt. This file is the pipe-delimited file that was used as the data source for the Excel workbook. It can also be downloaded from the aforementioned website, http://sarkarlab.mbl.edu/taxatoy [file 1471-2148-8-144-S1.xls]

## Sheet: sourceData
KINGDOM^PHYLUM^CLASS^ORDER^FAMILY	Common	1750	1751	1752	1753	1754	1755	1756	1757	1758	1759	1760	1761	1762	1763	1764	1765	1766	1767	1768	1769	1770	1771	1772	1773	1774	1775	1776	1777	1778	1779	1780	1781	1782	1783	1784	1785	1786	1787	1788	1789	1790	1791	1792	1793	1794	1795	1796	1797
All Taxonomic Groups	Everything	8	4	1	1635	384	90	198	230	9480	422	292	806	338	1839	501	124	1660	1646	481	188	339	670	440	931	721	6547	2262	1416	973	812	1169	2186	1342	1122	568	880	838	2378	1759	3017	3047	1732	3255	1830	2548	1399	1405	1120
Unknown Classification	Classification Unknown				39	182	28	68	17	533	74	80	72	52	579	52	11	78	122	36	22	48	69	37	81	67	661	158	201	180	65	64	321	91	112	65	100	85	313	122	395	426	199	456	176	249	182	118	104
Animalia	metazoans	6	3	1	49	30	14	17	182	8787	211	132	710	139	980	434	106	1552	1424	348	136	252	486	200	766	488	5487	2015	1116	657	697	1006	1754	1145	829	430	691	546	1877	1211	2176	2230	1043	2380	1443	1756	1133	836	636
Animalia^Acanthocephala	acanthocephalans													1				1					2			1		11	2		2	12	3	17		1				12	4	8	7	1	2		2
Animalia^Acanthocephala^Archiacanthocephala	Archiacanthocephala																	1								1		8	1		2	4	3	8		1				7	2	7	6	1	2		2
Animalia^Acanthocephala^Archiacanthocephala^Apororhynchida	Apororhynchida
Animalia^Acanthocephala^Archiacanthocephala^Apororhynchida^Apororhynchidae	Apororhynchidae
Animalia^Acanthocephala^Archiacanthocephala^Gigantorhynchida	Gigantorhynchida																																1
Animalia^Acanthocephala^Archiacanthocephala^Gigantorhynchida^Giganthorhynchidae	Giganthorhynchidae																																1
Animalia^Acanthocephala^Archiacanthocephala^Moniliformida	Moniliformida																	1								1		8	1		2	4	1	8		1				7	2	7	6	1	1		2
Animalia^Acanthocephala^Archiacanthocephala^Moniliformida^Moniliformidae	Moniliformidae																	1								1		8	1		2	4	1	8		1				7	2	7	6	1	1		2
Animalia^Acanthocephala^Archiacanthocephala^Oligacanthorhynchida	Oligacanthorhynchida																																1												1
Animalia^Acanthocephala^Archiacanthocephala^Oligacanthorhynchida^Oligacanthorhynchidae	Oligacanthorhynchidae																																1												1
Animalia^Acanthocephala^Eoacanthocephala	Eoacanthocephala																															4									1
Animalia^Acanthocephala^Eoacanthocephala^Gyracanthocephala	Gyracanthocephala
Animalia^Acanthocephala^Eoacanthocephala^Gyracanthocephala^Quadrigyridae	Quadrigyridae
Animalia^Acanthocephala^Eoacanthocephala^Neoechinorhynchida	Neoechinorhynchida																															4									1
Animalia^Acanthocephala^Eoacanthocephala^Neoechinorhynchida^Dendronucleatidae	Dendronucleatidae
Animalia^Acanthocephala^Eoacanthocephala^Neoechinorhynchida^Neoechinorhynchidae	Neoechinorhynchidae																															4									1
Animalia^Acanthocephala^Eoacanthocephala^Neoechinorhynchida^Tenuisentidae	Tenuisentidae
Animalia^Acanthocephala^Palaeacanthocephala	Palaeacanthocephala													1									2					3	1			4		9						5	1	1	1
Animalia^Acanthocephala^Palaeacanthocephala^Echinorhynchida	Echinorhynchida																						2					3	1			2		1						1	1
Animalia^Acanthocephala^Palaeacanthocephala^Echinorhynchida^Arhythmacanthidae	Arhythmacanthidae
Animalia^Acanthocephala^Palaeacanthocephala^Echinorhynchida^Cavisomidae	Cavisomidae
Animalia^Acanthocephala^Palaeacanthocephala^Echinorhynchida^Diplosentidae	Diplosentidae
Animalia^Acanthocephala^Palaeacanthocephala^Echinorhynchida^Echinorhynchidae	Echinorhynchidae																						2					1	1			2								1	1
Animalia^Acanthocephala^Palaeacanthocephala^Echinorhynchida^Fessisentidae	Fessisentidae
Animalia^Acanthocephala^Palaeacanthocephala^Echinorhynchida^Heteracanthocephalidae	Heteracanthocephalidae
Animalia^Acanthocephala^Palaeacanthocephala^Echinorhynchida^Hypoechinorhynchidae	Hypoechinorhynchidae
Animalia^Acanthocephala^Palaeacanthocephala^Echinorhynchida^Illiosentidae	Illiosentidae
Animalia^Acanthocephala^Palaeacanthocephala^Echinorhynchida^Polyacanthorhynchidae	Polyacanthorhynchidae
Animalia^Acanthocephala^Palaeacanthocephala^Echinorhynchida^Pomphorhynchidae	Pomphorhynchidae																											2
Animalia^Acanthocephala^Palaeacanthocephala^Echinorhynchida^Rhadinorhynchidae	Rhadinorhynchidae																																	1
Animalia^Acanthocephala^Palaeacanthocephala^Polymorphida	Polymorphida													1																		2		8						4		1	1
Animalia^Acanthocephala^Palaeacanthocephala^Polymorphida^Centrorhynchidae	Centrorhynchidae																															2		1						2
Animalia^Acanthocephala^Palaeacanthocephala^Polymorphida^Plagiorhynchidae	Plagiorhynchidae													1																				2
Animalia^Acanthocephala^Palaeacanthocephala^Polymorphida^Polymorphidae	Polymorphidae																																	5						2		1	1
Animalia^Annelida	annelid worms									28		1	5					12	21	3	1	1	8		6	17		40	2		1	20				4	2			6	5		2	1
Animalia^Annelida^Branchiobdellae	Branchiobdellae
Animalia^Annelida^Branchiobdellae^Branchiobdellida	Branchiobdellida
Animalia^Annelida^Branchiobdellae^Branchiobdellida^Branchiobdellidae	Branchiobdellidae
Animalia^Annelida^Clitellata	Clitellata									18			3						2						5	15		2				1				4				1			1
Animalia^Annelida^Clitellata^Acanthobdellida	Acanthobdellida
Animalia^Annelida^Clitellata^Acanthobdellida^Acanthobdellidae	Acanthobdellidae
Animalia^Annelida^Clitellata^Arhynchobdellida	Arhynchobdellida									6																4														1
Animalia^Annelida^Clitellata^Arhynchobdellida^Cylicobdellidae	Cylicobdellidae
Animalia^Annelida^Clitellata^Arhynchobdellida^Erpobdellidae	Erpobdellidae									2																4
Animalia^Annelida^Clitellata^Arhynchobdellida^Haemadipsidae	Haemadipsidae
Animalia^Annelida^Clitellata^Arhynchobdellida^Haemopidae	Haemopidae									2
Animalia^Annelida^Clitellata^Arhynchobdellida^Hirudinidae	Hirudinidae									2																														1
Animalia^Annelida^Clitellata^Branchiobdellida	Branchiobdellida
Animalia^Annelida^Clitellata^Branchiobdellida^Bdellodrilidae	Bdellodrilidae
Animalia^Annelida^Clitellata^Branchiobdellida^Branchiobdellidae	Branchiobdellidae
Animalia^Annelida^Clitellata^Branchiobdellida^Cambarincolidae	Cambarincolidae
Animalia^Annelida^Clitellata^Branchiobdellida^Caridinophilidae	Caridinophilidae
Animalia^Annelida^Clitellata^Branchiobdellida^Xironodrilidae	Xironodrilidae
Animalia^Annelida^Clitellata^Haplotaxida	Haplotaxida																		2						5	7		2				1				4
Animalia^Annelida^Clitellata^Haplotaxida^Alluroididae	Alluroididae
Animalia^Annelida^Clitellata^Haplotaxida^Dorydrilidae	Dorydrilidae
Animalia^Annelida^Clitellata^Haplotaxida^Enchytraeidae	Enchytraeidae																									2		1
Animalia^Annelida^Clitellata^Haplotaxida^Glossoscolecidae	Glossoscolecidae
Animalia^Annelida^Clitellata^Haplotaxida^Haplotaxidae	Haplotaxidae
Animalia^Annelida^Clitellata^Haplotaxida^Naididae	Naididae																		2						5							1				4
Animalia^Annelida^Clitellata^Haplotaxida^Opistocystidae	Opistocystidae
Animalia^Annelida^Clitellata^Haplotaxida^Phreodrilidae	Phreodrilidae
Animalia^Annelida^Clitellata^Haplotaxida^Sparganophilidae	Sparganophilidae
Animalia^Annelida^Clitellata^Haplotaxida^Tubificidae	sludge worms																									5		1
Animalia^Annelida^Clitellata^Lumbriculida	Lumbriculida																									1
Animalia^Annelida^Clitellata^Lumbriculida^Lumbriculidae	Lumbriculidae																									1
Animalia^Annelida^Clitellata^Rhynchobdellida	Rhynchobdellida									12			3													3																	1
Animalia^Annelida^Clitellata^Rhynchobdellida^Glossiphoniidae	Glossiphoniidae									7			2													3
Animalia^Annelida^Clitellata^Rhynchobdellida^Ozobranchidae	Ozobranchidae																																										1
Animalia^Annelida^Clitellata^Rhynchobdellida^Piscicolidae	Piscicolidae									5			1
Animalia^Annelida^Hirudinida	leeches
Animalia^Annelida^Hirudinida^Arhynchobdellida	Arhynchobdellida
Animalia^Annelida^Hirudinida^Arhynchobdellida^Haemadipsidae	Haemadipsidae
Animalia^Annelida^Hirudinida^Arhynchobdellida^Haemopidae	Haemopidae
Animalia^Annelida^Hirudinida^Arhynchobdellida^Hirudinidae	Hirudinidae
Animalia^Annelida^Hirudinida^Arhynchobdellida^Semiscolecidae	Semiscolecidae
Animalia^Annelida^Hirudinida^Arhynchobdellida^Xerobdellidae	Xerobdellidae
Animalia^Annelida^Hirudinida^Erpobdelliformes	Erpobdelliformes
Animalia^Annelida^Hirudinida^Erpobdelliformes^Americobdellidae	Americobdellidae
Animalia^Annelida^Hirudinida^Erpobdelliformes^Erpobdellidae	Erpobdellidae
Animalia^Annelida^Hirudinida^Erpobdelliformes^Salifidae	Salifidae
Animalia^Annelida^Hirudinida^Rhynchobdellida	Rhynchobdellida
Animalia^Annelida^Hirudinida^Rhynchobdellida^Glossiphoniidae	Glossiphoniidae
Animalia^Annelida^Hirudinida^Rhynchobdellida^Piscicolidae	Piscicolidae
Animalia^Annelida^Pogonophora	pogonophores
Animalia^Annelida^Pogonophora^Athecanephria	Athecanephria
Animalia^Annelida^Pogonophora^Athecanephria^Oligobrachiidae	Oligobrachiidae
Animalia^Annelida^Pogonophora^Athecanephria^Siboglinidae	Siboglinidae
Animalia^Annelida^Pogonophora^Thecanephria	Thecanephria
Animalia^Annelida^Pogonophora^Thecanephria^Lamellisabellidae	Lamellisabellidae
Animalia^Annelida^Pogonophora^Thecanephria^Polybrachiidae	Polybrachiidae
Animalia^Annelida^Pogonophora^Thecanephria^Sclerolinidae	Sclerolinidae
Animalia^Annelida^Pogonophora^Thecanephria^Spirobrachiidae	Spirobrachiidae
Animalia^Annelida^Pogonophora^Vestimentifera	vestimentiferans
Animalia^Annelida^Pogonophora^Vestimentifera^Alaysiidae	Alaysiidae
Animalia^Annelida^Pogonophora^Vestimentifera^Arcovestiidae	Arcovestiidae
Animalia^Annelida^Pogonophora^Vestimentifera^Escarpiidae	Escarpiidae
Animalia^Annelida^Pogonophora^Vestimentifera^Lamellibrachiidae	Lamellibrachiidae
Animalia^Annelida^Pogonophora^Vestimentifera^Ridgeiidae	Ridgeiidae
Animalia^Annelida^Pogonophora^Vestimentifera^Riftiidae	Riftiidae
Animalia^Annelida^Pogonophora^Vestimentifera^Tevniidae	Tevniidae
Animalia^Annelida^Polychaeta	polychaetes									11		1	2					12	19	3	1	1	8		1	2		38	2		1	23					2			5	5		1	1
Animalia^Annelida^Polychaeta^Aciculata	Aciculata									6		1	2					9	9		1	1	1		1			22	1			9								5	3			1
Animalia^Annelida^Polychaeta^Aciculata^Aberrantidae	Aberrantidae
Animalia^Annelida^Polychaeta^Aciculata^Acoetidae	Acoetidae
Animalia^Annelida^Polychaeta^Aciculata^Alciopidae	Alciopidae
Animalia^Annelida^Polychaeta^Aciculata^Amphinomidae	Amphinomidae																	4										2													2			1
Animalia^Annelida^Polychaeta^Aciculata^Aphroditidae	Aphroditidae									2			1					2	2										1			1
Animalia^Annelida^Polychaeta^Aciculata^Chrysopetalidae	Chrysopetalidae
Animalia^Annelida^Polychaeta^Aciculata^Dorvilleidae	Dorvilleidae
Animalia^Annelida^Polychaeta^Aciculata^Eulepethidae	Eulepethidae
Animalia^Annelida^Polychaeta^Aciculata^Eunicidae	Eunicidae																		1									2												1
Animalia^Annelida^Polychaeta^Aciculata^Euphrosinidae	Euphrosinidae																					1
Animalia^Annelida^Polychaeta^Aciculata^Glyceridae	bloodworms																											2
Animalia^Annelida^Polychaeta^Aciculata^Goniadidae	Goniadidae
Animalia^Annelida^Polychaeta^Aciculata^Hartmaniellidae	Hartmaniellidae
Animalia^Annelida^Polychaeta^Aciculata^Hesionidae	Hesionidae																															1								1
Animalia^Annelida^Polychaeta^Aciculata^Histriobdellidae	Histriobdellidae
Animalia^Annelida^Polychaeta^Aciculata^Ichthyotomidae	Ichthyotomidae
Animalia^Annelida^Polychaeta^Aciculata^Iospilidae	Iospilidae
Animalia^Annelida^Polychaeta^Aciculata^Lacydoniidae	Lacydoniidae
Animalia^Annelida^Polychaeta^Aciculata^Lopadorhynchidae	Lopadorhynchidae
Animalia^Annelida^Polychaeta^Aciculata^Lumbrineridae	Lumbrineridae																											2
Animalia^Annelida^Polychaeta^Aciculata^Myzostomidae	Myzostomidae
Animalia^Annelida^Polychaeta^Aciculata^Nephtyidae	Nephtyidae																											1				1									1
Animalia^Annelida^Polychaeta^Aciculata^Nereididae	sandworms									3								2	1						1			4												1
Animalia^Annelida^Polychaeta^Aciculata^Nerillidae	Nerillidae
Animalia^Annelida^Polychaeta^Aciculata^Oenonidae	Oenonidae
Animalia^Annelida^Polychaeta^Aciculata^Onuphidae	Onuphidae																		1									2												1
Animalia^Annelida^Polychaeta^Aciculata^Paralacydoniidae	Paralacydoniidae
Animalia^Annelida^Polychaeta^Aciculata^Pholoidae	Pholoidae																											2				1
Animalia^Annelida^Polychaeta^Aciculata^Phyllodocidae	Phyllodocidae																		1													2
Animalia^Annelida^Polychaeta^Aciculata^Pilargidae	Pilargidae
Animalia^Annelida^Polychaeta^Aciculata^Pisionidae	Pisionidae
Animalia^Annelida^Polychaeta^Aciculata^Polynoidae	Polynoidae									1								1	3		1
Animalia^Annelida^Polychaeta^Aciculata^Sigalionidae	Sigalionidae
Animalia^Annelida^Polychaeta^Aciculata^Sphaerodoridae	Sphaerodoridae
Animalia^Annelida^Polychaeta^Aciculata^Spintheridae	Spintheridae
Animalia^Annelida^Polychaeta^Aciculata^Syllidae	Syllidae											1	1										1					5				3								1
Animalia^Annelida^Polychaeta^Aciculata^Tomopteridae	Tomopteridae
Animalia^Annelida^Polychaeta^Aciculata^Typhloscolecidae	Typhloscolecidae
Animalia^Annelida^Polychaeta^Canalipalpata	Canalipalpata									3								3	9	3			7			2		16	1		1	6					2				2		1
Animalia^Annelida^Polychaeta^Canalipalpata^Acrocirridae	Acrocirridae
Animalia^Annelida^Polychaeta^Canalipalpata^Ampharetidae	Ampharetidae
Animalia^Annelida^Polychaeta^Canalipalpata^Apistobranchidae	Apistobranchidae
Animalia^Annelida^Polychaeta^Canalipalpata^Chaetopteridae	Chaetopteridae
Animalia^Annelida^Polychaeta^Canalipalpata^Cirratulidae	Cirratulidae																											2
Animalia^Annelida^Polychaeta^Canalipalpata^Ctenodrilidae	Ctenodrilidae
Animalia^Annelida^Polychaeta^Canalipalpata^Fauveliopsidae	Fauveliopsidae
Animalia^Annelida^Polychaeta^Canalipalpata^Flabelligeridae	Flabelligeridae																											1
Animalia^Annelida^Polychaeta^Canalipalpata^Longosomatidae	Longosomatidae
Animalia^Annelida^Polychaeta^Canalipalpata^Magelonidae	Magelonidae
Animalia^Annelida^Polychaeta^Canalipalpata^Oweniidae	Oweniidae
Animalia^Annelida^Polychaeta^Canalipalpata^Pectinariidae	Pectinariidae																	1	2									1
Animalia^Annelida^Polychaeta^Canalipalpata^Poecilochaetidae	Poecilochaetidae
Animalia^Annelida^Polychaeta^Canalipalpata^Poeobiidae	Poeobiidae
Animalia^Annelida^Polychaeta^Canalipalpata^Polygordiidae	Polygordiidae
Animalia^Annelida^Polychaeta^Canalipalpata^Protodrilidae	Protodrilidae
Animalia^Annelida^Polychaeta^Canalipalpata^Sabellariidae	Sabellariidae																		1
Animalia^Annelida^Polychaeta^Canalipalpata^Sabellidae	Sabellidae																		3										1														1
Animalia^Annelida^Polychaeta^Canalipalpata^Saccocirridae	Saccocirridae
Animalia^Annelida^Polychaeta^Canalipalpata^Serpulidae	Serpulidae									3								1	1	3								3			1	5									1
Animalia^Annelida^Polychaeta^Canalipalpata^Spionidae	Spionidae																						2					3									2				1
Animalia^Annelida^Polychaeta^Canalipalpata^Sternaspidae	Sternaspidae
Animalia^Annelida^Polychaeta^Canalipalpata^Terebellidae	Terebellidae																	1	2				5			2		6				1
Animalia^Annelida^Polychaeta^Canalipalpata^Trichobranchidae	Trichobranchidae
Animalia^Annelida^Polychaeta^Canalipalpata^Trochochaetidae	Trochochaetidae
Animalia^Annelida^Polychaeta^Capitellida	Capitellida
Animalia^Annelida^Polychaeta^Capitellida^Maldanidae	Maldanidae
Animalia^Annelida^Polychaeta^Capitellida^Scalibregmatidae	Scalibregmatidae
Animalia^Annelida^Polychaeta^Eunicida	Eunicida
Animalia^Annelida^Polychaeta^Eunicida^Oenonidae	Oenonidae
Animalia^Annelida^Polychaeta^Eunicida^Onuphidae	Onuphidae
Animalia^Annelida^Polychaeta^Phyllodocida	Phyllodocida
Animalia^Annelida^Polychaeta^Phyllodocida^Aphroditidae	Aphroditidae
Animalia^Annelida^Polychaeta^Phyllodocida^Hesionidae	Hesionidae
Animalia^Annelida^Polychaeta^Phyllodocida^Nereididae	sandworms
Animalia^Annelida^Polychaeta^Phyllodocida^Polynoidae	Polynoidae
Animalia^Annelida^Polychaeta^Phyllodocida^Syllidae	Syllidae
Animalia^Annelida^Polychaeta^Sabellida	Sabellida																		1
Animalia^Annelida^Polychaeta^Sabellida^Sabellidae	Sabellidae
Animalia^Annelida^Polychaeta^Sabellida^Serpulidae	Serpulidae																		1
Animalia^Annelida^Polychaeta^Sabellida^Spirorbidae	Spirorbidae
Animalia^Annelida^Polychaeta^Spionida	Spionida
Animalia^Annelida^Polychaeta^Spionida^Chaetopteridae	Chaetopteridae
Animalia^Annelida^Polychaeta^Spionida^Spionidae	Spionidae
Animalia^Annelida^Polychaeta^Terebellida	Terebellida
Animalia^Annelida^Polychaeta^Terebellida^Alvinellidae	Pompeii worms
Animalia^Annelida^Polychaeta^Terebellida^Ampharetidae	Ampharetidae
Animalia^Annelida^Polychaeta^Terebellida^Terebellidae	Terebellidae
Animalia^Arthropoda	arthropods	4	3	1	25	17	3	8	174	4192	192	19	636	93	869	357	21	285	1160	51	29	105	328	102	638	193	4418	1292	845	388	618	801	1599	818	420	304	600	140	1649	341	970	1757	463	1413	1172	1498	861	736	458
Animalia^Arthropoda^Arachnida	arachnids				1	2			169	64	2	1	5	2	15	1		1	11	2		3	1	13			42	40	6	32			6	1	2		2		6	2	12	5	1	1	20	9	6	10	6
Animalia^Arthropoda^Arachnida^Amblypygi	tailless whip scorpions									2														2																									2
Animalia^Arthropoda^Arachnida^Amblypygi^Phrynichidae	Phrynichidae									2														2																									2
Animalia^Arthropoda^Arachnida^Amblypygi^Phrynidae	Phrynidae
Animalia^Arthropoda^Arachnida^Araneae	spiders				1	2			169	36	1	1	2		12	1		1	9	1		3	1	9			32	4	5	21			3				2		2	2	10	1		1	16				4
Animalia^Arthropoda^Arachnida^Araneae^Actinopodidae	Actinopodidae
Animalia^Arthropoda^Arachnida^Araneae^Agelenidae	funnel weavers								4																												1				1
Animalia^Arthropoda^Arachnida^Araneae^Amaurobiidae	Hacklemesh Weavers																			1
Animalia^Arthropoda^Arachnida^Araneae^Ammoxenidae	Ammoxenidae
Animalia^Arthropoda^Arachnida^Araneae^Amphinectidae	Amphinectidae
Animalia^Arthropoda^Arachnida^Araneae^Anapidae	Anapidae
Animalia^Arthropoda^Arachnida^Araneae^Antrodiaetidae	Folding-door Spiders
Animalia^Arthropoda^Arachnida^Araneae^Anyphaenidae	Ghost Spiders
Animalia^Arthropoda^Arachnida^Araneae^Araneidae	ÔªøOrb-Web Spiders								90	8					4	1			2					6			17	1		1			1				1				1				8
Animalia^Arthropoda^Arachnida^Araneae^Archaeidae	Archaeidae
Animalia^Arthropoda^Arachnida^Araneae^Atypidae	Purseweb Spiders																											1
Animalia^Arthropoda^Arachnida^Araneae^Austrochilidae	Austrochilidae
Animalia^Arthropoda^Arachnida^Araneae^Barychelidae	Barychelidae
Animalia^Arthropoda^Arachnida^Araneae^Caponiidae	Caponiidae
Animalia^Arthropoda^Arachnida^Araneae^Cithaeronidae	Cithaeronidae
Animalia^Arthropoda^Arachnida^Araneae^Clubionidae	Sac Spiders								2
Animalia^Arthropoda^Arachnida^Araneae^Corinnidae	Antmimics
Animalia^Arthropoda^Arachnida^Araneae^Cryptothelidae	Cryptothelidae
Animalia^Arthropoda^Arachnida^Araneae^Ctenidae	Wandering Spiders
Animalia^Arthropoda^Arachnida^Araneae^Ctenizidae	Trapdoor spiders																																						1	1
Animalia^Arthropoda^Arachnida^Araneae^Cyatholipidae	Cyatholipidae
Animalia^Arthropoda^Arachnida^Araneae^Cybaeidae	Cybaeidae								2	1
Animalia^Arthropoda^Arachnida^Araneae^Cycloctenidae	Cycloctenidae
Animalia^Arthropoda^Arachnida^Araneae^Cyrtaucheniidae	Trapdoor spiders
Animalia^Arthropoda^Arachnida^Araneae^Deinopidae	Ogrefaced spider
Animalia^Arthropoda^Arachnida^Araneae^Desidae	Desidae																																												1
Animalia^Arthropoda^Arachnida^Araneae^Dictynidae	Mesh Web Weavers									2																	1																		1
Animalia^Arthropoda^Arachnida^Araneae^Diguetidae	Diguetidae
Animalia^Arthropoda^Arachnida^Araneae^Dipluridae	Funnel-Web Spiders
Animalia^Arthropoda^Arachnida^Araneae^Drymusidae	Drymusidae
Animalia^Arthropoda^Arachnida^Araneae^Dysderidae	Dysderids														1
Animalia^Arthropoda^Arachnida^Araneae^Eresidae	Eresidae																													1									1		2
Animalia^Arthropoda^Arachnida^Araneae^Filistatidae	Crevice Weavers																										2
Animalia^Arthropoda^Arachnida^Araneae^Gallieniellidae	Gallieniellidae
Animalia^Arthropoda^Arachnida^Araneae^Gnaphosidae	Ground Spiders									3
Animalia^Arthropoda^Arachnida^Araneae^Gradungulidae	Gradungulidae
Animalia^Arthropoda^Arachnida^Araneae^Hahniidae	Hahniidae
Animalia^Arthropoda^Arachnida^Araneae^Halidae	Halidae
Animalia^Arthropoda^Arachnida^Araneae^Hersiliidae	Two-Tailed Spiders
Animalia^Arthropoda^Arachnida^Araneae^Hexathelidae	funnel-web tarantulas
Animalia^Arthropoda^Arachnida^Araneae^Holarchaeidae	Holarchaeidae
Animalia^Arthropoda^Arachnida^Araneae^Homalonychidae	Homalonychidae
Animalia^Arthropoda^Arachnida^Araneae^Huttoniidae	Huttoniidae
Animalia^Arthropoda^Arachnida^Araneae^Hypochilidae	lampshade spiders
Animalia^Arthropoda^Arachnida^Araneae^Idiopidae	ground dwelling trapdoor spiders
Animalia^Arthropoda^Arachnida^Araneae^Lamponidae	Lamponidae
Animalia^Arthropoda^Arachnida^Araneae^Leptonetidae	Leptonetidae
Animalia^Arthropoda^Arachnida^Araneae^Linyphiidae	dwarf spiders and sheet-web weavers								5	6																																							2
Animalia^Arthropoda^Arachnida^Araneae^Liocranidae	Liocranidae
Animalia^Arthropoda^Arachnida^Araneae^Liphistiidae	Liphistiidae
Animalia^Arthropoda^Arachnida^Araneae^Lycosidae	Wolf Spiders								23	6					3			1				2							3	3
Animalia^Arthropoda^Arachnida^Araneae^Malkaridae	Malkaridae
Animalia^Arthropoda^Arachnida^Araneae^Mecicobothriidae	Mecicobothriidae
Animalia^Arthropoda^Arachnida^Araneae^Mecysmaucheniidae	Mecysmaucheniidae
Animalia^Arthropoda^Arachnida^Araneae^Micropholcommatidae	Micropholcommatidae
Animalia^Arthropoda^Arachnida^Araneae^Microstigmatidae	Microstigmatidae
Animalia^Arthropoda^Arachnida^Araneae^Migidae	Migidae
Animalia^Arthropoda^Arachnida^Araneae^Mimetidae	Pirate spiders																													2											2
Animalia^Arthropoda^Arachnida^Araneae^Miturgidae	Prowling Spiders																																								1
Animalia^Arthropoda^Arachnida^Araneae^Mysmenidae	Mysmenidae
Animalia^Arthropoda^Arachnida^Araneae^Nemesiidae	funnel-web-like spiders
Animalia^Arthropoda^Arachnida^Araneae^Neolanidae	Neolanidae
Animalia^Arthropoda^Arachnida^Araneae^Nesticidae	Nesticidae								2
Animalia^Arthropoda^Arachnida^Araneae^Nicodamidae	Nicodamidae
Animalia^Arthropoda^Arachnida^Araneae^Ochyroceratidae	Ochyroceratidae
Animalia^Arthropoda^Arachnida^Araneae^Oecobiidae	Wall spiders
Animalia^Arthropoda^Arachnida^Araneae^Oonopidae	Oonopidae
Animalia^Arthropoda^Arachnida^Araneae^Orsolobidae	Orsolobidae
Animalia^Arthropoda^Arachnida^Araneae^Oxyopidae	Lynx Spiders																													2
Animalia^Arthropoda^Arachnida^Araneae^Palpimanidae	Palpimanidae
Animalia^Arthropoda^Arachnida^Araneae^Pararchaeidae	Pararchaeidae
Animalia^Arthropoda^Arachnida^Araneae^Paratropididae	Paratropididae
Animalia^Arthropoda^Arachnida^Araneae^Periegopidae	Periegopidae
Animalia^Arthropoda^Arachnida^Araneae^Philodromidae	Running Crab Spiders								6																					3
Animalia^Arthropoda^Arachnida^Araneae^Pholcidae	Daddy-Long-Leg Spiders														2												2						2
Animalia^Arthropoda^Arachnida^Araneae^Phyxelididae	Phyxelididae
Animalia^Arthropoda^Arachnida^Araneae^Pimoidae	Pimoidae
Animalia^Arthropoda^Arachnida^Araneae^Pisauridae	Fishing Spiders					1			5	1	1												1																						1
Animalia^Arthropoda^Arachnida^Araneae^Plectreuridae	Plectreuridae
Animalia^Arthropoda^Arachnida^Araneae^Prodidomidae	Prodidomidae
Animalia^Arthropoda^Arachnida^Araneae^Psechridae	Psechrid Spiders
Animalia^Arthropoda^Arachnida^Araneae^Salticidae	Jumping Spiders				1	1			14	1		1	2		1							1					2	1		4														1	1				2
Animalia^Arthropoda^Arachnida^Araneae^Scytodidae	Spitting Spiders
Animalia^Arthropoda^Arachnida^Araneae^Segestriidae	Segestriidae
Animalia^Arthropoda^Arachnida^Araneae^Selenopidae	Flatties
Animalia^Arthropoda^Arachnida^Araneae^Senoculidae	Senoculidae
Animalia^Arthropoda^Arachnida^Araneae^Sicariidae	Six-eyed Spiders
Animalia^Arthropoda^Arachnida^Araneae^Sparassidae	Huntsman Spiders								2	1									1
Animalia^Arthropoda^Arachnida^Araneae^Stenochilidae	Stenochilidae
Animalia^Arthropoda^Arachnida^Araneae^Stiphidiidae	Stiphidiidae
Animalia^Arthropoda^Arachnida^Araneae^Symphytognathidae	Symphytognathidae
Animalia^Arthropoda^Arachnida^Araneae^Synaphridae	Synaphridae
Animalia^Arthropoda^Arachnida^Araneae^Synotaxidae	Synotaxidae
Animalia^Arthropoda^Arachnida^Araneae^Telemidae	Telemidae
Animalia^Arthropoda^Arachnida^Araneae^Tengellidae	Tengellidae
Animalia^Arthropoda^Arachnida^Araneae^Tetrablemmidae	Tetrablemmidae
Animalia^Arthropoda^Arachnida^Araneae^Tetragnathidae	Big-Jawed Spiders								2	2					1				2					1			1			2															2
Animalia^Arthropoda^Arachnida^Araneae^Theraphosidae	baboon spiders									2																														1					2
Animalia^Arthropoda^Arachnida^Araneae^Theridiidae	cobweb weavers								8	2									4								2	1		3												1
Animalia^Arthropoda^Arachnida^Araneae^Theridiosomatidae	Theridiosomatidae
Animalia^Arthropoda^Arachnida^Araneae^Thomisidae	Crab Spiders								4	1														2			5		2
Animalia^Arthropoda^Arachnida^Araneae^Titanoecidae	Titanoecidae
Animalia^Arthropoda^Arachnida^Araneae^Trechaleidae	Trechaleidae
Animalia^Arthropoda^Arachnida^Araneae^Trochanteriidae	Trochanteriidae
Animalia^Arthropoda^Arachnida^Araneae^Uloboridae	hackled orbweavers																																								3
Animalia^Arthropoda^Arachnida^Araneae^Zodariidae	ant-hunting spiders
Animalia^Arthropoda^Arachnida^Araneae^Zoridae	Zoridae
Animalia^Arthropoda^Arachnida^Araneae^Zorocratidae	Zorocratidae
Animalia^Arthropoda^Arachnida^Araneae^Zoropsidae	False Wolf Spider
Animalia^Arthropoda^Arachnida^Astigmata	Astigmata									4																							2
Animalia^Arthropoda^Arachnida^Astigmata^Acaridae	store product mites									1																							1
Animalia^Arthropoda^Arachnida^Astigmata^Avenzoariidae	Avenzoariidae									1
Animalia^Arthropoda^Arachnida^Astigmata^Carpoglyphidae	Carpoglyphidae									1
Animalia^Arthropoda^Arachnida^Astigmata^Chaetodactylidae	Chaetodactylidae
Animalia^Arthropoda^Arachnida^Astigmata^Chortoglyphagidae	Chortoglyphagidae
Animalia^Arthropoda^Arachnida^Astigmata^Echimyopodidae	Echimyopodidae
Animalia^Arthropoda^Arachnida^Astigmata^Epidermoptidae	bird skin lice
Animalia^Arthropoda^Arachnida^Astigmata^Freyanidae	Freyanidae
Animalia^Arthropoda^Arachnida^Astigmata^Glycyphagidae	Glycyphagidae																																1
Animalia^Arthropoda^Arachnida^Astigmata^Histiostomatidae	Histiostomatidae
Animalia^Arthropoda^Arachnida^Astigmata^Lardoglyphidae	Lardoglyphidae
Animalia^Arthropoda^Arachnida^Astigmata^Listrophoridae	Listrophoridae
Animalia^Arthropoda^Arachnida^Astigmata^Proctophyllodidae	Proctophyllodidae
Animalia^Arthropoda^Arachnida^Astigmata^Psoroptidae	scab mites
Animalia^Arthropoda^Arachnida^Astigmata^Pyroglyphidae	house-dust mites
Animalia^Arthropoda^Arachnida^Astigmata^Sarcoptidae	itch mites									1
Animalia^Arthropoda^Arachnida^Astigmata^Suidasiidae	Suidasiidae
Animalia^Arthropoda^Arachnida^Astigmata^Trouessartiidae	Trouessartiidae
Animalia^Arthropoda^Arachnida^Endeostigmata	Endeostigmata
Animalia^Arthropoda^Arachnida^Endeostigmata^Terpnacaridae	Terpnacaridae
Animalia^Arthropoda^Arachnida^Holothyrida	Holothyrida
Animalia^Arthropoda^Arachnida^Holothyrida^Allothyridae	Allothyridae
Animalia^Arthropoda^Arachnida^Holothyrida^Holothyridae	Holothyridae
Animalia^Arthropoda^Arachnida^Mesostigmata	Mesostigmata																							1						1
Animalia^Arthropoda^Arachnida^Mesostigmata^Antennophoridae	Antennophoridae
Animalia^Arthropoda^Arachnida^Mesostigmata^Ascidae	Ascidae
Animalia^Arthropoda^Arachnida^Mesostigmata^Cercomegistidae	Cercomegistidae
Animalia^Arthropoda^Arachnida^Mesostigmata^Davacaridae	Davacaridae
Animalia^Arthropoda^Arachnida^Mesostigmata^Dermanyssidae	Dermanyssidae																													1
Animalia^Arthropoda^Arachnida^Mesostigmata^Diarthrophallidae	Diarthrophallidae
Animalia^Arthropoda^Arachnida^Mesostigmata^Diplogyniidae	Diplogyniidae
Animalia^Arthropoda^Arachnida^Mesostigmata^Euzerconidae	Euzerconidae
Animalia^Arthropoda^Arachnida^Mesostigmata^Klinckowstroemiidae	Klinckowstroemiidae
Animalia^Arthropoda^Arachnida^Mesostigmata^Laelapidae	Laelapidae
Animalia^Arthropoda^Arachnida^Mesostigmata^Macrochelidae	Macrochelidae																							1
Animalia^Arthropoda^Arachnida^Mesostigmata^Macrodinychidae	Macrodinychidae
Animalia^Arthropoda^Arachnida^Mesostigmata^Macronyssidae	bird mites
Animalia^Arthropoda^Arachnida^Mesostigmata^Megisthanidae	Megisthanidae
Animalia^Arthropoda^Arachnida^Mesostigmata^Microgyniidae	Microgyniidae
Animalia^Arthropoda^Arachnida^Mesostigmata^Ologamasidae	Ologamasidae
Animalia^Arthropoda^Arachnida^Mesostigmata^Otopheidomenidae	Otopheidomenidae
Animalia^Arthropoda^Arachnida^Mesostigmata^Parasitidae	Parasitidae
Animalia^Arthropoda^Arachnida^Mesostigmata^Paratennulidae	Paratennulidae
Animalia^Arthropoda^Arachnida^Mesostigmata^Phytoseiidae	Phytoseiidae
Animalia^Arthropoda^Arachnida^Mesostigmata^Rhinonyssidae	Rhinonyssidae
Animalia^Arthropoda^Arachnida^Mesostigmata^Saltiseiidae	Saltiseiidae
Animalia^Arthropoda^Arachnida^Mesostigmata^Sejidae	Sejidae
Animalia^Arthropoda^Arachnida^Mesostigmata^Spinturnicidae	Spinturnicidae
Animalia^Arthropoda^Arachnida^Mesostigmata^Trachytidae	Trachytidae
Animalia^Arthropoda^Arachnida^Mesostigmata^Uropodellidae	Uropodellidae
Animalia^Arthropoda^Arachnida^Mesostigmata^Uropodidae	Uropodidae
Animalia^Arthropoda^Arachnida^Mesostigmata^Varroidae	Varroidae
Animalia^Arthropoda^Arachnida^Mesostigmata^Veigaiidae	Veigaiidae
Animalia^Arthropoda^Arachnida^Opilioacarida	Opilioacarida
Animalia^Arthropoda^Arachnida^Opilioacarida^Opilioacaridae	Opilioacaridae
Animalia^Arthropoda^Arachnida^Opiliones	daddy longlegs										1				1				1																											1		1
Animalia^Arthropoda^Arachnida^Opiliones^Caddidae	Caddidae
Animalia^Arthropoda^Arachnida^Opiliones^Ceratolasmatidae	Ceratolasmatidae
Animalia^Arthropoda^Arachnida^Opiliones^Cosmetidae	Cosmetidae
Animalia^Arthropoda^Arachnida^Opiliones^Dicranolasmatidae	Dicranolasmatidae
Animalia^Arthropoda^Arachnida^Opiliones^Gonyleptidae	Gonyleptidae
Animalia^Arthropoda^Arachnida^Opiliones^Ischyropsalididae	Ischyropsalididae																																													1
Animalia^Arthropoda^Arachnida^Opiliones^Nemastomatidae	Nemastomatidae
Animalia^Arthropoda^Arachnida^Opiliones^Neogoveidae	Neogoveidae
Animalia^Arthropoda^Arachnida^Opiliones^Nipponopsalididae	Nipponopsalididae
Animalia^Arthropoda^Arachnida^Opiliones^Pettalidae	Pettalidae
Animalia^Arthropoda^Arachnida^Opiliones^Phalangiidae	Phalangiidae
Animalia^Arthropoda^Arachnida^Opiliones^Phalangodidae	Phalangodidae
Animalia^Arthropoda^Arachnida^Opiliones^Sabaconidae	Sabaconidae
Animalia^Arthropoda^Arachnida^Opiliones^Sclerosomatidae	Sclerosomatidae
Animalia^Arthropoda^Arachnida^Opiliones^Sironidae	Sironidae										1																																					1
Animalia^Arthropoda^Arachnida^Opiliones^Stylocellidae	Stylocellidae
Animalia^Arthropoda^Arachnida^Opiliones^Triaenonychidae	Triaenonychidae
Animalia^Arthropoda^Arachnida^Opiliones^Troglosironidae	Troglosironidae
Animalia^Arthropoda^Arachnida^Opiliones^Trogulidae	Trogulidae														1				1
Animalia^Arthropoda^Arachnida^Oribatida	beetle mites									1			1		1
Animalia^Arthropoda^Arachnida^Oribatida^Achipteriidae	Achipteriidae									1
Animalia^Arthropoda^Arachnida^Oribatida^Ameridae	Ameridae
Animalia^Arthropoda^Arachnida^Oribatida^Banksinomidae	Banksinomidae
Animalia^Arthropoda^Arachnida^Oribatida^Camisiidae	moss mites
Animalia^Arthropoda^Arachnida^Oribatida^Carabodidae	Carabodidae
Animalia^Arthropoda^Arachnida^Oribatida^Cepheidae	Cepheidae
Animalia^Arthropoda^Arachnida^Oribatida^Ceratozetidae	Ceratozetidae
Animalia^Arthropoda^Arachnida^Oribatida^Chamobatidae	Chamobatidae
Animalia^Arthropoda^Arachnida^Oribatida^Collohmanniidae	Collohmanniidae
Animalia^Arthropoda^Arachnida^Oribatida^Crotoniidae	Crotoniidae
Animalia^Arthropoda^Arachnida^Oribatida^Eniochthoniidae	Eniochthoniidae
Animalia^Arthropoda^Arachnida^Oribatida^Eulohmanniidae	Eulohmanniidae
Animalia^Arthropoda^Arachnida^Oribatida^Euphthiracaridae	Euphthiracaridae
Animalia^Arthropoda^Arachnida^Oribatida^Eutegaeidae	Eutegaeidae
Animalia^Arthropoda^Arachnida^Oribatida^Euzetidae	Euzetidae
Animalia^Arthropoda^Arachnida^Oribatida^Galumnidae	Galumnidae
Animalia^Arthropoda^Arachnida^Oribatida^Gehypochthoniidae	Gehypochthoniidae
Animalia^Arthropoda^Arachnida^Oribatida^Hermanniellidae	Hermanniellidae
Animalia^Arthropoda^Arachnida^Oribatida^Hypochthoniidae	Hypochthoniidae
Animalia^Arthropoda^Arachnida^Oribatida^Liacaridae	Liacaridae												1
Animalia^Arthropoda^Arachnida^Oribatida^Limnozetidae	Limnozetidae
Animalia^Arthropoda^Arachnida^Oribatida^Liodidae	Liodidae
Animalia^Arthropoda^Arachnida^Oribatida^Lohmanniidae	Lohmanniidae
Animalia^Arthropoda^Arachnida^Oribatida^Malaconothridae	Malaconothridae
Animalia^Arthropoda^Arachnida^Oribatida^Mesoplophoridae	Mesoplophoridae
Animalia^Arthropoda^Arachnida^Oribatida^Mycobatidae	Mycobatidae
Animalia^Arthropoda^Arachnida^Oribatida^Nanhermanniidae	Nanhermanniidae
Animalia^Arthropoda^Arachnida^Oribatida^Nehypochthoniidae	Nehypochthoniidae
Animalia^Arthropoda^Arachnida^Oribatida^Nothridae	Nothridae
Animalia^Arthropoda^Arachnida^Oribatida^Oribatellidae	Oribatellidae
Animalia^Arthropoda^Arachnida^Oribatida^Otocepheidae	Otocepheidae
Animalia^Arthropoda^Arachnida^Oribatida^Palaeacaridae	Palaeacaridae
Animalia^Arthropoda^Arachnida^Oribatida^Parhypochthonidea	Parhypochthonidea
Animalia^Arthropoda^Arachnida^Oribatida^Phthiracaridae	Phthiracaridae														1
Animalia^Arthropoda^Arachnida^Oribatida^Scheloribatidae	Scheloribatidae
Animalia^Arthropoda^Arachnida^Oribatida^Steganacaridae	Steganacaridae
Animalia^Arthropoda^Arachnida^Oribatida^Tectocepheidae	Tectocepheidae
Animalia^Arthropoda^Arachnida^Oribatida^Trhypochthoniidae	Trhypochthoniidae
Animalia^Arthropoda^Arachnida^Oribatida^Xenillidae	Xenillidae
Animalia^Arthropoda^Arachnida^Parasitiformes	Parasitiformes									8			2	1	1									1			5	5	1	2			1						4				1		1	8	6	5
Animalia^Arthropoda^Arachnida^Parasitiformes^Argasidae	softbacked ticks									3			2		1												2		1										1				1			3	5	5
Animalia^Arthropoda^Arachnida^Parasitiformes^Ixodidae	hardbacked ticks									5				1										1			3	5		2			1						3						1	5	1
Animalia^Arthropoda^Arachnida^Parasitiformes^Laelaptidae	Laelaptidae
Animalia^Arthropoda^Arachnida^Parasitiformes^Nuttalliellidae	Nuttalliellidae
Animalia^Arthropoda^Arachnida^Pseudoscorpiones	false scorpions
Animalia^Arthropoda^Arachnida^Pseudoscorpiones^Garypidae	Garypidae
Animalia^Arthropoda^Arachnida^Pseudoscorpionida	book scorpions									2				1																												4			1
Animalia^Arthropoda^Arachnida^Pseudoscorpionida^Atemnidae	Atemnidae
Animalia^Arthropoda^Arachnida^Pseudoscorpionida^Bochicidae	Bochicidae
Animalia^Arthropoda^Arachnida^Pseudoscorpionida^Cheiridiidae	Cheiridiidae
Animalia^Arthropoda^Arachnida^Pseudoscorpionida^Cheliferidae	Cheliferidae									1				1
Animalia^Arthropoda^Arachnida^Pseudoscorpionida^Chernetidae	Chernetidae									1																																			1
Animalia^Arthropoda^Arachnida^Pseudoscorpionida^Chthonidae	Chthonidae																																									4
Animalia^Arthropoda^Arachnida^Pseudoscorpionida^Feaellidae	Feaellidae
Animalia^Arthropoda^Arachnida^Pseudoscorpionida^Garypidae	Garypidae
Animalia^Arthropoda^Arachnida^Pseudoscorpionida^Geogarypidae	Geogarypidae
Animalia^Arthropoda^Arachnida^Pseudoscorpionida^Gymnobisiidae	Gymnobisiidae
Animalia^Arthropoda^Arachnida^Pseudoscorpionida^Hyidae	Hyidae
Animalia^Arthropoda^Arachnida^Pseudoscorpionida^Ideoroncidae	Ideoroncidae
Animalia^Arthropoda^Arachnida^Pseudoscorpionida^Menthidae	Menthidae
Animalia^Arthropoda^Arachnida^Pseudoscorpionida^Neobisiidae	Neobisiidae
Animalia^Arthropoda^Arachnida^Pseudoscorpionida^Olipiidae	Olipiidae
Animalia^Arthropoda^Arachnida^Pseudoscorpionida^Pseudochiridiidae	Pseudochiridiidae
Animalia^Arthropoda^Arachnida^Pseudoscorpionida^Pseudogarypidae	Pseudogarypidae
Animalia^Arthropoda^Arachnida^Pseudoscorpionida^Sternophoridae	Sternophoridae
Animalia^Arthropoda^Arachnida^Pseudoscorpionida^Syarinidae	Syarinidae
Animalia^Arthropoda^Arachnida^Pseudoscorpionida^Tridenchthoniidae	Tridenchthoniidae
Animalia^Arthropoda^Arachnida^Pseudoscorpionida^Vachoniidae	Vachoniidae
Animalia^Arthropoda^Arachnida^Pseudoscorpionida^Withiidae	Withiidae
Animalia^Arthropoda^Arachnida^Ricinulei	hooded tickspiders
Animalia^Arthropoda^Arachnida^Ricinulei^Ricinoididae	Ricinoididae
Animalia^Arthropoda^Arachnida^Sarcoptiformes	Sarcoptiformes
Animalia^Arthropoda^Arachnida^Sarcoptiformes^Hyadesidae	Hyadesidae
Animalia^Arthropoda^Arachnida^Scorpiones	scorpions									3									1								1			5				1							2				2
Animalia^Arthropoda^Arachnida^Scorpiones^Bothriuridae	Bothriuridae
Animalia^Arthropoda^Arachnida^Scorpiones^Buthidae	Buthidae									1																				1											2
Animalia^Arthropoda^Arachnida^Scorpiones^Caraboctonidae	Caraboctonidae
Animalia^Arthropoda^Arachnida^Scorpiones^Chactidae	Chactidae
Animalia^Arthropoda^Arachnida^Scorpiones^Euscorpiidae	Euscorpiidae																		1											1
Animalia^Arthropoda^Arachnida^Scorpiones^Heteroscorpionidae	Heteroscorpionidae
Animalia^Arthropoda^Arachnida^Scorpiones^Iuridae	Iuridae
Animalia^Arthropoda^Arachnida^Scorpiones^Liochelidae	Liochelidae
Animalia^Arthropoda^Arachnida^Scorpiones^Pseudochactidae	Pseudochactidae
Animalia^Arthropoda^Arachnida^Scorpiones^Scorpionidae	Scorpionidae									2																	1			3				1											2
Animalia^Arthropoda^Arachnida^Scorpiones^Superstitionidae	Superstitionidae
Animalia^Arthropoda^Arachnida^Scorpiones^Urodacidae	Urodacidae
Animalia^Arthropoda^Arachnida^Scorpiones^Vaejovidae	Vaejovidae
Animalia^Arthropoda^Arachnida^Solifugae	camel spiders
Animalia^Arthropoda^Arachnida^Solifugae^Daesiidae	Daesiidae
Animalia^Arthropoda^Arachnida^Solifugae^Karschiidae	Karschiidae
Animalia^Arthropoda^Arachnida^Trombidiformes	Trombidiformes									2										1								27		3					2													2
Animalia^Arthropoda^Arachnida^Trombidiformes^Acalyptonotidae	Acalyptonotidae
Animalia^Arthropoda^Arachnida^Trombidiformes^Anisitsiellidae	Anisitsiellidae
Animalia^Arthropoda^Arachnida^Trombidiformes^Arrenuridae	Arrenuridae																											5
Animalia^Arthropoda^Arachnida^Trombidiformes^Athienemanniidae	Athienemanniidae
Animalia^Arthropoda^Arachnida^Trombidiformes^Aturidae	Aturidae
Animalia^Arthropoda^Arachnida^Trombidiformes^Axonopsidae	Axonopsidae																											1
Animalia^Arthropoda^Arachnida^Trombidiformes^Clathrosperchonidae	Clathrosperchonidae
Animalia^Arthropoda^Arachnida^Trombidiformes^Eylaidae	Eylaidae																											1																				1
Animalia^Arthropoda^Arachnida^Trombidiformes^Feltriidae	Feltriidae
Animalia^Arthropoda^Arachnida^Trombidiformes^Halacaridae	Halacaridae
Animalia^Arthropoda^Arachnida^Trombidiformes^Hydrachnidae	Hydrachnidae																											6
Animalia^Arthropoda^Arachnida^Trombidiformes^Hydrodromidae	Hydrodromidae																											3
Animalia^Arthropoda^Arachnida^Trombidiformes^Hydrovolziidae	Hydrovolziidae
Animalia^Arthropoda^Arachnida^Trombidiformes^Hydryphantidae	Hydryphantidae																													3
Animalia^Arthropoda^Arachnida^Trombidiformes^Hygrobatidae	Hygrobatidae																			1
Animalia^Arthropoda^Arachnida^Trombidiformes^Krendowskiidae	Krendowskiidae
Animalia^Arthropoda^Arachnida^Trombidiformes^Lebertiidae	Lebertiidae
Animalia^Arthropoda^Arachnida^Trombidiformes^Limnesiidae	Limnesiidae																											2
Animalia^Arthropoda^Arachnida^Trombidiformes^Limnocharidae	Limnocharidae									2																																						1
Animalia^Arthropoda^Arachnida^Trombidiformes^Mideopsidae	Mideopsidae																											1
Animalia^Arthropoda^Arachnida^Trombidiformes^Momoniidae	Momoniidae
Animalia^Arthropoda^Arachnida^Trombidiformes^Nautarachnidae	Nautarachnidae
Animalia^Arthropoda^Arachnida^Trombidiformes^Neoacaridae	Neoacaridae
Animalia^Arthropoda^Arachnida^Trombidiformes^Oxidae	Oxidae
Animalia^Arthropoda^Arachnida^Trombidiformes^Piersigiidae	Piersigiidae
Animalia^Arthropoda^Arachnida^Trombidiformes^Pionidae	Pionidae																											5
Animalia^Arthropoda^Arachnida^Trombidiformes^Pontarachnidae	Pontarachnidae
Animalia^Arthropoda^Arachnida^Trombidiformes^Protziidae	Protziidae
Animalia^Arthropoda^Arachnida^Trombidiformes^Pseudohydryphantidae	Pseudohydryphantidae
Animalia^Arthropoda^Arachnida^Trombidiformes^Sperchonidae	Sperchonidae
Animalia^Arthropoda^Arachnida^Trombidiformes^Tarsocheylidae	Tarsocheylidae
Animalia^Arthropoda^Arachnida^Trombidiformes^Teutoniidae	Teutoniidae
Animalia^Arthropoda^Arachnida^Trombidiformes^Thermacaridae	Thermacaridae
Animalia^Arthropoda^Arachnida^Trombidiformes^Thyasidae	Thyasidae
Animalia^Arthropoda^Arachnida^Trombidiformes^Torrenticolidae	Torrenticolidae
Animalia^Arthropoda^Arachnida^Trombidiformes^Unionicolidae	Unionicolidae																											3							2
Animalia^Arthropoda^Arachnida^Uropygi	vinegaroons
Animalia^Arthropoda^Arachnida^Uropygi^Schizomidae	Schizomidae
Animalia^Arthropoda^Branchiopoda	Branchiopoda				1					12			2					1										23	2	1							29			4			1		2
Animalia^Arthropoda^Branchiopoda^Anostraca	fairy shrimps									4								1																						4
Animalia^Arthropoda^Branchiopoda^Anostraca^Artemiidae	Artemiidae									2
Animalia^Arthropoda^Branchiopoda^Anostraca^Branchinectidae	Branchinectidae																																							4
Animalia^Arthropoda^Branchiopoda^Anostraca^Branchipodidae	Branchipodidae																	1
Animalia^Arthropoda^Branchiopoda^Anostraca^Chirocephalidae	Chirocephalidae
Animalia^Arthropoda^Branchiopoda^Anostraca^Parartemiidae	Parartemiidae
Animalia^Arthropoda^Branchiopoda^Anostraca^Streptocephalidae	Streptocephalidae
Animalia^Arthropoda^Branchiopoda^Anostraca^Tanymastigiidae	Tanymastigiidae									2
Animalia^Arthropoda^Branchiopoda^Anostraca^Thamnocephalidae	Thamnocephalidae
Animalia^Arthropoda^Branchiopoda^Diplostraca	Diplostraca				1					1			2															23		1							29						1
Animalia^Arthropoda^Branchiopoda^Diplostraca^Bosminidae	Bosminidae																											1									2
Animalia^Arthropoda^Branchiopoda^Diplostraca^Caenestheriidae	Caenestheriidae
Animalia^Arthropoda^Branchiopoda^Diplostraca^Cercopagididae	Cercopagididae
Animalia^Arthropoda^Branchiopoda^Diplostraca^Chydoridae	Chydoridae																											6									11
Animalia^Arthropoda^Branchiopoda^Diplostraca^Cyclestheriidae	Cyclestheriidae
Animalia^Arthropoda^Branchiopoda^Diplostraca^Cyzicidae	Cyzicidae
Animalia^Arthropoda^Branchiopoda^Diplostraca^Daphniidae	Daphniidae				1																							6		1							13						1
Animalia^Arthropoda^Branchiopoda^Diplostraca^Eurycercidae	Eurycercidae
Animalia^Arthropoda^Branchiopoda^Diplostraca^Holopediidae	Holopediidae
Animalia^Arthropoda^Branchiopoda^Diplostraca^Ilyocryptidae	Ilyocryptidae
Animalia^Arthropoda^Branchiopoda^Diplostraca^Leptestheriidae	Leptestheriidae
Animalia^Arthropoda^Branchiopoda^Diplostraca^Leptodoridae	Leptodoridae
Animalia^Arthropoda^Branchiopoda^Diplostraca^Limnadiidae	Limnadiidae												1
Animalia^Arthropoda^Branchiopoda^Diplostraca^Lynceidae	Lynceidae																											5
Animalia^Arthropoda^Branchiopoda^Diplostraca^Macrothricidae	Macrothricidae																											3
Animalia^Arthropoda^Branchiopoda^Diplostraca^Moinidae	Moinidae
Animalia^Arthropoda^Branchiopoda^Diplostraca^Podonidae	Podonidae
Animalia^Arthropoda^Branchiopoda^Diplostraca^Polyphemidae	Polyphemidae									1			1															1									2
Animalia^Arthropoda^Branchiopoda^Diplostraca^Sididae	Sididae																											1									1
Animalia^Arthropoda^Branchiopoda^Notostraca	shield shrimps									7																			2																2
Animalia^Arthropoda^Branchiopoda^Notostraca^Triopsidae	Triopsidae									7																			2																2
Animalia^Arthropoda^Cephalocarida	horseshoe shrimps
Animalia^Arthropoda^Cephalocarida^Brachypoda	Brachypoda
Animalia^Arthropoda^Cephalocarida^Brachypoda^Hutchinsoniellidae	Hutchinsoniellidae
Animalia^Arthropoda^Chilopoda	centipede									7									1							1											1								1	1
Animalia^Arthropoda^Chilopoda^Craterostigmomorpha	Craterostigmomorpha
Animalia^Arthropoda^Chilopoda^Craterostigmomorpha^Craterostigmidae	Craterostigmidae
Animalia^Arthropoda^Chilopoda^Geophilomorpha	Soil Centipedes																		1
Animalia^Arthropoda^Chilopoda^Geophilomorpha^Aphilodontidae	Aphilodontidae
Animalia^Arthropoda^Chilopoda^Geophilomorpha^Ballophilidae	Ballophilidae
Animalia^Arthropoda^Chilopoda^Geophilomorpha^Chilenophilidae	Chilenophilidae
Animalia^Arthropoda^Chilopoda^Geophilomorpha^Dignathodontidae	Dignathodontidae
Animalia^Arthropoda^Chilopoda^Geophilomorpha^Eriphantidae	Eriphantidae
Animalia^Arthropoda^Chilopoda^Geophilomorpha^Eucratonychidae	Eucratonychidae
Animalia^Arthropoda^Chilopoda^Geophilomorpha^Geophilidae	Geophilidae																		1
Animalia^Arthropoda^Chilopoda^Geophilomorpha^Gonibregmatidae	Gonibregmatidae
Animalia^Arthropoda^Chilopoda^Geophilomorpha^Himantariidae	Himantariidae
Animalia^Arthropoda^Chilopoda^Geophilomorpha^Linotaeniidae	Linotaeniidae
Animalia^Arthropoda^Chilopoda^Geophilomorpha^Macronicophilidae	Macronicophilidae
Animalia^Arthropoda^Chilopoda^Geophilomorpha^Mecistocephalidae	Mecistocephalidae
Animalia^Arthropoda^Chilopoda^Geophilomorpha^Neogeophilidae	Neogeophilidae
Animalia^Arthropoda^Chilopoda^Geophilomorpha^Oryidae	Oryidae
Animalia^Arthropoda^Chilopoda^Geophilomorpha^Schendylidae	Schendylidae
Animalia^Arthropoda^Chilopoda^Geophilomorpha^Tampiyidae	Tampiyidae
Animalia^Arthropoda^Chilopoda^Lithobiomorpha	Stone Centipedes
Animalia^Arthropoda^Chilopoda^Lithobiomorpha^Henicopidae	Henicopidae
Animalia^Arthropoda^Chilopoda^Lithobiomorpha^Lithobiidae	Lithobiidae
Animalia^Arthropoda^Chilopoda^Scolopendromorpha	Tropical Centipedes									6																1											1									1
Animalia^Arthropoda^Chilopoda^Scolopendromorpha^Cryptopidae	Cryptopidae
Animalia^Arthropoda^Chilopoda^Scolopendromorpha^Scolopendridae	Scolopendridae									6																1											1									1
Animalia^Arthropoda^Chilopoda^Scolopendromorpha^Scolopocryptopidae	Scolopocryptopidae
Animalia^Arthropoda^Chilopoda^Scutigeromorpha	House Centipedes									1																																			1
Animalia^Arthropoda^Chilopoda^Scutigeromorpha^Pselliodidae	Pselliodidae
Animalia^Arthropoda^Chilopoda^Scutigeromorpha^Scutigeridae	Scutigeridae									1																																			1
Animalia^Arthropoda^Chilopoda^Scutigeromorpha^Scutigerinidae	Scutigerinidae
Animalia^Arthropoda^Diplopoda	millipede									16			4									2											4	1							1		1	4		1
Animalia^Arthropoda^Diplopoda^Callipodida	Callipodida
Animalia^Arthropoda^Diplopoda^Callipodida^Abacionidae	Abacionidae
Animalia^Arthropoda^Diplopoda^Callipodida^Callipodidae	Callipodidae
Animalia^Arthropoda^Diplopoda^Callipodida^Caspiopetalidae	Caspiopetalidae
Animalia^Arthropoda^Diplopoda^Callipodida^Dorypetalidae	Dorypetalidae
Animalia^Arthropoda^Diplopoda^Callipodida^Paracortinidae	Paracortinidae
Animalia^Arthropoda^Diplopoda^Callipodida^Schizopetalidae	Schizopetalidae
Animalia^Arthropoda^Diplopoda^Callipodida^Sinocallipodidae	Sinocallipodidae
Animalia^Arthropoda^Diplopoda^Chordeumatida	Chordeumatida									5			1																															2
Animalia^Arthropoda^Diplopoda^Chordeumatida^Adritylidae	Adritylidae
Animalia^Arthropoda^Diplopoda^Chordeumatida^Altajellidae	Altajellidae
Animalia^Arthropoda^Diplopoda^Chordeumatida^Anthogonidae	Anthogonidae
Animalia^Arthropoda^Diplopoda^Chordeumatida^Anthroleucosomatidae	Anthroleucosomatidae
Animalia^Arthropoda^Diplopoda^Chordeumatida^Apterouridae	Apterouridae
Animalia^Arthropoda^Diplopoda^Chordeumatida^Attemsiidae	Attemsiidae
Animalia^Arthropoda^Diplopoda^Chordeumatida^Biokoviellidae	Biokoviellidae
Animalia^Arthropoda^Diplopoda^Chordeumatida^Brachychaeteumatidae	Brachychaeteumatidae
Animalia^Arthropoda^Diplopoda^Chordeumatida^Branneriidae	Branneriidae
Animalia^Arthropoda^Diplopoda^Chordeumatida^Caseyidae	Caseyidae
Animalia^Arthropoda^Diplopoda^Chordeumatida^Chamaesomatidae	Chamaesomatidae
Animalia^Arthropoda^Diplopoda^Chordeumatida^Chordeumatida\_incerta\_sedis	Flounders-head
Animalia^Arthropoda^Diplopoda^Chordeumatida^Chordeumatidae	Chordeumatidae
Animalia^Arthropoda^Diplopoda^Chordeumatida^Cleidogonidae	Cleidogonidae
Animalia^Arthropoda^Diplopoda^Chordeumatida^Conotylidae	Conotylidae
Animalia^Arthropoda^Diplopoda^Chordeumatida^Craspedosomatidae	Craspedosomatidae									5			1																															2
Animalia^Arthropoda^Diplopoda^Chordeumatida^Diplomaragnidae	Diplomaragnidae
Animalia^Arthropoda^Diplopoda^Chordeumatida^Entomobielziidae	Entomobielziidae
Animalia^Arthropoda^Diplopoda^Chordeumatida^Eudigonidae	Eudigonidae
Animalia^Arthropoda^Diplopoda^Chordeumatida^Golovatchiidae	Golovatchiidae
Animalia^Arthropoda^Diplopoda^Chordeumatida^Haaseidae	Haaseidae
Animalia^Arthropoda^Diplopoda^Chordeumatida^Haasiidae	Haasiidae
Animalia^Arthropoda^Diplopoda^Chordeumatida^Haplobainosomatidae	Haplobainosomatidae
Animalia^Arthropoda^Diplopoda^Chordeumatida^Heterochordeumatidae	Heterochordeumatidae
Animalia^Arthropoda^Diplopoda^Chordeumatida^Hoffmaneumatidae	Hoffmaneumatidae
Animalia^Arthropoda^Diplopoda^Chordeumatida^Kashmireumatidae	Kashmireumatidae
Animalia^Arthropoda^Diplopoda^Chordeumatida^Lankasomatidae	Lankasomatidae
Animalia^Arthropoda^Diplopoda^Chordeumatida^Lusitaniosomatidae	Lusitaniosomatidae
Animalia^Arthropoda^Diplopoda^Chordeumatida^Macrochaeteumatidae	Macrochaeteumatidae
Animalia^Arthropoda^Diplopoda^Chordeumatida^Mastigophorophyllidae	Mastigophorophyllidae
Animalia^Arthropoda^Diplopoda^Chordeumatida^Megalotylidae	Megalotylidae
Animalia^Arthropoda^Diplopoda^Chordeumatida^Metopidiotrichidae	Metopidiotrichidae
Animalia^Arthropoda^Diplopoda^Chordeumatida^Neoatractosomatidae	Neoatractosomatidae
Animalia^Arthropoda^Diplopoda^Chordeumatida^Niponiosomatidae	Niponiosomatidae
Animalia^Arthropoda^Diplopoda^Chordeumatida^Opisthocheiridae	Opisthocheiridae
Animalia^Arthropoda^Diplopoda^Chordeumatida^Origmatogonidae	Origmatogonidae
Animalia^Arthropoda^Diplopoda^Chordeumatida^Peterjohnsiidae	Peterjohnsiidae
Animalia^Arthropoda^Diplopoda^Chordeumatida^Pygmaeosomatidae	Pygmaeosomatidae
Animalia^Arthropoda^Diplopoda^Chordeumatida^Rhiscosomididae	Rhiscosomididae
Animalia^Arthropoda^Diplopoda^Chordeumatida^Speophilosomatidae	Speophilosomatidae
Animalia^Arthropoda^Diplopoda^Chordeumatida^Striariidae	Striariidae
Animalia^Arthropoda^Diplopoda^Chordeumatida^Tingupidae	Tingupidae
Animalia^Arthropoda^Diplopoda^Chordeumatida^Trachygonidae	Trachygonidae
Animalia^Arthropoda^Diplopoda^Chordeumatida^Trichopetalidae	Trichopetalidae
Animalia^Arthropoda^Diplopoda^Chordeumatida^Urochordeumatidae	Urochordeumatidae
Animalia^Arthropoda^Diplopoda^Chordeumatida^Vandeleumatidae	Vandeleumatidae
Animalia^Arthropoda^Diplopoda^Chordeumatida^Verhoeffiidae	Verhoeffiidae
Animalia^Arthropoda^Diplopoda^Glomerida	Glomerida																																1								1
Animalia^Arthropoda^Diplopoda^Glomerida^Doderiidae	Doderiidae
Animalia^Arthropoda^Diplopoda^Glomerida^Glomerida\_incerta\_sedis	Flounders-head
Animalia^Arthropoda^Diplopoda^Glomerida^Glomeridae	Glomeridae																																1								1
Animalia^Arthropoda^Diplopoda^Glomerida^Glomeridellidae	Glomeridellidae
Animalia^Arthropoda^Diplopoda^Glomeridesmida	Glomeridesmida
Animalia^Arthropoda^Diplopoda^Glomeridesmida^Glomeridesmidae	Glomeridesmidae
Animalia^Arthropoda^Diplopoda^Julida	Julida									7																							3
Animalia^Arthropoda^Diplopoda^Julida^Aprosphylosomatidae	Aprosphylosomatidae
Animalia^Arthropoda^Diplopoda^Julida^Blaniulidae	Blaniulidae
Animalia^Arthropoda^Diplopoda^Julida^Chelojulidae	Chelojulidae
Animalia^Arthropoda^Diplopoda^Julida^Galliobatidae	Galliobatidae
Animalia^Arthropoda^Diplopoda^Julida^Julidae	Julidae									7																							3
Animalia^Arthropoda^Diplopoda^Julida^Mongoliulidae	Mongoliulidae
Animalia^Arthropoda^Diplopoda^Julida^Nemasomatidae	Nemasomatidae
Animalia^Arthropoda^Diplopoda^Julida^Okeanobatidae	Okeanobatidae
Animalia^Arthropoda^Diplopoda^Julida^Paeromopodidae	Paeromopodidae
Animalia^Arthropoda^Diplopoda^Julida^Parajulidae	Parajulidae
Animalia^Arthropoda^Diplopoda^Julida^Pseudonemasomatidae	Pseudonemasomatidae
Animalia^Arthropoda^Diplopoda^Julida^Rhopaloiulidae	Rhopaloiulidae
Animalia^Arthropoda^Diplopoda^Julida^Telsonemasomatidae	Telsonemasomatidae
Animalia^Arthropoda^Diplopoda^Julida^Trichoblaniulidae	Trichoblaniulidae
Animalia^Arthropoda^Diplopoda^Julida^Zosteractiidae	Zosteractiidae
Animalia^Arthropoda^Diplopoda^Platydesmida	Platydesmida
Animalia^Arthropoda^Diplopoda^Platydesmida^Andrognathidae	Andrognathidae
Animalia^Arthropoda^Diplopoda^Platydesmida^Platydesmidae	Platydesmidae
Animalia^Arthropoda^Diplopoda^Polydesmida	Polydesmida												3									2												1									1	2		1
Animalia^Arthropoda^Diplopoda^Polydesmida^Ammodesmidae	Ammodesmidae
Animalia^Arthropoda^Diplopoda^Polydesmida^Aphelidesmidae	Aphelidesmidae
Animalia^Arthropoda^Diplopoda^Polydesmida^Campodesmidae	Campodesmidae
Animalia^Arthropoda^Diplopoda^Polydesmida^Chelodesmidae	Chelodesmidae
Animalia^Arthropoda^Diplopoda^Polydesmida^Cryptodesmidae	Cryptodesmidae
Animalia^Arthropoda^Diplopoda^Polydesmida^Cyrtodesmidae	Cyrtodesmidae
Animalia^Arthropoda^Diplopoda^Polydesmida^Dalodesmidae	Dalodesmidae
Animalia^Arthropoda^Diplopoda^Polydesmida^Doratodesmidae	Doratodesmidae
Animalia^Arthropoda^Diplopoda^Polydesmida^Dorsoporidae	Dorsoporidae
Animalia^Arthropoda^Diplopoda^Polydesmida^Eurymerodesmidae	Eurymerodesmidae
Animalia^Arthropoda^Diplopoda^Polydesmida^Euryuridae	Euryuridae
Animalia^Arthropoda^Diplopoda^Polydesmida^Fuhrmannodesmidae	Fuhrmannodesmidae
Animalia^Arthropoda^Diplopoda^Polydesmida^Gomphodesmidae	Gomphodesmidae
Animalia^Arthropoda^Diplopoda^Polydesmida^Haplodesmidae	Haplodesmidae
Animalia^Arthropoda^Diplopoda^Polydesmida^Holistophallidae	Holistophallidae
Animalia^Arthropoda^Diplopoda^Polydesmida^Macrosternodesmidae	Macrosternodesmidae
Animalia^Arthropoda^Diplopoda^Polydesmida^Nearctodesmidae	Nearctodesmidae												3
Animalia^Arthropoda^Diplopoda^Polydesmida^Oniscodesmidae	Oniscodesmidae
Animalia^Arthropoda^Diplopoda^Polydesmida^Opisotretidae	Opisotretidae
Animalia^Arthropoda^Diplopoda^Polydesmida^Oxydesmidae	Oxydesmidae
Animalia^Arthropoda^Diplopoda^Polydesmida^Paradoxosomatidae	Paradoxosomatidae																																											1
Animalia^Arthropoda^Diplopoda^Polydesmida^Platyrhacidae	Platyrhacidae																																													1
Animalia^Arthropoda^Diplopoda^Polydesmida^Polydesmida\_incerta\_sedis	Flounders-head
Animalia^Arthropoda^Diplopoda^Polydesmida^Polydesmidae	Polydesmidae																																	1									1	1
Animalia^Arthropoda^Diplopoda^Polydesmida^Pyrgodesmidae	Pyrgodesmidae
Animalia^Arthropoda^Diplopoda^Polydesmida^Rhachodesmidae	Rhachodesmidae
Animalia^Arthropoda^Diplopoda^Polydesmida^Sphaeriodesmidae	Sphaeriodesmidae
Animalia^Arthropoda^Diplopoda^Polydesmida^Trichopolydesmidae	Trichopolydesmidae
Animalia^Arthropoda^Diplopoda^Polydesmida^Tridontomidae	Tridontomidae
Animalia^Arthropoda^Diplopoda^Polydesmida^Vaalogonopodidae	Vaalogonopodidae
Animalia^Arthropoda^Diplopoda^Polydesmida^Xystodesmidae	Xystodesmidae																					2
Animalia^Arthropoda^Diplopoda^Polyxenida	Polyxenida									3
Animalia^Arthropoda^Diplopoda^Polyxenida^Hypogexenidae	Hypogexenidae
Animalia^Arthropoda^Diplopoda^Polyxenida^Lophoproctidae	Lophoproctidae
Animalia^Arthropoda^Diplopoda^Polyxenida^Polyxenida\_incerta\_sedis	Flounders-head
Animalia^Arthropoda^Diplopoda^Polyxenida^Polyxenidae	Polyxenidae									3
Animalia^Arthropoda^Diplopoda^Polyxenida^Synxenidae	Synxenidae
Animalia^Arthropoda^Diplopoda^Polyzoniida	Polyzoniida
Animalia^Arthropoda^Diplopoda^Polyzoniida^Hirudisomatidae	Hirudisomatidae
Animalia^Arthropoda^Diplopoda^Polyzoniida^Polyzoniida\_incerta\_sedis	Flounders-head
Animalia^Arthropoda^Diplopoda^Polyzoniida^Polyzoniidae	Polyzoniidae
Animalia^Arthropoda^Diplopoda^Polyzoniida^Siphonotidae	Siphonotidae
Animalia^Arthropoda^Diplopoda^Siphoniulida	Siphoniulida
Animalia^Arthropoda^Diplopoda^Siphoniulida^Siphoniulidae	Siphoniulidae
Animalia^Arthropoda^Diplopoda^Siphonocryptida	Siphonocryptida
Animalia^Arthropoda^Diplopoda^Siphonocryptida^Siphonocryptidae	Siphonocryptidae
Animalia^Arthropoda^Diplopoda^Siphonophorida	Siphonophorida
Animalia^Arthropoda^Diplopoda^Siphonophorida^Siphonophoridae	Siphonophoridae
Animalia^Arthropoda^Diplopoda^Siphonophorida^Siphonorhinidae	Siphonorhinidae
Animalia^Arthropoda^Diplopoda^Sphaerotheriida	Sphaerotheriida									1
Animalia^Arthropoda^Diplopoda^Sphaerotheriida^Sphaeropoeidae	Sphaeropoeidae
Animalia^Arthropoda^Diplopoda^Sphaerotheriida^Sphaerotheriidae	pill millipedes
Animalia^Arthropoda^Diplopoda^Sphaerotheriida^Zephroniidae	Zephroniidae									1
Animalia^Arthropoda^Diplopoda^Spirobolida	Spirobolida
Animalia^Arthropoda^Diplopoda^Spirobolida^Allopocockiidae	Allopocockiidae
Animalia^Arthropoda^Diplopoda^Spirobolida^Atopetholidae	Atopetholidae
Animalia^Arthropoda^Diplopoda^Spirobolida^Floridobolidae	Floridobolidae
Animalia^Arthropoda^Diplopoda^Spirobolida^Messicobolidae	Messicobolidae
Animalia^Arthropoda^Diplopoda^Spirobolida^Pachybolidae	Pachybolidae
Animalia^Arthropoda^Diplopoda^Spirobolida^Pseudospirobolellidae	Pseudospirobolellidae
Animalia^Arthropoda^Diplopoda^Spirobolida^Rhinocricidae	Rhinocricidae
Animalia^Arthropoda^Diplopoda^Spirobolida^Spirobolellidae	Spirobolellidae
Animalia^Arthropoda^Diplopoda^Spirobolida^Spirobolida incerta sedis	Spirobolida incerta sedis
Animalia^Arthropoda^Diplopoda^Spirobolida^Spirobolidae	Spirobolidae
Animalia^Arthropoda^Diplopoda^Spirobolida^Trigoniulidae	Trigoniulidae
Animalia^Arthropoda^Diplopoda^Spirobolida^Typhlobolellidae	Typhlobolellidae
Animalia^Arthropoda^Diplopoda^Spirostreptida	Spirostreptida
Animalia^Arthropoda^Diplopoda^Spirostreptida^Atopogestidae	Atopogestidae
Animalia^Arthropoda^Diplopoda^Spirostreptida^Cambalidae	Cambalidae
Animalia^Arthropoda^Diplopoda^Spirostreptida^Cambalopsidae	Cambalopsidae
Animalia^Arthropoda^Diplopoda^Spirostreptida^Choctellidae	Choctellidae
Animalia^Arthropoda^Diplopoda^Spirostreptida^Glyphiulidae	Glyphiulidae
Animalia^Arthropoda^Diplopoda^Spirostreptida^Harpagophoridae	Harpagophoridae
Animalia^Arthropoda^Diplopoda^Spirostreptida^Iulomorphidae	Iulomorphidae
Animalia^Arthropoda^Diplopoda^Spirostreptida^Odontopygidae	Odontopygidae
Animalia^Arthropoda^Diplopoda^Spirostreptida^Pericambalidae	Pericambalidae
Animalia^Arthropoda^Diplopoda^Spirostreptida^Pseudonannolenidae	Pseudonannolenidae
Animalia^Arthropoda^Diplopoda^Spirostreptida^Spirostreptidae	Spirostreptidae
Animalia^Arthropoda^Diplopoda^Stemmiulida	Stemmiulida
Animalia^Arthropoda^Diplopoda^Stemmiulida^Stemmiulidae	Stemmiulidae
Animalia^Arthropoda^Diplura	entrophs
Animalia^Arthropoda^Ellipura	Ellipura									4
Animalia^Arthropoda^Ellipura^Collembola	snow fleas									4
Animalia^Arthropoda^Ellipura^Collembola^Entomobryidae	slender springtails
Animalia^Arthropoda^Ellipura^Collembola^Isotomidae	smooth springtails									1
Animalia^Arthropoda^Ellipura^Collembola^Neanuridae	Neanuridae
Animalia^Arthropoda^Ellipura^Collembola^Odontellidae	Odontellidae
Animalia^Arthropoda^Ellipura^Collembola^Onychiuridae	blind springtails
Animalia^Arthropoda^Ellipura^Collembola^Paronellidae	Paronellidae
Animalia^Arthropoda^Ellipura^Collembola^Poduridae	water springtails
Animalia^Arthropoda^Ellipura^Collembola^Sminthuridae	globular springtails									3
Animalia^Arthropoda^Ellipura^Protura	coneheads
Animalia^Arthropoda^Ellipura^Protura^Acerentomidae	Acerentomidae
Animalia^Arthropoda^Ellipura^Protura^Berberentulidae	Berberentulidae
Animalia^Arthropoda^Ellipura^Protura^Eosentomidae	Eosentomidae
Animalia^Arthropoda^Ellipura^Protura^Fujientomidae	Fujientomidae
Animalia^Arthropoda^Ellipura^Protura^Sinentomidae	Sinentomidae
Animalia^Arthropoda^Entognatha	Entognathids									29		1			1				3								4	8				3	2		4		5			2		3		1
Animalia^Arthropoda^Entognatha^Collembola	snow fleas									29		1			1				3								4	8				3	2		4		5			2		3		1
Animalia^Arthropoda^Entognatha^Collembola^Actaletidae	Actaletidae
Animalia^Arthropoda^Entognatha^Collembola^Bourletiellidae	Bourletiellidae
Animalia^Arthropoda^Entognatha^Collembola^Entomobryidae	slender springtails									4									2								3						2				4			2		2		1
Animalia^Arthropoda^Entognatha^Collembola^Hypogastruridae	Elongate-bodied Springtails											1																				2			1
Animalia^Arthropoda^Entognatha^Collembola^Isotomidae	smooth springtails									6																		6
Animalia^Arthropoda^Entognatha^Collembola^Neelidae	Neelidae
Animalia^Arthropoda^Entognatha^Collembola^Onychiuridae	blind springtails									2
Animalia^Arthropoda^Entognatha^Collembola^Sminthuridae	globular springtails									17					1				1								1	2				1			3		1					1
Animalia^Arthropoda^Entognatha^Collembola^Sminthurididae	Sminthurididae
Animalia^Arthropoda^Entognatha^Diplura	entrophs
Animalia^Arthropoda^Entognatha^Diplura^Anajapygidae	Anajapygidae
Animalia^Arthropoda^Entognatha^Diplura^Campodeidae	slender entrophs
Animalia^Arthropoda^Entognatha^Diplura^Japygidae	earwig-like entrophs
Animalia^Arthropoda^Entognatha^Diplura^Parajapygidae	Parajapygidae
Animalia^Arthropoda^Entognatha^Diplura^Procampodeidae	Procampodeidae
Animalia^Arthropoda^Entognatha^Diplura^Projapygidae	Projapygidae
Animalia^Arthropoda^Entognatha^Protura	coneheads
Animalia^Arthropoda^Entognatha^Protura^Acerentomidae	Acerentomidae
Animalia^Arthropoda^Entognatha^Protura^Eosentomidae	Eosentomidae
Animalia^Arthropoda^Entognatha^Protura^Protentomidae	Protentomidae
Animalia^Arthropoda^Insecta	true insects	4	3	1	21	15	3	6	4	3960	190	16	622	84	845	349	13	265	1112	44	26	99	319	78	638	186	4316	1161	820	345	614	775	1579	804	406	304	521	132	1615	320	927	1734	439	1382	1112	1467	829	717	452
Animalia^Arthropoda^Insecta^Archaeognatha	bristletails
Animalia^Arthropoda^Insecta^Archaeognatha^Machilidae	jumping bristletails
Animalia^Arthropoda^Insecta^Archaeognatha^Meinertellidae	Meinertellidae
Animalia^Arthropoda^Insecta^Blattaria	cockroaches
Animalia^Arthropoda^Insecta^Blattaria^Blaberidae	ovoviviparous cockroach family
Animalia^Arthropoda^Insecta^Blattaria^Blattellidae	German cockroach family
Animalia^Arthropoda^Insecta^Blattaria^Blattidae	American cockroach family
Animalia^Arthropoda^Insecta^Blattaria^Nocticolidae	Nocticolidae
Animalia^Arthropoda^Insecta^Blattaria^Polyphagidae	desert cockroaches
Animalia^Arthropoda^Insecta^Coleoptera	beetles	1			2	4	2	2	1	1162	13	5	166	48	184	113	2	49	459	15	16	41	152	43	116	157	1119	204	168	249	50	6	692	65	191	153	186	26	681	35	509	991	79	1133	114	178	783	90	204
Animalia^Arthropoda^Insecta^Coleoptera^Aclopidae	Aclopidae
Animalia^Arthropoda^Insecta^Coleoptera^Aderidae	antlike leaf beetles																									3																						3
Animalia^Arthropoda^Insecta^Coleoptera^Aegialiidae	Aegialiidae																																						2					4		1			2
Animalia^Arthropoda^Insecta^Coleoptera^Agyrtidae	Primitive Carrion Beetles																																											1
Animalia^Arthropoda^Insecta^Coleoptera^Amphizoidae	stout-stream beetles
Animalia^Arthropoda^Insecta^Coleoptera^Anobiidae	anobiid beetles									5			2	2		4			1							1		3					1		3	2	2				2	9	1	13	2			5
Animalia^Arthropoda^Insecta^Coleoptera^Anthicidae	antlike flower beetles									4		1	3	1		1											1		5										2		1	1		5		1		4	4
Animalia^Arthropoda^Insecta^Coleoptera^Anthribidae	fungus weevils									1				1	1	2						2	2				6								1		1		2			3	1	6			5	2	1
Animalia^Arthropoda^Insecta^Coleoptera^Aphodiidae	Aphodiidae									18			6		3			4	10			2		1		4	18	7	1			1	7	2	7		1	1	2		10	7	2	5	1	1	1	2	1
Animalia^Arthropoda^Insecta^Coleoptera^Apionidae	straight-snouted weevils									1									1				1				6									1	2				1			5					17
Animalia^Arthropoda^Insecta^Coleoptera^Archeocrypticidae	ancient fungus beetles
Animalia^Arthropoda^Insecta^Coleoptera^Artematopodidae	Artematopodidae
Animalia^Arthropoda^Insecta^Coleoptera^Attelabidae	leaf-rolling beetles									2				1	1	2			1									1					4			1	1		2		1	1		4		1			1
Animalia^Arthropoda^Insecta^Coleoptera^Aulonocnemidae	Aulonocnemidae
Animalia^Arthropoda^Insecta^Coleoptera^Belidae	belid weevils									1																	3
Animalia^Arthropoda^Insecta^Coleoptera^Biphyllidae	False skin beetles																																											1
Animalia^Arthropoda^Insecta^Coleoptera^Bolboceratidae	Bolboceratidae																							4			8						3								4			1
Animalia^Arthropoda^Insecta^Coleoptera^Boridae	borids																																														2		2
Animalia^Arthropoda^Insecta^Coleoptera^Bostrichidae	auger beetles									1														2			3						1								2	2		6	1
Animalia^Arthropoda^Insecta^Coleoptera^Bothrideridae	Bothrideridae																																				1					2		1				1
Animalia^Arthropoda^Insecta^Coleoptera^Brachyceridae	brachycerids									2						2						1					2		1				4				3		2		2	4		1		1	1	3
Animalia^Arthropoda^Insecta^Coleoptera^Brachypsectridae	the texas beetle
Animalia^Arthropoda^Insecta^Coleoptera^Brachypteridae	Brachypteridae									2																																		1	2	2
Animalia^Arthropoda^Insecta^Coleoptera^Brentidae	timberworms									1										1		1	2		1		1						1			5	2		2	2		8	1	3			2	1	9
Animalia^Arthropoda^Insecta^Coleoptera^Buprestidae	metallic wood-boring beetle									22			2	1					10				1	2	2	6	12	2	3	1	1	1	3	2	2			3	22	1	12	26		4		2
Animalia^Arthropoda^Insecta^Coleoptera^Byrrhidae	pill beetles																						1				1																			1
Animalia^Arthropoda^Insecta^Coleoptera^Byturidae	fruitworm beetles																									2																2						2
Animalia^Arthropoda^Insecta^Coleoptera^Callirhipidae	callirhipid beetles
Animalia^Arthropoda^Insecta^Coleoptera^Cantharidae	soldier beetles									14	1		2	1	1	2		1	1							4		2	1				3			3	1	1				5		4
Animalia^Arthropoda^Insecta^Coleoptera^Carabidae	ground beetles									67			18		4	4		5	8	4		1	4			12	47	7	11		2		20		11	19	12	3	28		1	38	3	43	5	6	16	18	28
Animalia^Arthropoda^Insecta^Coleoptera^Cerambycidae	long-horned beetles				2	2		1	1	364	6		44	3	44	22	1	20	220	6	2	8	57	21	73	12	396	71	51	190	3		195	15	43	64	34	4	285	2	50	569		347	32	36	483	10	9
Animalia^Arthropoda^Insecta^Coleoptera^Cerophytidae	cerophytid beetles
Animalia^Arthropoda^Insecta^Coleoptera^Cerylonidae	cerylonid beetles																																											1
Animalia^Arthropoda^Insecta^Coleoptera^Cetoniidae	flower beetles									12	1	3	10		6	3		3	6		3	6	5		11	8	94	4	2	21	17		43	11	4		3	3	39	1	102	52		39	3	3		2	15
Animalia^Arthropoda^Insecta^Coleoptera^Chelonariidae	chelonarid beetles
Animalia^Arthropoda^Insecta^Coleoptera^Chrysomelidae	leaf beetles					1	2			122			13	8	23	15	1	5	44				10	3	2		84	19	10	4			56	12	15	6	10		39	6	5	33	22	61	4	14	31	9	1
Animalia^Arthropoda^Insecta^Coleoptera^Cicindelidae	tiger beetles																										1	1		1			1											1
Animalia^Arthropoda^Insecta^Coleoptera^Ciidae	minute tree-fungus beetles														1																											1		2	1			1
Animalia^Arthropoda^Insecta^Coleoptera^Clambidae	fringe-winged beetles									3																2																		2					2
Animalia^Arthropoda^Insecta^Coleoptera^Cleridae	checkered beetles									3												1					3						1				1		5			3		2			6		1
Animalia^Arthropoda^Insecta^Coleoptera^Coccinellidae	ladybird beetles									49			2	1	11	1			7						3		26	1	10	3			36		9	1	4	3	12			4	5	20	2	13	5		2
Animalia^Arthropoda^Insecta^Coleoptera^Corylophidae	minute fungus beetles
Animalia^Arthropoda^Insecta^Coleoptera^Cryptolaryngidae	cryptolaryngids
Animalia^Arthropoda^Insecta^Coleoptera^Cryptophagidae	silken fungus beetles																																												1
Animalia^Arthropoda^Insecta^Coleoptera^Cucujidae	flat bark beetles																																											1					1
Animalia^Arthropoda^Insecta^Coleoptera^Cupedidae	reticulated beetles
Animalia^Arthropoda^Insecta^Coleoptera^Curculionidae	true weevils					1				125			9	1	23	7		1	13	2		1	18	3	5	2	109	29	28	1	3	4	67	7	23	21	40		79	6	6	51	3	190	19	15	165	2	52
Animalia^Arthropoda^Insecta^Coleoptera^Cyclaxyridae	Cyclaxyridae
Animalia^Arthropoda^Insecta^Coleoptera^Dascillidae	soft-bodied plant beetles									1																																						1
Animalia^Arthropoda^Insecta^Coleoptera^Decliniidae	Decliniidae
Animalia^Arthropoda^Insecta^Coleoptera^Dermestidae	skin and larder beetles									16			3	1	2	2		1	3					2		8	7	2	1				5		1		4		5	1	1	8	1	13		1	4		1
Animalia^Arthropoda^Insecta^Coleoptera^Derodontidae	tooth-necked fungus beetles
Animalia^Arthropoda^Insecta^Coleoptera^Discolomatidae	Discolomatidae
Animalia^Arthropoda^Insecta^Coleoptera^Drilidae	Drilidae																																				1					2
Animalia^Arthropoda^Insecta^Coleoptera^Dryophthoridae	palm weevils									4	2				2	3			1						3		9	3		1			7						2		2	5	1	3	2	3	1	1	4
Animalia^Arthropoda^Insecta^Coleoptera^Dryopidae	Long-toed water beetles																																				1						1	4		1
Animalia^Arthropoda^Insecta^Coleoptera^Dynastidae	Dynastidae									22				1	2	2			15		3		14	1	4	12	43	1			4		20	2			6	1	5		53	5	1	13				2
Animalia^Arthropoda^Insecta^Coleoptera^Dytiscidae	predaceous diving beetles									18			6		1			1	5				4			13	15	7	4	3			9		6		2		11			6	1	15		2	10	2	3
Animalia^Arthropoda^Insecta^Coleoptera^Eccoptarthridae	Eccoptarthridae
Animalia^Arthropoda^Insecta^Coleoptera^Elateridae	click beetles									31			5		1	3			3						1	11	3	1	4		2		5		3	12	3		2			14		10			2
Animalia^Arthropoda^Insecta^Coleoptera^Elmidae	riffle beetles																																											1	1
Animalia^Arthropoda^Insecta^Coleoptera^Endecatomidae	Endecatomidae
Animalia^Arthropoda^Insecta^Coleoptera^Endomychidae	handsome fungus beetles									2																																					1
Animalia^Arthropoda^Insecta^Coleoptera^Erirhinidae	erirhinids									1																	2						1						1					5			1
Animalia^Arthropoda^Insecta^Coleoptera^Erotylidae	pleasing fungus beetles									3				1	1	1											5		1	1			2		2				1			1	5	1	1			3
Animalia^Arthropoda^Insecta^Coleoptera^Euchiridae	Euchiridae									1																							3
Animalia^Arthropoda^Insecta^Coleoptera^Eucinetidae	plate-thigh beetles
Animalia^Arthropoda^Insecta^Coleoptera^Eucnemidae	false click beetles												2														1															1
Animalia^Arthropoda^Insecta^Coleoptera^Eulichadidae	Eulichadidae
Animalia^Arthropoda^Insecta^Coleoptera^Eurhynchidae	Eurhynchidae																																											2
Animalia^Arthropoda^Insecta^Coleoptera^Georissidae	minute mud-loving beetles																																													3
Animalia^Arthropoda^Insecta^Coleoptera^Geotrupidae	earth-boring dung beetles									54	1	1	9	1	14	7		5	26		3	12	16	3	8	24	57	8	6	17	17		54	4	16	1	19	3	29	5	111	17	3	48	1	5	5	4	6
Animalia^Arthropoda^Insecta^Coleoptera^Glaphyridae	Bumble Bee Scarab Beetles									5													2				3						10						2					10
Animalia^Arthropoda^Insecta^Coleoptera^Glaresidae	Enigmatic Scarab Beetle
Animalia^Arthropoda^Insecta^Coleoptera^Gyrinidae	whirligig beetles									3				1		5			1									1					2							1				2
Animalia^Arthropoda^Insecta^Coleoptera^Haliplidae	crawling water beetles																									1									4				1							1
Animalia^Arthropoda^Insecta^Coleoptera^Heteroceridae	variegated mud-loving beetles
Animalia^Arthropoda^Insecta^Coleoptera^Histeridae	hister beetles									9								1	1				2				9	5					7		2				5		12	10	1	28	2	5			2
Animalia^Arthropoda^Insecta^Coleoptera^Hybosoridae	Scavenger scarab beetle																																											1
Animalia^Arthropoda^Insecta^Coleoptera^Hydraenidae	minute moss beetles																											1																2		7	1		2
Animalia^Arthropoda^Insecta^Coleoptera^Hydrophilidae	water scavenger beetles									15			4	2		1							2			2	12	2					2		2	2	1		4	2		7		19	3	12			8
Animalia^Arthropoda^Insecta^Coleoptera^Hydroscaphidae	skiff beetles
Animalia^Arthropoda^Insecta^Coleoptera^Hygrobiidae	diving beetles																										2				1
Animalia^Arthropoda^Insecta^Coleoptera^Ithyceridae	NewYork weevils																						2																										1
Animalia^Arthropoda^Insecta^Coleoptera^Jacobsoniidae	Jacobsoniidae
Animalia^Arthropoda^Insecta^Coleoptera^Laemophloeidae	Lined flat bark beetles																																1						1				2	2			3
Animalia^Arthropoda^Insecta^Coleoptera^Lampyridae	fireflies							1		1				1					9							3			2				1	1								4		1
Animalia^Arthropoda^Insecta^Coleoptera^Languriidae	lizard beetles																										1
Animalia^Arthropoda^Insecta^Coleoptera^Lathridiidae	minute brown scavenger beetles									1																																1			2
Animalia^Arthropoda^Insecta^Coleoptera^Latridiidae	minute brown scavenger beetles
Animalia^Arthropoda^Insecta^Coleoptera^Leiodidae	round fungus beetles																																						2						1	1
Animalia^Arthropoda^Insecta^Coleoptera^Limnichidae	minute marsh-loving beetles
Animalia^Arthropoda^Insecta^Coleoptera^Lucanidae	stag beetles									1																											2		4		5	1				2
Animalia^Arthropoda^Insecta^Coleoptera^Lutrochidae	travertine beetles
Animalia^Arthropoda^Insecta^Coleoptera^Lycidae	net-winged beetles									1						1			1								1												3			1
Animalia^Arthropoda^Insecta^Coleoptera^Lymexylidae	ship timber beetles									2			3					1									1		1				1		1								3
Animalia^Arthropoda^Insecta^Coleoptera^Megalopodidae	Megalopodidae																																1
Animalia^Arthropoda^Insecta^Coleoptera^Melandryidae	false darkling beetles												1																						2				2			3			1	2
Animalia^Arthropoda^Insecta^Coleoptera^Meloidae	blister beetles									10				2	1				4				2				4	1	3				3	5	1				3				2	9	3		3
Animalia^Arthropoda^Insecta^Coleoptera^Melyridae	solf-winged flower beetles									2			1														2						1	1	1	1	1		2			2
Animalia^Arthropoda^Insecta^Coleoptera^Micromalthidae	micromalthid beetles
Animalia^Arthropoda^Insecta^Coleoptera^Microsporidae	Microsporidae
Animalia^Arthropoda^Insecta^Coleoptera^Monotomidae	small flattened bark beetles																																									1		3	2
Animalia^Arthropoda^Insecta^Coleoptera^Mordellidae	tumbling flower beetles									4																	3	2					1				1									1		1
Animalia^Arthropoda^Insecta^Coleoptera^Mycetophagidae	hairy fungus beetles									1			1						1										2								1		2					7
Animalia^Arthropoda^Insecta^Coleoptera^Mycteridae	mycterid beetles																																1											1
Animalia^Arthropoda^Insecta^Coleoptera^Nanophyidae	nanophyids																												1										1				1
Animalia^Arthropoda^Insecta^Coleoptera^Nemonychidae	pine-flower snout beetles																																						2
Animalia^Arthropoda^Insecta^Coleoptera^Nitidulidae	sap beetles									6			1														4	1	1				1			3	1		4			5	1	6	4	3
Animalia^Arthropoda^Insecta^Coleoptera^Nosodendridae	wounded-tree beetles																																									2
Animalia^Arthropoda^Insecta^Coleoptera^Noteridae	burrowing water beetles																									1		1								1
Animalia^Arthropoda^Insecta^Coleoptera^Ochodaeidae	Sand-loving scarab beetle																																1
Animalia^Arthropoda^Insecta^Coleoptera^Oedemeridae	false blister beetles									5					7				7														1						4		2			7		1	2		1
Animalia^Arthropoda^Insecta^Coleoptera^Omalisidae	Omalisidae													2																							3
Animalia^Arthropoda^Insecta^Coleoptera^Omethidae	Omethidae
Animalia^Arthropoda^Insecta^Coleoptera^Orphnidae	Orphnidae																																											1
Animalia^Arthropoda^Insecta^Coleoptera^Orsodacnidae	Orsodacnid Leaf Beetles									2																																					1	1
Animalia^Arthropoda^Insecta^Coleoptera^Oxycorynidae	oxycorynid weevils
Animalia^Arthropoda^Insecta^Coleoptera^Pachypodidae	Pachypodidae																																					1
Animalia^Arthropoda^Insecta^Coleoptera^Passalidae	bess beetles
Animalia^Arthropoda^Insecta^Coleoptera^Passandridae	Parasitic Flat Bark Beetles																																											1
Animalia^Arthropoda^Insecta^Coleoptera^Phalacridae	shining flower beetles																		1																														4
Animalia^Arthropoda^Insecta^Coleoptera^Phengodidae	railroad-worms
Animalia^Arthropoda^Insecta^Coleoptera^Phloeostichidae	Phloeostichidae
Animalia^Arthropoda^Insecta^Coleoptera^Phloiophilidae	Phloiophilidae
Animalia^Arthropoda^Insecta^Coleoptera^Pleocomidae	rain beetles
Animalia^Arthropoda^Insecta^Coleoptera^Propalticidae	Propalticidae
Animalia^Arthropoda^Insecta^Coleoptera^Prostomidae	red log beetles
Animalia^Arthropoda^Insecta^Coleoptera^Protocucujidae	Protocucujidae
Animalia^Arthropoda^Insecta^Coleoptera^Psephenidae	water pennies
Animalia^Arthropoda^Insecta^Coleoptera^Ptiliidae	feather-winged beetles																									1
Animalia^Arthropoda^Insecta^Coleoptera^Ptilodactylidae	ptilodactylid beetles
Animalia^Arthropoda^Insecta^Coleoptera^Ptinidae	spider beetles																												1	2					1									1
Animalia^Arthropoda^Insecta^Coleoptera^Pyrochroidae	fire-colored beetles												1	1	1	1										5	1								1
Animalia^Arthropoda^Insecta^Coleoptera^Pythidae	pythid beetles																		2																												1	1
Animalia^Arthropoda^Insecta^Coleoptera^Raymondionymidae	raymondionymids
Animalia^Arthropoda^Insecta^Coleoptera^Rhipiceridae	cedar beetles																																													1
Animalia^Arthropoda^Insecta^Coleoptera^Rhipiphoridae	wedge-shaped beetles																																										1	2	4
Animalia^Arthropoda^Insecta^Coleoptera^Rhynchitidae	tooth-nosed snout beetles									7			1		1												4								1							2	2	2		1			4
Animalia^Arthropoda^Insecta^Coleoptera^Rhysodidae	wrinkled bark beetles																																						1
Animalia^Arthropoda^Insecta^Coleoptera^Salpingidae	narrow-waisted bark beetles																																													1		1
Animalia^Arthropoda^Insecta^Coleoptera^Scarabaeidae	lamellicorn beetles									34	2		6	1	5	5		1	25		5	6	1	1	3	8	50	12	5	4			48	3	15	1	10	3	28	1	99	29	2	39	3	9	5		1
Animalia^Arthropoda^Insecta^Coleoptera^Scirtidae	marsh beetles									2					1				2																									2	1			2
Animalia^Arthropoda^Insecta^Coleoptera^Scydmaenidae	antlike stone beetles
Animalia^Arthropoda^Insecta^Coleoptera^Silphidae	carrion beetles									15									4				2			5	3						3		3	3						5		2
Animalia^Arthropoda^Insecta^Coleoptera^Silvanidae	flat grain beetles									2			2	1	3	1			2								7	2	1				2		3				1			4	1	18	2	3		1	5
Animalia^Arthropoda^Insecta^Coleoptera^Smicripidae	Smicripidae
Animalia^Arthropoda^Insecta^Coleoptera^Spercheidae	Spercheidae																																		1
Animalia^Arthropoda^Insecta^Coleoptera^Sphindidae	dry-fungus beetles
Animalia^Arthropoda^Insecta^Coleoptera^Staphylinidae	rove beetles									13			2		7	1			5	2						3	7		3				7		1	3	2		6	1	11	9		25	4	5	9	5	4
Animalia^Arthropoda^Insecta^Coleoptera^Stenotrachelidae	Stenotrachelidae
Animalia^Arthropoda^Insecta^Coleoptera^Synchroidae	Synchroa Bark Beetles
Animalia^Arthropoda^Insecta^Coleoptera^Synteliidae	Synteliidae
Animalia^Arthropoda^Insecta^Coleoptera^Telegeusidae	telegeusid beetles
Animalia^Arthropoda^Insecta^Coleoptera^Tenebrionidae	darkling ground beetles									11			2	3	1	1			4							2	15	1	1				10		2				1			5	7	15	2	4	4		6
Animalia^Arthropoda^Insecta^Coleoptera^Termitotrogidae	Termitotrogidae
Animalia^Arthropoda^Insecta^Coleoptera^Tetratomidae	Polypore Fungus Beetles																																									3
Animalia^Arthropoda^Insecta^Coleoptera^Throscidae	throseid beetles																		1																											1
Animalia^Arthropoda^Insecta^Coleoptera^Torridincolidae	Torridincolidae
Animalia^Arthropoda^Insecta^Coleoptera^Trachypachidae	False ground beetle
Animalia^Arthropoda^Insecta^Coleoptera^Trogidae	gnawer beetles									1				2	4				3							1	8		1				4		2		1		3	3	9	5		3
Animalia^Arthropoda^Insecta^Coleoptera^Trogossitidae	bark-gnawing beetles									4																			1				1		1							3
Animalia^Arthropoda^Insecta^Coleoptera^Zopheridae	ironclad beetles	1																									1										1					3		4	1
Animalia^Arthropoda^Insecta^Dermaptera	earwigs									3															1		2						1												4
Animalia^Arthropoda^Insecta^Dermaptera^Anisolabididae	red-legged earwigs
Animalia^Arthropoda^Insecta^Dermaptera^Apachyidae	Apachyidae
Animalia^Arthropoda^Insecta^Dermaptera^Carcinophoridae	red-legged earwigs																																												1
Animalia^Arthropoda^Insecta^Dermaptera^Chelisochidae	black earwigs																										1
Animalia^Arthropoda^Insecta^Dermaptera^Diplatyidae	Diplatyidae
Animalia^Arthropoda^Insecta^Dermaptera^Forficulidae	common earwigs									2																	1						1												3
Animalia^Arthropoda^Insecta^Dermaptera^Labiduridae	long-horned earwigs																								1
Animalia^Arthropoda^Insecta^Dermaptera^Labiidae	little earwigs									1
Animalia^Arthropoda^Insecta^Dermaptera^Pygidicranidae	Pygidicranidae
Animalia^Arthropoda^Insecta^Dictyoptera	mantids									12			1		4				2						3		3						2						1		2			1	4			1
Animalia^Arthropoda^Insecta^Dictyoptera^Blaberidae	ovoviviparous cockroach family									3																	1						1								1
Animalia^Arthropoda^Insecta^Dictyoptera^Blattellidae	German cockroach family									1			1						1						2														1		1				1
Animalia^Arthropoda^Insecta^Dictyoptera^Blattidae	American cockroach family									7					1				1								2
Animalia^Arthropoda^Insecta^Dictyoptera^Cryptocercidae	brown-hooded cockroach family
Animalia^Arthropoda^Insecta^Dictyoptera^Hymenopodidae	Hymenopodidae
Animalia^Arthropoda^Insecta^Dictyoptera^Mantidae	mantids									1					3										1																			1	3			1
Animalia^Arthropoda^Insecta^Dictyoptera^Mantoididae	Mantoididae
Animalia^Arthropoda^Insecta^Dictyoptera^Polyphagidae	desert cockroaches																																1
Animalia^Arthropoda^Insecta^Diptera	gnats	1			5	2				585	8	5	95	14	236	38		17	141	10	1	7	36	4	22	6	283	427	29	25	6	301	238	12	9	7	74	16	199	15	121	183	43	14	26	594	9	57	28
Animalia^Arthropoda^Insecta^Diptera^Acalyptratae	Acalyptratae
Animalia^Arthropoda^Insecta^Diptera^Acartophthalmidae	acartophthalmid flies
Animalia^Arthropoda^Insecta^Diptera^Acroceridae	small-headed flies									2																												1	2							1		4	2
Animalia^Arthropoda^Insecta^Diptera^Agromyzidae	leaf miner flies
Animalia^Arthropoda^Insecta^Diptera^Alinkidae	Alinkidae
Animalia^Arthropoda^Insecta^Diptera^Anisopodidae	wood gnats														3												3	3				8							5		1	2
Animalia^Arthropoda^Insecta^Diptera^Antefungivoridae	Antefungivoridae
Animalia^Arthropoda^Insecta^Diptera^Anthomyiidae	anthomyiid flies				1					4															2			2				6					1									1
Animalia^Arthropoda^Insecta^Diptera^Anthomyzidae	anthomyzid flies
Animalia^Arthropoda^Insecta^Diptera^Apioceridae	flower-loving flies
Animalia^Arthropoda^Insecta^Diptera^Apsilocephalidae	Apsilocephalidae
Animalia^Arthropoda^Insecta^Diptera^Apystomyiidae	Apystomyiidae
Animalia^Arthropoda^Insecta^Diptera^Archisargidae	Archisargidae
Animalia^Arthropoda^Insecta^Diptera^Archizelmiridae	Archizelmiridae
Animalia^Arthropoda^Insecta^Diptera^Asilidae	robber flies									35			4	1	30	2		1	10				2				20	23				5	27				13	1	15		16	15	1	1		47	1	3	1
Animalia^Arthropoda^Insecta^Diptera^Asilomorpha	Asilomorpha
Animalia^Arthropoda^Insecta^Diptera^Asiochaoboridae	Asiochaoboridae
Animalia^Arthropoda^Insecta^Diptera^Asteiidae	cryptochelid flies
Animalia^Arthropoda^Insecta^Diptera^Athericidae	Watersnipe Flies																											1					3
Animalia^Arthropoda^Insecta^Diptera^Aulacigastridae	aulacigastrid flies
Animalia^Arthropoda^Insecta^Diptera^Australimyzidae	Australimyzidae
Animalia^Arthropoda^Insecta^Diptera^Austroleptidae	Austroleptidae
Animalia^Arthropoda^Insecta^Diptera^Axymyiidae	Axymyiidae
Animalia^Arthropoda^Insecta^Diptera^Bibionidae	harlequin flies									4				1	2	1			4				2				17	15					12	1			3	1	2		11	6				6		2
Animalia^Arthropoda^Insecta^Diptera^Blephariceridae	net-winged midges
Animalia^Arthropoda^Insecta^Diptera^Boholdoyidae	Boholdoyidae
Animalia^Arthropoda^Insecta^Diptera^Bolitophilidae	Bolitophilidae														1
Animalia^Arthropoda^Insecta^Diptera^Bombyliidae	bee flies									15			1		2	1			1				2	1	1		13	9					11	1					10		21	15				57		18	1
Animalia^Arthropoda^Insecta^Diptera^Brachycera	circular-seamed flies
Animalia^Arthropoda^Insecta^Diptera^Braulidae	bee lice									8				1	3				1					1			2	2		5			2						3		1	2			2	5		1
Animalia^Arthropoda^Insecta^Diptera^Calliphoridae	greenbottles					1				6			2		2												5					1	1	1			1		3						1	6
Animalia^Arthropoda^Insecta^Diptera^Camillidae	camillid flies
Animalia^Arthropoda^Insecta^Diptera^Canacidae	Canacidae
Animalia^Arthropoda^Insecta^Diptera^Canthyloscelidae	Canthyloscelidae
Animalia^Arthropoda^Insecta^Diptera^Carnidae	Carnidae
Animalia^Arthropoda^Insecta^Diptera^Cecidomyiidae	gall gnats									3					1				2									5				4	1				1		1		1					1
Animalia^Arthropoda^Insecta^Diptera^Celyphidae	Beetle Flies
Animalia^Arthropoda^Insecta^Diptera^Ceratopogonidae	no-see-ums									2					2				3						1		2	2
Animalia^Arthropoda^Insecta^Diptera^Chamaemyiidae	aphid flies
Animalia^Arthropoda^Insecta^Diptera^Chaoboridae	phanton midges																											2					1
Animalia^Arthropoda^Insecta^Diptera^Chironomidae	nonbiting midges									10			4		1				15								4	10					2			2	1		3							10
Animalia^Arthropoda^Insecta^Diptera^Chloropidae	chloropid flies									3			2						1									1	1	2		2	1									1				4
Animalia^Arthropoda^Insecta^Diptera^Chyromyidae	chiromyid flies									2					2
Animalia^Arthropoda^Insecta^Diptera^Clusiidae	clusiid flies
Animalia^Arthropoda^Insecta^Diptera^Coelopidae	kelp flies
Animalia^Arthropoda^Insecta^Diptera^Conopidae	thick-headed flies									12			13		17	1			7								2	11					5				1				4	4	3			20		2	2
Animalia^Arthropoda^Insecta^Diptera^Corethrellidae	Corethrellidae
Animalia^Arthropoda^Insecta^Diptera^Cratomyiidae	Cratomyiidae
Animalia^Arthropoda^Insecta^Diptera^Cryptochetidae	cryptochetid flies
Animalia^Arthropoda^Insecta^Diptera^Ctenostylidae	Ctenostylidae
Animalia^Arthropoda^Insecta^Diptera^Culicidae	mosquitoes	1								11				3		4			3				9				5	11				2	2				3		10			5	5	1		4	1
Animalia^Arthropoda^Insecta^Diptera^Curtonotidae	curtonotid flies
Animalia^Arthropoda^Insecta^Diptera^Cyclorrhapha	Cyclorrhapha
Animalia^Arthropoda^Insecta^Diptera^Cylindrotomidae	Cylindrotomid Crane Flies									2
Animalia^Arthropoda^Insecta^Diptera^Cypselosomatidae	Cypselosomatidae
Animalia^Arthropoda^Insecta^Diptera^Deuterophlebiidae	mountain midges
Animalia^Arthropoda^Insecta^Diptera^Diadocidiidae	Diadocidiidae
Animalia^Arthropoda^Insecta^Diptera^Diastatidae	diastatid flies
Animalia^Arthropoda^Insecta^Diptera^Diopsidae	stalk-eyed flies																										2
Animalia^Arthropoda^Insecta^Diptera^Diplopolyneuridae	Diplopolyneuridae
Animalia^Arthropoda^Insecta^Diptera^Diptera	gnats
Animalia^Arthropoda^Insecta^Diptera^Ditomyiidae	Ditomyiidae
Animalia^Arthropoda^Insecta^Diptera^Dixidae	dixid midges																											1
Animalia^Arthropoda^Insecta^Diptera^Dolichopodidae	long-legged flies				1					4	2				4				4	1							6	2		2			4	1								1				2	1	2	1
Animalia^Arthropoda^Insecta^Diptera^Drosophilidae	pomace flies									1					3			2	2																				2
Animalia^Arthropoda^Insecta^Diptera^Dryomyzidae	dryomyzid flies																																													2
Animalia^Arthropoda^Insecta^Diptera^Elliidae	Elliidae
Animalia^Arthropoda^Insecta^Diptera^Empididae	balloon flies									5	2		6		10	1			2								6	18	2			5	3				1		5		4	8	6			25	1
Animalia^Arthropoda^Insecta^Diptera^Empididae?	Empididae?														2
Animalia^Arthropoda^Insecta^Diptera^Eoditomyiidae	Eoditomyiidae
Animalia^Arthropoda^Insecta^Diptera^Eopleciidae	Eopleciidae
Animalia^Arthropoda^Insecta^Diptera^Eopolyneuridae	Eopolyneuridae
Animalia^Arthropoda^Insecta^Diptera^Eoptychopteridae	Eoptychopteridae
Animalia^Arthropoda^Insecta^Diptera^Ephydridae	brine flies																											2																		3
Animalia^Arthropoda^Insecta^Diptera^Eremochaetidae	Eremochaetidae
Animalia^Arthropoda^Insecta^Diptera^Eremoneura	Eremoneura
Animalia^Arthropoda^Insecta^Diptera^Eurychoromyiidae	Eurychoromyiidae
Animalia^Arthropoda^Insecta^Diptera^Fanniidae	Latrine Flies												2		1																	2														2
Animalia^Arthropoda^Insecta^Diptera^Fergusoninidae	Fergusoninidae
Animalia^Arthropoda^Insecta^Diptera^Glossinidae	Glossinidae
Animalia^Arthropoda^Insecta^Diptera^Gobryidae	Gobryidae
Animalia^Arthropoda^Insecta^Diptera^Gracilitipulidae	Gracilitipulidae
Animalia^Arthropoda^Insecta^Diptera^Helcomyzidae	kelp flies
Animalia^Arthropoda^Insecta^Diptera^Heleomyzidae	heleomyzid flies									2					1													1
Animalia^Arthropoda^Insecta^Diptera^Helosciomyzidae	Helosciomyzidae
Animalia^Arthropoda^Insecta^Diptera^Hennigmatidae	Hennigmatidae
Animalia^Arthropoda^Insecta^Diptera^Hesperinidae	Hesperinidae
Animalia^Arthropoda^Insecta^Diptera^Heterocheilidae	halfbridge flies
Animalia^Arthropoda^Insecta^Diptera^Hilarimorphidae	hilarimorphid flies
Animalia^Arthropoda^Insecta^Diptera^Hippoboscidae	keds									13					1														2		1											1						2	1
Animalia^Arthropoda^Insecta^Diptera^Huttoninidae	Huttoninidae
Animalia^Arthropoda^Insecta^Diptera^Hybotidae	Hybotid Dance Flies
Animalia^Arthropoda^Insecta^Diptera^Ironomyiidae	Ironomyiidae
Animalia^Arthropoda^Insecta^Diptera^Keroplatidae	Keroplatid Fungus Gnats																										2															2		2
Animalia^Arthropoda^Insecta^Diptera^Kovalevisargidae	Kovalevisargidae
Animalia^Arthropoda^Insecta^Diptera^Lauxaniidae	beach flies									4	2				1	2		1	4		1						1	1				1			4				3		5	1		1		10	2	1
Animalia^Arthropoda^Insecta^Diptera^Limnorhyphidae	Limnorhyphidae
Animalia^Arthropoda^Insecta^Diptera^Limoniidae	Limoniid Crane Flies									5		3	6	1	4			2	2														8					2	11	1						2
Animalia^Arthropoda^Insecta^Diptera^Lonchaeidae	lanceflies																																2
Animalia^Arthropoda^Insecta^Diptera^Lonchopteridae	spear-winged flies
Animalia^Arthropoda^Insecta^Diptera^Luanpingitidae	Luanpingitidae
Animalia^Arthropoda^Insecta^Diptera^Lygistorrhinidae	Lygistorrhinidae
Animalia^Arthropoda^Insecta^Diptera^Marginidae	Marginidae
Animalia^Arthropoda^Insecta^Diptera^Megamerinidae	Megamerinidae																										1
Animalia^Arthropoda^Insecta^Diptera^Mesosciophilidae	Mesosciophilidae
Animalia^Arthropoda^Insecta^Diptera^Mesothaumaleidae	Mesothaumaleidae
Animalia^Arthropoda^Insecta^Diptera^Micropezidae	stilt-legged flies												3						2								2												2			1				2
Animalia^Arthropoda^Insecta^Diptera^Milichiidae	milichiid flies
Animalia^Arthropoda^Insecta^Diptera^Mormotomyiidae	Mormotomyiidae
Animalia^Arthropoda^Insecta^Diptera^Muscidae	face flies									133			16	1	65	11		4	19			3	8	1	5		46	135	3	7	2	215	53	5			21		25	2	30	57	10	2	4	99		2	1
Animalia^Arthropoda^Insecta^Diptera^Musidoromimidae	Musidoromimidae
Animalia^Arthropoda^Insecta^Diptera^Mycetophilidae	fungus gnats														1											1	6	4					1						2		2	2		2
Animalia^Arthropoda^Insecta^Diptera^Mydidae	mydas flies																								2																					1		1	1
Animalia^Arthropoda^Insecta^Diptera^Mystacinobiidae	Mystacinobiidae
Animalia^Arthropoda^Insecta^Diptera^Mythicomyiidae	Mythicomyiidae									1
Animalia^Arthropoda^Insecta^Diptera^Nadipteridae	Nadipteridae
Animalia^Arthropoda^Insecta^Diptera^Nannodastiidae	Nannodastiidae
Animalia^Arthropoda^Insecta^Diptera^Nematocera	long-horned flies
Animalia^Arthropoda^Insecta^Diptera^Nemestrinidae	tangle-veined flies
Animalia^Arthropoda^Insecta^Diptera^Neminidae	Neminidae
Animalia^Arthropoda^Insecta^Diptera^Neriidae	cactus flies
Animalia^Arthropoda^Insecta^Diptera^Neurochaetidae	Upside Down Flies
Animalia^Arthropoda^Insecta^Diptera^Nothybidae	Nothybidae
Animalia^Arthropoda^Insecta^Diptera^Nymphomyiidae	nymphomyiid crane flies
Animalia^Arthropoda^Insecta^Diptera^Odiniidae	odiniid flies
Animalia^Arthropoda^Insecta^Diptera^Oestridae	botflies									13																	4	7	1	3			3					3			2					5			5
Animalia^Arthropoda^Insecta^Diptera^Opetiidae	Opetiidae
Animalia^Arthropoda^Insecta^Diptera^Opomyzidae	Opomyzidae									2									2																											2
Animalia^Arthropoda^Insecta^Diptera^Otitidae	picture-winged flies																																2
Animalia^Arthropoda^Insecta^Diptera^Pachyneuridae	pachyneurid gnats
Animalia^Arthropoda^Insecta^Diptera^Pallopteridae	pallopterid flies									1																	2					1
Animalia^Arthropoda^Insecta^Diptera^Pantophthalmidae	Pantophthalmidae
Animalia^Arthropoda^Insecta^Diptera^Parapleciidae	Parapleciidae
Animalia^Arthropoda^Insecta^Diptera^Paraxymyiidae	Paraxymyiidae
Animalia^Arthropoda^Insecta^Diptera^Pediciidae	Pediciid Crane Flies									3																	1
Animalia^Arthropoda^Insecta^Diptera^Periscelididae	periscelidid flies
Animalia^Arthropoda^Insecta^Diptera^Perissommatidae	Perissommatidae
Animalia^Arthropoda^Insecta^Diptera^Phaeomyiidae	Phaeomyiidae
Animalia^Arthropoda^Insecta^Diptera^Phoridae	humpbacked flies																	1	1																				1			1				3		1	1
Animalia^Arthropoda^Insecta^Diptera^Piophilidae	cheese skippers									2																																				1
Animalia^Arthropoda^Insecta^Diptera^Pipunculidae	big-headed flies
Animalia^Arthropoda^Insecta^Diptera^Platypezidae	flat-footed flies
Animalia^Arthropoda^Insecta^Diptera^Platystomatidae	picture-winged flies																																2							1	1					2
Animalia^Arthropoda^Insecta^Diptera^Pleciofungivoridae	Pleciofungivoridae
Animalia^Arthropoda^Insecta^Diptera^Procramptonomyiidae	Procramptonomyiidae
Animalia^Arthropoda^Insecta^Diptera^Protapioceridae	Protapioceridae
Animalia^Arthropoda^Insecta^Diptera^Protempididae	Protempididae
Animalia^Arthropoda^Insecta^Diptera^Protobrachycerontidae	Protobrachycerontidae
Animalia^Arthropoda^Insecta^Diptera^Protomphralidae	Protomphralidae
Animalia^Arthropoda^Insecta^Diptera^Protopleciidae	Protopleciidae
Animalia^Arthropoda^Insecta^Diptera^Protorhyphidae	Protorhyphidae
Animalia^Arthropoda^Insecta^Diptera^Protoscatopsidae	Protoscatopsidae
Animalia^Arthropoda^Insecta^Diptera^Pseudopomyzidae	Pseudopomyzidae
Animalia^Arthropoda^Insecta^Diptera^Psilidae	rust flies												3		1																											1				2
Animalia^Arthropoda^Insecta^Diptera^Psychodidae	sandflies and mothflies									5																												3										1	1
Animalia^Arthropoda^Insecta^Diptera^Ptychopteridae	phantom crane flies									2																							2						2
Animalia^Arthropoda^Insecta^Diptera^Pyrgotidae	light flies
Animalia^Arthropoda^Insecta^Diptera^Rhaetomyiidae	Rhaetomyiidae
Animalia^Arthropoda^Insecta^Diptera^Rhagionemestriidae	Rhagionemestriidae
Animalia^Arthropoda^Insecta^Diptera^Rhagionempididae	Rhagionempididae
Animalia^Arthropoda^Insecta^Diptera^Rhagionidae	snipe flies									3																	3	4				1	3						3				1		1	8
Animalia^Arthropoda^Insecta^Diptera^Rhiniidae	Rhiniidae																										1															2				3
Animalia^Arthropoda^Insecta^Diptera^Rhinophoridae	woodlouse flies									2
Animalia^Arthropoda^Insecta^Diptera^Richardiidae	Richardiidae
Animalia^Arthropoda^Insecta^Diptera^Ropalomeridae	ropalomerid flies
Animalia^Arthropoda^Insecta^Diptera^Sarcophagidae	flesh flies				1	1				5					4										1		2	1				2	1						1				1			9			2
Animalia^Arthropoda^Insecta^Diptera^Scathophagidae	dung flies									6			1		1																															6
Animalia^Arthropoda^Insecta^Diptera^Scatopsidae	hyperoscelidid gnats									2				1
Animalia^Arthropoda^Insecta^Diptera^Scenopinidae	windoe flies									2																		2																		1
Animalia^Arthropoda^Insecta^Diptera^Sciaridae	dark-winged fungus gnats														2				1											2									2							2
Animalia^Arthropoda^Insecta^Diptera^Sciomyzidae	marsh flies									1					10				4								6					2	2							2		1				2
Animalia^Arthropoda^Insecta^Diptera^Sepsidae	black scavenger flies									5			1		1													1																1		3
Animalia^Arthropoda^Insecta^Diptera^Serendipidae	Serendipidae
Animalia^Arthropoda^Insecta^Diptera^Siberhyphidae	Siberhyphidae
Animalia^Arthropoda^Insecta^Diptera^Simuliidae	black flies									8									2				2					4				1							2								1
Animalia^Arthropoda^Insecta^Diptera^Sinotendipedidae	Sinotendipedidae
Animalia^Arthropoda^Insecta^Diptera^Somatiidae	Somatiidae
Animalia^Arthropoda^Insecta^Diptera^Spaniidae	Spaniidae
Animalia^Arthropoda^Insecta^Diptera^Sphaeroceridae	small dung flies
Animalia^Arthropoda^Insecta^Diptera^Stratiomyidae	soldier flies									13			1	3	7			2	9				5			1	10	24	1	2		1	4			2	9		12		4	3			3	26		2
Animalia^Arthropoda^Insecta^Diptera^Streblidae	bat flies
Animalia^Arthropoda^Insecta^Diptera^Stronglyophthalmyiidae	Stronglyophthalmyiidae
Animalia^Arthropoda^Insecta^Diptera^Syringogastridae	Syringogastridae
Animalia^Arthropoda^Insecta^Diptera^Syrphidae	drone flies									82			6	1	22	7			1				3		1		50	33	3			27	24				5		31		2	25		1	8	111		2	2
Animalia^Arthropoda^Insecta^Diptera^Tabanidae	clegs				1					32			4		7	6			7	1			1		2		9	19	1	1		1	11				8		12		6	5	2			28		4	1
Animalia^Arthropoda^Insecta^Diptera^Tabanoidea	Tabanoidea
Animalia^Arthropoda^Insecta^Diptera^Tachinidae	parasitic flies				1					12	2		2		6	1		1	6						3	4	23	12	14		2	5	15	1	5		5	2	8	9	7	8	10	3	7	20		7	1
Animalia^Arthropoda^Insecta^Diptera^Tachiniscidae	Tachiniscidae
Animalia^Arthropoda^Insecta^Diptera^Tanyderidae	primitive crane flies
Animalia^Arthropoda^Insecta^Diptera^Tanypezidae	tanypezid flies
Animalia^Arthropoda^Insecta^Diptera^Tephritidae	fruit flies									22		1		1	3				2				2	1			11	6				4	6			1			2			9				18	2
Animalia^Arthropoda^Insecta^Diptera^Teratomyzidae	Teratomyzidae
Animalia^Arthropoda^Insecta^Diptera^Tethinidae	tethinid flies																					4			4				1																				3
Animalia^Arthropoda^Insecta^Diptera^Thaumaleidae	solitary midges
Animalia^Arthropoda^Insecta^Diptera^Therevidae	stiletto flies									2			2														4					2	1						2							5		1	1
Animalia^Arthropoda^Insecta^Diptera^Tillyardipteridae	Tillyardipteridae
Animalia^Arthropoda^Insecta^Diptera^Tipulidae	crane flies									63		1	16		10	1			23	6							12	42		1	1	3	22	2		2	1		17		3	4	2			19
Animalia^Arthropoda^Insecta^Diptera^Tipulodictyidae	Tipulodictyidae
Animalia^Arthropoda^Insecta^Diptera^Trichoceridae	winter crane flies									3																		6
Animalia^Arthropoda^Insecta^Diptera^Ulidiidae	picture-winged flies									6					1			2															1					1				1	2			6
Animalia^Arthropoda^Insecta^Diptera^Vermileonidae	wormlion flies									1																																				2
Animalia^Arthropoda^Insecta^Diptera^Vladipteridae	Vladipteridae
Animalia^Arthropoda^Insecta^Diptera^Xenasteiidae	Xenasteiidae
Animalia^Arthropoda^Insecta^Diptera^Xylomyidae	xylomyid flies
Animalia^Arthropoda^Insecta^Diptera^Xylophagidae	xylophagid flies														2			1	1	2								5										2										1	1
Animalia^Arthropoda^Insecta^Embiidina	web-spinners
Animalia^Arthropoda^Insecta^Embiidina^Anisembiidae	Anisembiidae
Animalia^Arthropoda^Insecta^Embiidina^Oligotomidae	Oligotomidae
Animalia^Arthropoda^Insecta^Embiidina^Teratembiidae	Teratembiidae
Animalia^Arthropoda^Insecta^Embioptera	webspinners
Animalia^Arthropoda^Insecta^Embioptera^Australembiidae	Australembiidae
Animalia^Arthropoda^Insecta^Embioptera^Clothodidae	Clothodidae
Animalia^Arthropoda^Insecta^Embioptera^Embiidae	Embiidae
Animalia^Arthropoda^Insecta^Ephemeroptera	mayflies					1				5			7						5									3															1					1
Animalia^Arthropoda^Insecta^Ephemeroptera^Acanthametropodidae	Acanthametropodidae
Animalia^Arthropoda^Insecta^Ephemeroptera^Ameletidae	Ameletidae
Animalia^Arthropoda^Insecta^Ephemeroptera^Ameletopsidae	Ameletopsidae
Animalia^Arthropoda^Insecta^Ephemeroptera^Ametropodidae	Ametropodidae
Animalia^Arthropoda^Insecta^Ephemeroptera^Arthropleidae	Arthropleidae
Animalia^Arthropoda^Insecta^Ephemeroptera^Baetidae	small minnow mayflies					1							2															1
Animalia^Arthropoda^Insecta^Ephemeroptera^Baetiscidae	Baetiscidae
Animalia^Arthropoda^Insecta^Ephemeroptera^Behningiidae	Behningiidae
Animalia^Arthropoda^Insecta^Ephemeroptera^Caenidae	Small Squaregills									3			2						1
Animalia^Arthropoda^Insecta^Ephemeroptera^Coloburiscidae	Coloburiscidae
Animalia^Arthropoda^Insecta^Ephemeroptera^Dipteromimidae	Dipteromimidae
Animalia^Arthropoda^Insecta^Ephemeroptera^Ephemerellidae	Spiny Crawler Mayflies												1
Animalia^Arthropoda^Insecta^Ephemeroptera^Ephemeridae	Common Burrower Mayflies
Animalia^Arthropoda^Insecta^Ephemeroptera^Euthyplociidae	Euthyplociidae																																										1
Animalia^Arthropoda^Insecta^Ephemeroptera^Heptageniidae	flatheaded mayflies
Animalia^Arthropoda^Insecta^Ephemeroptera^Ichthybotidae	Ichthybotidae
Animalia^Arthropoda^Insecta^Ephemeroptera^Isonychiidae	Brushlegged Mayflies
Animalia^Arthropoda^Insecta^Ephemeroptera^Leptohyphidae	Leptohyphidae
Animalia^Arthropoda^Insecta^Ephemeroptera^Leptophlebiidae	pronggill mayflies									2			2						3									2
Animalia^Arthropoda^Insecta^Ephemeroptera^Metretopodidae	Metretopodidae
Animalia^Arthropoda^Insecta^Ephemeroptera^Neoephemeridae	Neoephemeridae
Animalia^Arthropoda^Insecta^Ephemeroptera^Nesameletidae	Nesameletidae
Animalia^Arthropoda^Insecta^Ephemeroptera^Oligoneuriidae	Oligoneuriidae
Animalia^Arthropoda^Insecta^Ephemeroptera^Oniscigastridae	Oniscigastridae
Animalia^Arthropoda^Insecta^Ephemeroptera^Palingeniidae	Palingeniidae
Animalia^Arthropoda^Insecta^Ephemeroptera^Polymitarcyidae	Polymitarcyidae
Animalia^Arthropoda^Insecta^Ephemeroptera^Potamanthidae	hacklegill mayflies																		1
Animalia^Arthropoda^Insecta^Ephemeroptera^Prosopistomatidae	Prosopistomatidae
Animalia^Arthropoda^Insecta^Ephemeroptera^Pseudironidae	Pseudironidae
Animalia^Arthropoda^Insecta^Ephemeroptera^Rallidentidae	Rallidentidae
Animalia^Arthropoda^Insecta^Ephemeroptera^Siphlaenigmatidae	Siphlaenigmatidae
Animalia^Arthropoda^Insecta^Ephemeroptera^Siphlonuridae	Siphlonuridae																																															1
Animalia^Arthropoda^Insecta^Ephemeroptera^Tricorythidae	Tricorythidae
Animalia^Arthropoda^Insecta^Grylloblattodea	rock crawlers
Animalia^Arthropoda^Insecta^Grylloblattodea^Grylloblattidae	rock crawlers
Animalia^Arthropoda^Insecta^Hemiptera	true bugs		2		3	4	1	1		223		1	22	7	45	6		2	30			3	6	7	41		101	35	10	23	2	1	27	12	9	7	26	3	70	7	8	52	23	13	1	128	3	12	9
Animalia^Arthropoda^Insecta^Hemiptera^Acanaloniidae	acanalonid planthoppers
Animalia^Arthropoda^Insecta^Hemiptera^Acanthosomatidae	shield bugs									5															1														2
Animalia^Arthropoda^Insecta^Hemiptera^Achilidae	achilid planthoppers							1																	1																		1			1			1
Animalia^Arthropoda^Insecta^Hemiptera^Achilixiidae	Achilixiidae
Animalia^Arthropoda^Insecta^Hemiptera^Aclerdidae	grass scales
Animalia^Arthropoda^Insecta^Hemiptera^Adelgidae	pine aphids
Animalia^Arthropoda^Insecta^Hemiptera^Aepophilidae	Aepophilidae
Animalia^Arthropoda^Insecta^Hemiptera^Aetalionidae	Aetalionid Treehoppers
Animalia^Arthropoda^Insecta^Hemiptera^Aleyrodidae	whiteflies									2																																						1
Animalia^Arthropoda^Insecta^Hemiptera^Alydidae	broad-headed bugs									2					1																				2											1
Animalia^Arthropoda^Insecta^Hemiptera^Anoeciidae	Anoeciidae
Animalia^Arthropoda^Insecta^Hemiptera^Anthocoridae	minute pirate bugs									5			2												1																					5
Animalia^Arthropoda^Insecta^Hemiptera^Aphelocheiridae	Aphelocheiridae																																									1				1
Animalia^Arthropoda^Insecta^Hemiptera^Aphididae	aphids					1				12			3	1	11				2						3		5	7		1			1									2				2
Animalia^Arthropoda^Insecta^Hemiptera^Aphrophoridae	spittlebugs									1
Animalia^Arthropoda^Insecta^Hemiptera^Aradidae	flat bugs									4																	5																			4
Animalia^Arthropoda^Insecta^Hemiptera^Artheneidae	Artheneidae
Animalia^Arthropoda^Insecta^Hemiptera^Beesoniidae	Beesoniidae
Animalia^Arthropoda^Insecta^Hemiptera^Belostomatidae	giant water bugs																										1
Animalia^Arthropoda^Insecta^Hemiptera^Berytidae	stilt bugs									2																	3
Animalia^Arthropoda^Insecta^Hemiptera^Calophyidae	Calophyidae
Animalia^Arthropoda^Insecta^Hemiptera^Carayonemidae	Carayonemidae
Animalia^Arthropoda^Insecta^Hemiptera^Carsidaridae	Carsidaridae
Animalia^Arthropoda^Insecta^Hemiptera^Ceratocombidae	Ceratocombidae
Animalia^Arthropoda^Insecta^Hemiptera^Cercopidae	froghoppers									1					1
Animalia^Arthropoda^Insecta^Hemiptera^Cerococcidae	Cerococcidae
Animalia^Arthropoda^Insecta^Hemiptera^Chaitophoridae	Chaitophoridae
Animalia^Arthropoda^Insecta^Hemiptera^Cicadellidae	leafhoppers									2																	1	3									2					1				1
Animalia^Arthropoda^Insecta^Hemiptera^Cicadidae	cicadas									2					1	1											8															3				1
Animalia^Arthropoda^Insecta^Hemiptera^Cimicidae	bedbugs						1			29			3		3	1			3					1	6		15	2		1			3	5	3	1	3		14		2	4				5	1	1
Animalia^Arthropoda^Insecta^Hemiptera^Cixiidae	Cixiidae																																1
Animalia^Arthropoda^Insecta^Hemiptera^Clastopteridae	Clastopteridae
Animalia^Arthropoda^Insecta^Hemiptera^Coccidae	Soft Scale Insects					1				2									1									2											2			1	3
Animalia^Arthropoda^Insecta^Hemiptera^Coleoscytidae	Coleoscytidae
Animalia^Arthropoda^Insecta^Hemiptera^Colobathristidae	Colobathristidae
Animalia^Arthropoda^Insecta^Hemiptera^Conchaspididae	false armoured scales														1
Animalia^Arthropoda^Insecta^Hemiptera^Coreidae	leaf-footed bugs														1	1			2			2			2		6							1					3					1		3	1
Animalia^Arthropoda^Insecta^Hemiptera^Corixidae	Water Boatmen									3				2									2				2	1	3										1							1
Animalia^Arthropoda^Insecta^Hemiptera^Cydnidae	Burrowing Bugs									2			2		2								2				1												1							5
Animalia^Arthropoda^Insecta^Hemiptera^Cymidae	Cymidae
Animalia^Arthropoda^Insecta^Hemiptera^Delphacidae	Delphacid Planthoppers									3			1		4				1								1						1				1					1		1		5		1
Animalia^Arthropoda^Insecta^Hemiptera^Derbidae	derbid planthoppers																																1										1
Animalia^Arthropoda^Insecta^Hemiptera^Diaspididae	armored scales				2					4																	1	1		1			1								1	2				4
Animalia^Arthropoda^Insecta^Hemiptera^Dictyopharidae	Dictyopharid Planthoppers									1									1													1				2					1
Animalia^Arthropoda^Insecta^Hemiptera^Dinidoridae	Dinidoridae																										2								1
Animalia^Arthropoda^Insecta^Hemiptera^Dipsocoridae	Dipsocoridae
Animalia^Arthropoda^Insecta^Hemiptera^Drepanosiphidae	Drepanosiphidae																													1
Animalia^Arthropoda^Insecta^Hemiptera^Enicocephalidae	Unique-headed Bugs
Animalia^Arthropoda^Insecta^Hemiptera^Eriococcidae	bark crevice scale insects									2																											1		3			2	3	4				2
Animalia^Arthropoda^Insecta^Hemiptera^Eurybrachidae	Eurybrachidae
Animalia^Arthropoda^Insecta^Hemiptera^Flatidae	flatid planthoppers																								1		1
Animalia^Arthropoda^Insecta^Hemiptera^Fulgoridae	fulgorid planthoppers									2						3									1																		9
Animalia^Arthropoda^Insecta^Hemiptera^Gelastocoridae	toad bugs																																													1
Animalia^Arthropoda^Insecta^Hemiptera^Gengidae	Gengidae
Animalia^Arthropoda^Insecta^Hemiptera^Geocoridae	Big-eyed Bugs
Animalia^Arthropoda^Insecta^Hemiptera^Gerridae	water striders									2															2		1																			7
Animalia^Arthropoda^Insecta^Hemiptera^Greenideidae	Greenideidae
Animalia^Arthropoda^Insecta^Hemiptera^Halimococcidae	Halimococcidae
Animalia^Arthropoda^Insecta^Hemiptera^Hebridae	Hebridae
Animalia^Arthropoda^Insecta^Hemiptera^Helotrephidae	Helotrephidae
Animalia^Arthropoda^Insecta^Hemiptera^Henicocoridae	Henicocoridae
Animalia^Arthropoda^Insecta^Hemiptera^Hermatobatidae	Hermatobatidae
Animalia^Arthropoda^Insecta^Hemiptera^Hormaphididae	Hormaphididae
Animalia^Arthropoda^Insecta^Hemiptera^Hydrometridae	marsh treaders									2																																						1
Animalia^Arthropoda^Insecta^Hemiptera^Hyocephalidae	Hyocephalidae
Animalia^Arthropoda^Insecta^Hemiptera^Hypochthonellidae	Hypochthonellidae
Animalia^Arthropoda^Insecta^Hemiptera^Idiostolidae	Idiostolidae
Animalia^Arthropoda^Insecta^Hemiptera^Issidae	issid planthoppers									4									2								1												1				2			1
Animalia^Arthropoda^Insecta^Hemiptera^Joppeicidae	Joppeicidae
Animalia^Arthropoda^Insecta^Hemiptera^Kermesidae	Kermesidae												1																	1
Animalia^Arthropoda^Insecta^Hemiptera^Kerriidae	Kerriidae					1				18			1	1	1			2	4								1	4		6			5	1			3		6	3		9	4	4		4
Animalia^Arthropoda^Insecta^Hemiptera^Kinnaridae	Kinnaridae
Animalia^Arthropoda^Insecta^Hemiptera^Lachnidae	Lachnidae		1							1																							1
Animalia^Arthropoda^Insecta^Hemiptera^Lalacidae	Lalacidae
Animalia^Arthropoda^Insecta^Hemiptera^Largidae	Bordered Plant Bugs														2																			1					1			1
Animalia^Arthropoda^Insecta^Hemiptera^Lecanodiaspididae	Lecanodiaspididae
Animalia^Arthropoda^Insecta^Hemiptera^Leptopodidae	spiny shorebugs																																									2
Animalia^Arthropoda^Insecta^Hemiptera^Lestoniidae	Lestoniidae
Animalia^Arthropoda^Insecta^Hemiptera^Lophopidae	Lophopidae									2		1		1					1
Animalia^Arthropoda^Insecta^Hemiptera^Lygaeidae	seed bugs									9			2		3										5		4						1				4		3			2				18		1	4
Animalia^Arthropoda^Insecta^Hemiptera^Machaerotidae	Machaerotidae
Animalia^Arthropoda^Insecta^Hemiptera^Macroveliidae	Macroveliidae
Animalia^Arthropoda^Insecta^Hemiptera^Malcidae	Malcidae
Animalia^Arthropoda^Insecta^Hemiptera^Margarodidae	giant scales									2																	2													1					1
Animalia^Arthropoda^Insecta^Hemiptera^Meenoplidae	Meenoplidae
Animalia^Arthropoda^Insecta^Hemiptera^Membracidae	treehoppers									1									1								1												3					2
Animalia^Arthropoda^Insecta^Hemiptera^Mesoveliidae	water treaders
Animalia^Arthropoda^Insecta^Hemiptera^Micrococcidae	Micrococcidae
Animalia^Arthropoda^Insecta^Hemiptera^Micronectidae	Micronectidae									2
Animalia^Arthropoda^Insecta^Hemiptera^Microphysidae	Microphysidae
Animalia^Arthropoda^Insecta^Hemiptera^Mindaridae	Mindaridae
Animalia^Arthropoda^Insecta^Hemiptera^Miridae	leaf bugs									26			3		4				4					2	3		2	5	7	2			1				5		4	2	2	4				14
Animalia^Arthropoda^Insecta^Hemiptera^Myerslopiidae	Myerslopiidae
Animalia^Arthropoda^Insecta^Hemiptera^Nabidae	damsel bugs									3																																				1
Animalia^Arthropoda^Insecta^Hemiptera^Naucoridae	water creepers									3
Animalia^Arthropoda^Insecta^Hemiptera^Nepidae	Waterscorpions									7																	1	1					1						1			4
Animalia^Arthropoda^Insecta^Hemiptera^Ninidae	Ninidae
Animalia^Arthropoda^Insecta^Hemiptera^Nogodinidae	Nogodinidae
Animalia^Arthropoda^Insecta^Hemiptera^Notonectidae	backswimmer bugs									6													2					3											2			1				2
Animalia^Arthropoda^Insecta^Hemiptera^Ochteridae	Ochteridae
Animalia^Arthropoda^Insecta^Hemiptera^Omaniidae	Omaniidae
Animalia^Arthropoda^Insecta^Hemiptera^Ortheziidae	ensign coccids		1							6					1				1					2				1		6						2	1							1		2
Animalia^Arthropoda^Insecta^Hemiptera^Peloridiidae	Peloridiidae
Animalia^Arthropoda^Insecta^Hemiptera^Pemphigidae	Pemphigidae									1
Animalia^Arthropoda^Insecta^Hemiptera^Pentatomidae	Shield-backed bugs									20			3		5				4						7		23	1							1				12		1	1				15	1	2
Animalia^Arthropoda^Insecta^Hemiptera^Phacopteronidae	Phacopteronidae
Animalia^Arthropoda^Insecta^Hemiptera^Phenacoleachiidae	Phenacoleachiidae
Animalia^Arthropoda^Insecta^Hemiptera^Phloeomyzidae	Phloeomyzidae
Animalia^Arthropoda^Insecta^Hemiptera^Phoenicococcidae	Phoenicococcidae																																																3
Animalia^Arthropoda^Insecta^Hemiptera^Phylloxeridae	spruce aphids
Animalia^Arthropoda^Insecta^Hemiptera^Phymatidae	ambush bugs																										2												2		1					2			1
Animalia^Arthropoda^Insecta^Hemiptera^Piesmatidae	Piesmatidae
Animalia^Arthropoda^Insecta^Hemiptera^Plataspidae	Plataspidae																																				2		1							1
Animalia^Arthropoda^Insecta^Hemiptera^Pleidae	pygmy backswimmers
Animalia^Arthropoda^Insecta^Hemiptera^Plokiophilidae	Plokiophilidae
Animalia^Arthropoda^Insecta^Hemiptera^Polyctenidae	Polyctenidae
Animalia^Arthropoda^Insecta^Hemiptera^Potamocoridae	Potamocoridae
Animalia^Arthropoda^Insecta^Hemiptera^Pseudococcidae	mealybugs									1																										1	1	1										3
Animalia^Arthropoda^Insecta^Hemiptera^Psyllidae	psyllids													2																							2
Animalia^Arthropoda^Insecta^Hemiptera^Pyrrhocoridae	stainers									4																	1												1
Animalia^Arthropoda^Insecta^Hemiptera^Reduviidae	assassin bugs									6			1		2				3						8		3	4		2			5	2		1		2	6			4				5
Animalia^Arthropoda^Insecta^Hemiptera^Rhopalidae	scentless plant bugs									2																	3			2							1					5				7
Animalia^Arthropoda^Insecta^Hemiptera^Rhyparochromidae	Rhyparochromidae																																						1			1
Animalia^Arthropoda^Insecta^Hemiptera^Ricaniidae	Ricaniidae
Animalia^Arthropoda^Insecta^Hemiptera^Saldidae	shore bugs									5																					2											1				3
Animalia^Arthropoda^Insecta^Hemiptera^Schizopteridae	Schizopteridae
Animalia^Arthropoda^Insecta^Hemiptera^Scutelleridae	stink bugs																							2			2						2
Animalia^Arthropoda^Insecta^Hemiptera^Stenocephalidae	Stenocephalidae														2																		1
Animalia^Arthropoda^Insecta^Hemiptera^Stictococcidae	Stictococcidae
Animalia^Arthropoda^Insecta^Hemiptera^Surijokocixiidae	Surijokocixiidae
Animalia^Arthropoda^Insecta^Hemiptera^Termitaphididae	termite bugs
Animalia^Arthropoda^Insecta^Hemiptera^Tessaratomidae	Tessaratomidae																					1													2
Animalia^Arthropoda^Insecta^Hemiptera^Tettigarctidae	Tettigarctidae
Animalia^Arthropoda^Insecta^Hemiptera^Tettigometridae	Tettigometridae
Animalia^Arthropoda^Insecta^Hemiptera^Thaumastocoridae	Thaumastocoridae
Animalia^Arthropoda^Insecta^Hemiptera^Thelaxidae	Thelaxidae
Animalia^Arthropoda^Insecta^Hemiptera^Thyreocoridae	negro bugs									1
Animalia^Arthropoda^Insecta^Hemiptera^Tingidae	lace bugs									2																	2						2	2												6
Animalia^Arthropoda^Insecta^Hemiptera^Triozidae	Triozidae
Animalia^Arthropoda^Insecta^Hemiptera^Tropiduchidae	tropiduchid planthoppers				1	1				1																														1
Animalia^Arthropoda^Insecta^Hemiptera^Urostylidae	Urostylidae
Animalia^Arthropoda^Insecta^Hemiptera^Veliidae	small water striders
Animalia^Arthropoda^Insecta^Hymenoptera	hymenopterans				1					228	1		58	4	32	7	1	27	36			11	24	5	17		129	31	2	8	1	7	63	16	15	2	76	2	84	3	43	101	92	46	192	16	9	31	1
Animalia^Arthropoda^Insecta^Hymenoptera^Agaonidae	fig wasps
Animalia^Arthropoda^Insecta^Hymenoptera^Agaoninae	Agaoninae									2
Animalia^Arthropoda^Insecta^Hymenoptera^Akapalinae	Akapalinae
Animalia^Arthropoda^Insecta^Hymenoptera^Ampulicidae	Ampulicidae																																	1
Animalia^Arthropoda^Insecta^Hymenoptera^Anaxyelidae	Anaxyelidae
Animalia^Arthropoda^Insecta^Hymenoptera^Andrenidae	andrenid bees																		1			1					3						2										1		1
Animalia^Arthropoda^Insecta^Hymenoptera^Aphelinidae	Aphelinidae
Animalia^Arthropoda^Insecta^Hymenoptera^Aphelininae	Aphelininae
Animalia^Arthropoda^Insecta^Hymenoptera^Apidae	bumble bees and honey bees									46	1		9		6				5			4	4	2	2		23	3	2	5			8				1		5		12	9	6	1	20	2
Animalia^Arthropoda^Insecta^Hymenoptera^Argidae	argid flies																						1										1								1	3			1
Animalia^Arthropoda^Insecta^Hymenoptera^Asaphinae	Asaphinae									1
Animalia^Arthropoda^Insecta^Hymenoptera^Aulacidae	aulacids
Animalia^Arthropoda^Insecta^Hymenoptera^Austrosystasinae	Austrosystasinae
Animalia^Arthropoda^Insecta^Hymenoptera^Austroterobiinae	Austroterobiinae
Animalia^Arthropoda^Insecta^Hymenoptera^Azotinae	Azotinae
Animalia^Arthropoda^Insecta^Hymenoptera^Baeomorphinae	Baeomorphinae
Animalia^Arthropoda^Insecta^Hymenoptera^Bethylidae	bethylid wasps
Animalia^Arthropoda^Insecta^Hymenoptera^Blasticotomidae	Blasticotomidae
Animalia^Arthropoda^Insecta^Hymenoptera^Bouceklytinae	Bouceklytinae
Animalia^Arthropoda^Insecta^Hymenoptera^Braconidae	braconid wasps									8					1												6						2									1			3	1
Animalia^Arthropoda^Insecta^Hymenoptera^Bradynobaenidae	Bradynobaenidae
Animalia^Arthropoda^Insecta^Hymenoptera^Calesinae	Calesinae
Animalia^Arthropoda^Insecta^Hymenoptera^Calosotinae	Calosotinae																																		1
Animalia^Arthropoda^Insecta^Hymenoptera^Ceinae	Ceinae
Animalia^Arthropoda^Insecta^Hymenoptera^Cephidae	stem sawflies																										1						1
Animalia^Arthropoda^Insecta^Hymenoptera^Ceraphronidae	ceraphronids
Animalia^Arthropoda^Insecta^Hymenoptera^Cerocephalinae	Cerocephalinae
Animalia^Arthropoda^Insecta^Hymenoptera^Chalcidinae	Chalcidinae									1			2	1													11	2					3			1			7		1			1	1
Animalia^Arthropoda^Insecta^Hymenoptera^Chalcimerini	Chalcimerini
Animalia^Arthropoda^Insecta^Hymenoptera^Chromeurytominae	Chromeurytominae
Animalia^Arthropoda^Insecta^Hymenoptera^Chrysididae	cuckoo wasps									2			1		1								1					2					1	1					1			1			2	2		1
Animalia^Arthropoda^Insecta^Hymenoptera^Chrysolampinae	Chrysolampinae									1			1	1																							1		1			1			3
Animalia^Arthropoda^Insecta^Hymenoptera^Cimbicidae	cimbicid sawflies									1									1									1													1	2	1
Animalia^Arthropoda^Insecta^Hymenoptera^Cleonyminae	Cleonyminae
Animalia^Arthropoda^Insecta^Hymenoptera^Coccophaginae	Coccophaginae
Animalia^Arthropoda^Insecta^Hymenoptera^Coelocybinae	Coelocybinae
Animalia^Arthropoda^Insecta^Hymenoptera^Colletidae	colletid bees									4			3														1	1									2				1				4
Animalia^Arthropoda^Insecta^Hymenoptera^Colotrechninae	Colotrechninae				1														2															1										2
Animalia^Arthropoda^Insecta^Hymenoptera^Crabronidae	Crabronidae									1																																1
Animalia^Arthropoda^Insecta^Hymenoptera^Cratominae	Cratominae									8			1									1											1		1		13		1				1		3	1
Animalia^Arthropoda^Insecta^Hymenoptera^Cynipidae	gall wasps									3			2												1										4		2					1	3	1
Animalia^Arthropoda^Insecta^Hymenoptera^Diapriidae	diapriids
Animalia^Arthropoda^Insecta^Hymenoptera^Diparinae	Diparinae
Animalia^Arthropoda^Insecta^Hymenoptera^Diprionidae	conifer sawflies
Animalia^Arthropoda^Insecta^Hymenoptera^Dirhininae	Dirhininae												5											1			1												1		1	8	2		1			1
Animalia^Arthropoda^Insecta^Hymenoptera^Distylopinae	Distylopinae
Animalia^Arthropoda^Insecta^Hymenoptera^Ditropinotellinae	Ditropinotellinae
Animalia^Arthropoda^Insecta^Hymenoptera^Dryinidae	pincher wasps
Animalia^Arthropoda^Insecta^Hymenoptera^Elatoidinae	Elatoidinae
Animalia^Arthropoda^Insecta^Hymenoptera^Encyrtidae	encyrtid wasps
Animalia^Arthropoda^Insecta^Hymenoptera^Encyrtinae	Encyrtinae
Animalia^Arthropoda^Insecta^Hymenoptera^Entedoninae	Entedoninae																																				1						1
Animalia^Arthropoda^Insecta^Hymenoptera^Epichrysomallinae	Epichrysomallinae
Animalia^Arthropoda^Insecta^Hymenoptera^Erotolepsiinae	Erotolepsiinae
Animalia^Arthropoda^Insecta^Hymenoptera^Eucharitidae	eucharitids
Animalia^Arthropoda^Insecta^Hymenoptera^Eucharitinae	Eucharitinae																																												1
Animalia^Arthropoda^Insecta^Hymenoptera^Euderinae	Euderinae
Animalia^Arthropoda^Insecta^Hymenoptera^Eulophidae	eulophid wasps
Animalia^Arthropoda^Insecta^Hymenoptera^Eulophinae	Eulophinae												6						1																								2
Animalia^Arthropoda^Insecta^Hymenoptera^Eumenidae	potter wasps									35			11		11	2		3	8			1	4	2	7		22	5		1		1	8	1	1		17		7		11	8	44	8	29		2	24
Animalia^Arthropoda^Insecta^Hymenoptera^Eunotinae	Eunotinae									1			1																						1		3		1			1					4
Animalia^Arthropoda^Insecta^Hymenoptera^Eupelminae	Eupelminae																																				1
Animalia^Arthropoda^Insecta^Hymenoptera^Eurytomidae	seed chalcids
Animalia^Arthropoda^Insecta^Hymenoptera^Eurytominae	Eurytominae																																													1	1
Animalia^Arthropoda^Insecta^Hymenoptera^Eutrichosomatinae	Eutrichosomatinae
Animalia^Arthropoda^Insecta^Hymenoptera^Evaniidae	ensign wasps
Animalia^Arthropoda^Insecta^Hymenoptera^Figitidae	figitids
Animalia^Arthropoda^Insecta^Hymenoptera^Formicidae	ants									33			3		2	2			2				2		3		22			1			1	8	2		1		14		2	7	4	15	27
Animalia^Arthropoda^Insecta^Hymenoptera^Gasteruptiidae	Gasteruptiid									2			1															1																				1
Animalia^Arthropoda^Insecta^Hymenoptera^Halictidae	halictid bees									2												1						1				1									1	5	1	2	1	1
Animalia^Arthropoda^Insecta^Hymenoptera^Haltichellinae	Haltichellinae																		1																				4			4	2		2
Animalia^Arthropoda^Insecta^Hymenoptera^Heloridae	helorids
Animalia^Arthropoda^Insecta^Hymenoptera^Heterogynaidae	Heterogynaidae
Animalia^Arthropoda^Insecta^Hymenoptera^Ibaliidae	Ibaliidae									1																											3
Animalia^Arthropoda^Insecta^Hymenoptera^Ichneumonidae	ichneumon flies									12			1		3								1				8	5			1		3	1	1		5		7		3	13	2	2	14	2
Animalia^Arthropoda^Insecta^Hymenoptera^Leptofoeninae	Leptofoeninae
Animalia^Arthropoda^Insecta^Hymenoptera^Liopteridae	liopterids
Animalia^Arthropoda^Insecta^Hymenoptera^Louriciinae	Louriciinae
Animalia^Arthropoda^Insecta^Hymenoptera^Masaridae	Masaridae																																								2
Animalia^Arthropoda^Insecta^Hymenoptera^Megachilidae	leafcutter bees									4			1														3						2						5						1
Animalia^Arthropoda^Insecta^Hymenoptera^Megalodontesidae	Megalodontesidae
Animalia^Arthropoda^Insecta^Hymenoptera^Megalyridae	Megalyridae
Animalia^Arthropoda^Insecta^Hymenoptera^Megaspilidae	megaspilid wasps
Animalia^Arthropoda^Insecta^Hymenoptera^Megastigminae	Megastigminae																																														1
Animalia^Arthropoda^Insecta^Hymenoptera^Melittidae	melittid bees																															1													2
Animalia^Arthropoda^Insecta^Hymenoptera^Microdontomerini	Microdontomerini
Animalia^Arthropoda^Insecta^Hymenoptera^Miscogasterinae	Miscogasterinae
Animalia^Arthropoda^Insecta^Hymenoptera^Monodontomerini	Monodontomerini
Animalia^Arthropoda^Insecta^Hymenoptera^Monomachidae	Monomachidae
Animalia^Arthropoda^Insecta^Hymenoptera^Mutillidae	velvet ants
Animalia^Arthropoda^Insecta^Hymenoptera^Mymaridae	fairy flies																		3
Animalia^Arthropoda^Insecta^Hymenoptera^Mymarommatidae	Mymarommatidae
Animalia^Arthropoda^Insecta^Hymenoptera^Ormocerinae	Ormocerinae																1
Animalia^Arthropoda^Insecta^Hymenoptera^Orussidae	parasitic wood wasps																																															1
Animalia^Arthropoda^Insecta^Hymenoptera^Otitesellinae	Otitesellinae
Animalia^Arthropoda^Insecta^Hymenoptera^Pamphiliidae	web-spinning and leaf-rolling sawflies									2									1																					1
Animalia^Arthropoda^Insecta^Hymenoptera^Panstenoninae	Panstenoninae
Animalia^Arthropoda^Insecta^Hymenoptera^Pergidae	pergid flies
Animalia^Arthropoda^Insecta^Hymenoptera^Perilampidae	perilampids
Animalia^Arthropoda^Insecta^Hymenoptera^Perilampinae	Perilampinae
Animalia^Arthropoda^Insecta^Hymenoptera^Philomidinae	Philomidinae
Animalia^Arthropoda^Insecta^Hymenoptera^Pireninae	Pireninae
Animalia^Arthropoda^Insecta^Hymenoptera^Platygasteridae	platygasterids
Animalia^Arthropoda^Insecta^Hymenoptera^Platygastridae	Platygastridae
Animalia^Arthropoda^Insecta^Hymenoptera^Pompilidae	spider wasp									3						1			1				1									2													1
Animalia^Arthropoda^Insecta^Hymenoptera^Proctotrupidae	proctotrupids
Animalia^Arthropoda^Insecta^Hymenoptera^Pteromalidae	pteromalid wasps																					1
Animalia^Arthropoda^Insecta^Hymenoptera^Pteromalinae	Pteromalinae									4												1											1				3		4					3	2		1
Animalia^Arthropoda^Insecta^Hymenoptera^Rhopalosomatidae	rhopalosomatid wasps
Animalia^Arthropoda^Insecta^Hymenoptera^Rileyinae	Rileyinae
Animalia^Arthropoda^Insecta^Hymenoptera^Roproniidae	roproniids
Animalia^Arthropoda^Insecta^Hymenoptera^Rotoitidae	Rotoitidae
Animalia^Arthropoda^Insecta^Hymenoptera^Sapygidae	sapygid wasps																																1						1						1			1
Animalia^Arthropoda^Insecta^Hymenoptera^Scelionidae	scelionid wasps
Animalia^Arthropoda^Insecta^Hymenoptera^Sclerogibbidae	Sclerogibbidae
Animalia^Arthropoda^Insecta^Hymenoptera^Scoliidae	scoliid wasps																	1	1				3		1		3						2	3				1	10						5
Animalia^Arthropoda^Insecta^Hymenoptera^Signiphoridae	Signiphoridae																																									1
Animalia^Arthropoda^Insecta^Hymenoptera^Siricidae	horntail wasps									2			2	1																			1				2						1		1
Animalia^Arthropoda^Insecta^Hymenoptera^Sphecidae	mud daubers									3									1			1	2		1		2						1								2	3			3			1
Animalia^Arthropoda^Insecta^Hymenoptera^Stephanidae	Stephanid Wasps
Animalia^Arthropoda^Insecta^Hymenoptera^Stigmaphronidae	Stigmaphronidae
Animalia^Arthropoda^Insecta^Hymenoptera^Sycoecinae	Sycoecinae
Animalia^Arthropoda^Insecta^Hymenoptera^Sycophaginae	Sycophaginae												2						1									1					1						4			6	3	1	3	1
Animalia^Arthropoda^Insecta^Hymenoptera^Sycoryctinae	Sycoryctinae
Animalia^Arthropoda^Insecta^Hymenoptera^Tanaostigmatidae	tanaostigmatids
Animalia^Arthropoda^Insecta^Hymenoptera^Tenthredinidae	common sawflies									16			2		6			1	1				3		1		2	1					5		1		6					3	4		5				1
Animalia^Arthropoda^Insecta^Hymenoptera^Tetracampidae	Tetracampidae
Animalia^Arthropoda^Insecta^Hymenoptera^Tetracampinae	Tetracampinae
Animalia^Arthropoda^Insecta^Hymenoptera^Tetracneminae	Tetracneminae
Animalia^Arthropoda^Insecta^Hymenoptera^Tetrastichinae	Tetrastichinae									24			4	1	2	1		1	2				2				13	6				2	10		3	1	13	1	9		5	16	8	6	48	5
Animalia^Arthropoda^Insecta^Hymenoptera^Tiphiidae	tiphiid wasps																										4												2			1			3
Animalia^Arthropoda^Insecta^Hymenoptera^Torymidae	torymid wasps																																				1							1
Animalia^Arthropoda^Insecta^Hymenoptera^Toryminae	Toryminae
Animalia^Arthropoda^Insecta^Hymenoptera^Torymini	Torymini									3						1																	2				1
Animalia^Arthropoda^Insecta^Hymenoptera^Torymoidini	Torymoidini
Animalia^Arthropoda^Insecta^Hymenoptera^Trichogrammatidae	trichogrammid wasps
Animalia^Arthropoda^Insecta^Hymenoptera^Trigonalidae	Trigonalidae
Animalia^Arthropoda^Insecta^Hymenoptera^Vanhorniidae	vanhorniids
Animalia^Arthropoda^Insecta^Hymenoptera^Vespidae	wasps									3								21	4						1		4	2		1			6							2		6	6	3	4			1
Animalia^Arthropoda^Insecta^Hymenoptera^Xiphydriidae	wood wasps
Animalia^Arthropoda^Insecta^Hymenoptera^Xyelidae	xyelid flies
Animalia^Arthropoda^Insecta^Isoptera	termites									3																																		1	2
Animalia^Arthropoda^Insecta^Isoptera^Hodotermitidae	harvester termites
Animalia^Arthropoda^Insecta^Isoptera^Kalotermitidae	drywood termites																																												1
Animalia^Arthropoda^Insecta^Isoptera^Mastotermitidae	Mastotermitidae
Animalia^Arthropoda^Insecta^Isoptera^Rhinotermitidae	subterranean termites									1																																		1
Animalia^Arthropoda^Insecta^Isoptera^Serritermitidae	Serritermitidae
Animalia^Arthropoda^Insecta^Isoptera^Termitidae	desert termites									2																																			1
Animalia^Arthropoda^Insecta^Isoptera^Termopsidae	damp wood termites
Animalia^Arthropoda^Insecta^Lepidoptera	butterflies	2	1	1	6	1		1	2	1505	167	5	250	8	294	153	10	165	406	16	9	33	84	15	275	19	2566	424	598	28	554	448	506	681	159	128	145	76	524	233	219	389	174	155	707	537	25	476	207
Animalia^Arthropoda^Insecta^Lepidoptera^Acanthopteroctetidae	Acanthopteroctetidae
Animalia^Arthropoda^Insecta^Lepidoptera^Acrolepiidae	diamondback moths																																															1
Animalia^Arthropoda^Insecta^Lepidoptera^Acrolophidae	burrowing webworms
Animalia^Arthropoda^Insecta^Lepidoptera^Adelidae	fairy moths									5	2		2		8												11												1		2				3	2		1
Animalia^Arthropoda^Insecta^Lepidoptera^Agathiphagidae	Agathiphagidae
Animalia^Arthropoda^Insecta^Lepidoptera^Agonoxenidae	Agonoxenidae										2
Animalia^Arthropoda^Insecta^Lepidoptera^Aididae	Aididae																																	2
Animalia^Arthropoda^Insecta^Lepidoptera^Alucitidae	many-plume moths									4																	8		1				1						1		1					4
Animalia^Arthropoda^Insecta^Lepidoptera^Anomoeotidae	Anomoeotidae
Animalia^Arthropoda^Insecta^Lepidoptera^Anomosetidae	Anomosetidae
Animalia^Arthropoda^Insecta^Lepidoptera^Anthelidae	Anthelidae
Animalia^Arthropoda^Insecta^Lepidoptera^Apatelodidae	apatelodod moths																															1																	1
Animalia^Arthropoda^Insecta^Lepidoptera^Arctiidae	footman moths							1	1	60	3		8		5	2		10	9	1	2	4	4	4	32	1	60	25	30		26	25	36	42	7	7	10	10	21	9	11	27	7	1	20	10			12
Animalia^Arthropoda^Insecta^Lepidoptera^Arrhenophanidae	Arrhenophanidae																																									1
Animalia^Arthropoda^Insecta^Lepidoptera^Autostichidae	Autostichidae
Animalia^Arthropoda^Insecta^Lepidoptera^Axiidae	Axiidae																																									1
Animalia^Arthropoda^Insecta^Lepidoptera^Batrachedridae	Batrachedridae
Animalia^Arthropoda^Insecta^Lepidoptera^Bedelliidae	Bedelliidae
Animalia^Arthropoda^Insecta^Lepidoptera^Blastobasidae	Scavenger Moths
Animalia^Arthropoda^Insecta^Lepidoptera^Bombycidae	lappet moths									3																	44	1	1		1	3	4	4		2	2	3	4	3	2	2	3	2	11	1		1	1
Animalia^Arthropoda^Insecta^Lepidoptera^Brachodidae	Brachodidae																																		1				1									1
Animalia^Arthropoda^Insecta^Lepidoptera^Brahmaeidae	brahmin moths																																	1											2
Animalia^Arthropoda^Insecta^Lepidoptera^Bucculatricidae	Ribbed Cocoon-maker Moths																																		1											2
Animalia^Arthropoda^Insecta^Lepidoptera^Callidulidae	Callidulidae																																	3
Animalia^Arthropoda^Insecta^Lepidoptera^Carposinidae	carposinid moths
Animalia^Arthropoda^Insecta^Lepidoptera^Carthaeidae	Carthaeidae
Animalia^Arthropoda^Insecta^Lepidoptera^Castniidae	Castniidae																								3		15		5		7	4	1	3					2	1					3				1
Animalia^Arthropoda^Insecta^Lepidoptera^Cecidosidae	gall moths
Animalia^Arthropoda^Insecta^Lepidoptera^Choreutidae	Choreutid Moths										1								3								1	1					1	1		2										2		1
Animalia^Arthropoda^Insecta^Lepidoptera^Chrysopolomidae	Chrysopolomidae
Animalia^Arthropoda^Insecta^Lepidoptera^Coleophoridae	casebearer moths									4			2		2												5								6					1	1		2			4		13
Animalia^Arthropoda^Insecta^Lepidoptera^Copromorphidae	Copromorphidae
Animalia^Arthropoda^Insecta^Lepidoptera^Cosmopterigidae	Cosmet Moths									1			1														1																					2
Animalia^Arthropoda^Insecta^Lepidoptera^Cossidae	carpenter moths									4			2						1								4	1	4			2		3			1					7	1		2	1
Animalia^Arthropoda^Insecta^Lepidoptera^Crambidae	Crambid Snout Moths									28	1		9		24	1			14	2		1	1		3		96		5		4	6	28	8		3	1		13	15		5	4	1	7	45	1	82
Animalia^Arthropoda^Insecta^Lepidoptera^Crinopterygidae	Crinopterygidae
Animalia^Arthropoda^Insecta^Lepidoptera^Cyclotornidae	Cyclotornidae
Animalia^Arthropoda^Insecta^Lepidoptera^Dalceridae	dalcerid moths
Animalia^Arthropoda^Insecta^Lepidoptera^Doidae	Doidae
Animalia^Arthropoda^Insecta^Lepidoptera^Douglasiidae	leaf miners
Animalia^Arthropoda^Insecta^Lepidoptera^Drepanidae	Sicklefishes									7			2		2			1	8		1						4	5	1		1				1			5	3		5	6	2	2	1	1
Animalia^Arthropoda^Insecta^Lepidoptera^Dudgeoneidae	Dudgeoneidae
Animalia^Arthropoda^Insecta^Lepidoptera^Elachistidae	grass leafminer moths																																													3
Animalia^Arthropoda^Insecta^Lepidoptera^Endromidae	glory moths									3
Animalia^Arthropoda^Insecta^Lepidoptera^Eocoronidae	Eocoronidae
Animalia^Arthropoda^Insecta^Lepidoptera^Eosetidae	Eosetidae
Animalia^Arthropoda^Insecta^Lepidoptera^Epermeniidae	epermeniid moths																										1	1							2													2
Animalia^Arthropoda^Insecta^Lepidoptera^Epicopeiidae	Epicopeiidae
Animalia^Arthropoda^Insecta^Lepidoptera^Epipyropidae	planthopper parasites
Animalia^Arthropoda^Insecta^Lepidoptera^Eriocottidae	Eriocottidae
Animalia^Arthropoda^Insecta^Lepidoptera^Eriocraniidae	eriocraniid moths																											1															2
Animalia^Arthropoda^Insecta^Lepidoptera^Ethmiidae	ethmiid moths									1													2				3		1						1				2		2	1				1		1
Animalia^Arthropoda^Insecta^Lepidoptera^Eupterotidae	Eupterotidae														1												1				1	2	1	1
Animalia^Arthropoda^Insecta^Lepidoptera^Family unassigned	Family unassigned
Animalia^Arthropoda^Insecta^Lepidoptera^Galacticidae	Galacticidae
Animalia^Arthropoda^Insecta^Lepidoptera^Gelechiidae	gelechiid moths									14	3	2	5		3												37						3				1		1	3	2				7	30		31
Animalia^Arthropoda^Insecta^Lepidoptera^Geometridae	cankerworms			1		1				122	20		18	4	55	7	1	1	113	1	2	4	1	2	13	3	312	13	33	3	14	12	42	25	16	48	24		54	21	52	33	10	24	11	126	9	56	10
Animalia^Arthropoda^Insecta^Lepidoptera^Glyphipterigidae	Sedge Moths														4																		4						1	1
Animalia^Arthropoda^Insecta^Lepidoptera^Gracillariidae	leafminer moths				1					1	1	1	4		2	2											4		1				8		2				2	1		2				11		12
Animalia^Arthropoda^Insecta^Lepidoptera^Hedylidae	Hedylidae
Animalia^Arthropoda^Insecta^Lepidoptera^Heliodinidae	heliodinid moths									2			2																																	1
Animalia^Arthropoda^Insecta^Lepidoptera^Heliozelidae	shield bearer moths																										2
Animalia^Arthropoda^Insecta^Lepidoptera^Hepialidae	swift moths									8			1														5			1		2	2	1	1		1	1	1		1	1				1
Animalia^Arthropoda^Insecta^Lepidoptera^Hesperiidae	skippers				1					20			5		8	7		3	5			2	4		3		63	7	35		28	30	38	46	6	4	2	1	25	1		29		2	92				10
Animalia^Arthropoda^Insecta^Lepidoptera^Heterobathmiidae	Heterobathmiidae
Animalia^Arthropoda^Insecta^Lepidoptera^Heterogynidae	Mediterranean burnet moths
Animalia^Arthropoda^Insecta^Lepidoptera^Himantopteridae	long-tailed burnet moths
Animalia^Arthropoda^Insecta^Lepidoptera^Holcopogonidae	Holcopogonidae
Animalia^Arthropoda^Insecta^Lepidoptera^Hyblaeidae	Hyblaeidae																												3										1					1	1
Animalia^Arthropoda^Insecta^Lepidoptera^Immidae	Immidae
Animalia^Arthropoda^Insecta^Lepidoptera^Incurvariidae	fairy moths									2	2																4	2					2													1		2
Animalia^Arthropoda^Insecta^Lepidoptera^Lacturidae	tropical burnet moths
Animalia^Arthropoda^Insecta^Lepidoptera^Lasiocampidae	tent caterpillar moths									28	1		2		1	1			5			1			2		16		3	1	1		7	16	4	6	2	1	5		1	2	2		5			1	3
Animalia^Arthropoda^Insecta^Lepidoptera^Lecithoceridae	Lecithoceridae
Animalia^Arthropoda^Insecta^Lepidoptera^Lemoniidae	autumn silkworm moths												1						1								1						1		1
Animalia^Arthropoda^Insecta^Lepidoptera^Limacodidae	saddleback caterpillars									1								2								1	5	1	7		2	8	4	1	1				1	1		3				1			1
Animalia^Arthropoda^Insecta^Lepidoptera^Lophocoronidae	Lophocoronidae
Animalia^Arthropoda^Insecta^Lepidoptera^Lycaenidae	gossamer-wings				1					41			18		8	17	2	5	12			3	5		19		150	31	26	8	93	29	19	71	4	5	6		39	6	3	20	2	3	99	1	5		3
Animalia^Arthropoda^Insecta^Lepidoptera^Lymantriidae	tussock moths		1							18					3	2			4								18				1	4	6	6		1	3		3		1	3	1		5	1			8
Animalia^Arthropoda^Insecta^Lepidoptera^Lyonetiidae	Lyonetiidae									2																																						4
Animalia^Arthropoda^Insecta^Lepidoptera^Megalopygidae	flannel moths																										4					2		3					1		2	2							4
Animalia^Arthropoda^Insecta^Lepidoptera^Metachandidae	Metachandidae
Animalia^Arthropoda^Insecta^Lepidoptera^Micropterigidae	mandibulate moths												2		4												1		1										2							5
Animalia^Arthropoda^Insecta^Lepidoptera^Mimallonidae	sack-bearers																										1					2
Animalia^Arthropoda^Insecta^Lepidoptera^Mirinidae	Mirinidae
Animalia^Arthropoda^Insecta^Lepidoptera^Mnesarchaeidae	Mnesarchaeidae
Animalia^Arthropoda^Insecta^Lepidoptera^Momphidae	mompha moths																										6																			2		1
Animalia^Arthropoda^Insecta^Lepidoptera^Neopseustidae	Neopseustidae
Animalia^Arthropoda^Insecta^Lepidoptera^Neotheoridae	Neotheoridae
Animalia^Arthropoda^Insecta^Lepidoptera^Nepticulidae	minute eye-cap moths																		2								3						1		2											2		3
Animalia^Arthropoda^Insecta^Lepidoptera^Noctuidae	underwings				1				1	122	19		38	1	18	7		80	59	1	1	5	5		15	1	387	119	60	1	34	65	74	72	12	2	25	32	101	64	68	94	58	68	34	99	1	29	25
Animalia^Arthropoda^Insecta^Lepidoptera^Nolidae	nolid moths									7			3			1								2			6	4	1		1		6		3	1			3		1	1	2		8	6		7
Animalia^Arthropoda^Insecta^Lepidoptera^Notodontidae	prominents									23	4		2		1			7	5				1		4		45	7	6		6	6	10	11	4	2	9	5	11		2	13	1	1	1				14
Animalia^Arthropoda^Insecta^Lepidoptera^Nymphalidae	brushfoots				1					211	3		11		45	47	3	10	43	1	2	5	23	1	60	8	367	65	149	7	159	85	54	218	22	12	10		48	23	11	42	20	11	173	10	2	14	6
Animalia^Arthropoda^Insecta^Lepidoptera^Oecophoridae	oecophorid moths									11	5		1		3				4	2							39	2	3				9	5		1	2		6	1	2		2	2	12	11	2	12
Animalia^Arthropoda^Insecta^Lepidoptera^Oenosandridae	Oenosandridae
Animalia^Arthropoda^Insecta^Lepidoptera^Opostegidae	white cap-eye moths
Animalia^Arthropoda^Insecta^Lepidoptera^Palaeosetidae	Palaeosetidae
Animalia^Arthropoda^Insecta^Lepidoptera^Palaephatidae	Gondwanaland moths
Animalia^Arthropoda^Insecta^Lepidoptera^Pantheidae	Pantheidae									3				1													1			2							2		1	1									1
Animalia^Arthropoda^Insecta^Lepidoptera^Papilionidae	swallowtail butterflies									193		1	14	1	23	27			18			1	14	1	22		120	28	43	2	49	22	23	44	6	4	6	2	24	8		14	12	5	65	4		2	12
Animalia^Arthropoda^Insecta^Lepidoptera^Pieridae	orange-tips									56			4		8	11	1		18	4					10		74	11	46	1	48	18	17	12	3	4	3		15	1	2	16	2	8	29	1	1	1	1
Animalia^Arthropoda^Insecta^Lepidoptera^Plutellidae	diamondback moths									6	3		3		1				3								3	4																	5	1		8
Animalia^Arthropoda^Insecta^Lepidoptera^Prodoxidae	yucca moths																																															1
Animalia^Arthropoda^Insecta^Lepidoptera^Prototheoridae	Prototheoridae
Animalia^Arthropoda^Insecta^Lepidoptera^Psychidae	bagworms									2	1		7		1			2	5						1		19	1				1		1	7		15		4		4	6		2	12			2
Animalia^Arthropoda^Insecta^Lepidoptera^Pterolonchidae	Pterolonchidae
Animalia^Arthropoda^Insecta^Lepidoptera^Pterophoridae	plume moths									5			4		2	2											25	1							2		1		1		2					5
Animalia^Arthropoda^Insecta^Lepidoptera^Pyralidae	grass moths									15					5	2			1				1				66	2	2	2			9	2		4	3	2	3	2	1		1		3	18		50
Animalia^Arthropoda^Insecta^Lepidoptera^Riodinidae	metalmarks									14					3	1	2		3								39	26	41		7	32	20	17			1		26			8	10		45			2
Animalia^Arthropoda^Insecta^Lepidoptera^Roeslerstammiidae	Roeslerstammiidae																										1	1											2
Animalia^Arthropoda^Insecta^Lepidoptera^Saturniidae	giant silkworm moths									13									1			1			17		29	6	15		4	29	7	7					2	2	1	7		1	9			1	8
Animalia^Arthropoda^Insecta^Lepidoptera^Schreckensteiniidae	Schreckensteiniidae
Animalia^Arthropoda^Insecta^Lepidoptera^Scythrididae	Flower Moths														2				2								6																			4		3
Animalia^Arthropoda^Insecta^Lepidoptera^Sematuridae	Sematuridae									1																							1	1
Animalia^Arthropoda^Insecta^Lepidoptera^Sesiidae	clear-winged moths									5	4		4		2			1									21	3			13			5	10		1		2	1	12	3			2	1	1	9	3
Animalia^Arthropoda^Insecta^Lepidoptera^Simaethistidae	Simaethistidae
Animalia^Arthropoda^Insecta^Lepidoptera^Somabrachyidae	Mediterranean flannel moths
Animalia^Arthropoda^Insecta^Lepidoptera^Sphingidae	hornworms	1			1					77	2		2		7	6		2	4			4	19	2	31	4	60	19	43		41	36	9	21	11	1		1	8	1	4	8			10	4		1	28
Animalia^Arthropoda^Insecta^Lepidoptera^Symmocidae	Symmocidae																																															2
Animalia^Arthropoda^Insecta^Lepidoptera^Thyrididae	window-winged moths										1				2										1		1		1		2		1	1					1									1
Animalia^Arthropoda^Insecta^Lepidoptera^Tineidae	clothes-moths									272	62		58		23	6	1	39	53	4		2	3	1	31		219	9	22		10	22	41	21	7	8	13	8	45	63	14	29	19	19	9	80	1	34	37
Animalia^Arthropoda^Insecta^Lepidoptera^Tineodidae	Tineodidae
Animalia^Arthropoda^Insecta^Lepidoptera^Tischeriidae	lyonetiid moths																																														2
Animalia^Arthropoda^Insecta^Lepidoptera^Tortricidae	leaf rollers	1								70	26		15		16	3			5		1		1	2		1	135	25	7				11	3	5	8		3	29	1	6	1	11	1	13	30		70	18
Animalia^Arthropoda^Insecta^Lepidoptera^Uraniidae	Swallowtail Moths									2															2				2				1	2					2			1
Animalia^Arthropoda^Insecta^Lepidoptera^Urodidae	Urodidae
Animalia^Arthropoda^Insecta^Lepidoptera^Whalleyanidae	Whalleyanidae
Animalia^Arthropoda^Insecta^Lepidoptera^Yponomeutidae	ermine moths									6					1				2								2	1					1	1	6	2		2	3	2	2			1	3	3		12
Animalia^Arthropoda^Insecta^Lepidoptera^Ypsolophidae	Ypsolophidae																										2
Animalia^Arthropoda^Insecta^Lepidoptera^Zygaenidae	burnets									8	1				1	1			3						6		10	1			1		3		5		1		3		1	1			5
Animalia^Arthropoda^Insecta^Mantodea	mantids									1																	6
Animalia^Arthropoda^Insecta^Mantodea^Amorphoscelidae	Amorphoscelidae
Animalia^Arthropoda^Insecta^Mantodea^Hymenopodidae	Hymenopodidae
Animalia^Arthropoda^Insecta^Mantodea^Iridopterygidae	Iridopterygidae
Animalia^Arthropoda^Insecta^Mantodea^Liturgusidae	Liturgusidae
Animalia^Arthropoda^Insecta^Mantodea^Mantidae	mantids									1																	6
Animalia^Arthropoda^Insecta^Mantodea^Tarachodidae	Tarachodidae
Animalia^Arthropoda^Insecta^Mantodea^Thespidae	Thespidae
Animalia^Arthropoda^Insecta^Mecoptera	scorpionflies and hangingflies									4								1	1																	2			3
Animalia^Arthropoda^Insecta^Mecoptera^Apteropanorpidae	Apteropanorpidae
Animalia^Arthropoda^Insecta^Mecoptera^Bittacidae	hanging flies									1								1																		1
Animalia^Arthropoda^Insecta^Mecoptera^Boreidae	winter scorpionflies																		1
Animalia^Arthropoda^Insecta^Mecoptera^Choristidae	Choristidae
Animalia^Arthropoda^Insecta^Mecoptera^Meropeidae	earwig flies
Animalia^Arthropoda^Insecta^Mecoptera^Nannochoristidae	Nannochoristidae
Animalia^Arthropoda^Insecta^Mecoptera^Panorpidae	common scorpionflies									3																										1			3
Animalia^Arthropoda^Insecta^Mecoptera^Panorpodidae	short-faced scorpionflies
Animalia^Arthropoda^Insecta^Megaloptera	alderflies									2					1																																	1
Animalia^Arthropoda^Insecta^Megaloptera^Corydalidae	dobsonflies and fishflies									1					1																																	1
Animalia^Arthropoda^Insecta^Megaloptera^Sialidae	alderflies									1
Animalia^Arthropoda^Insecta^Neuroptera	ant lions				1					8			2		3				6						4		2	1	2				4		1	1			4	3		2		4	10	3
Animalia^Arthropoda^Insecta^Neuroptera^Ascalaphidae	owl-flies														1												1						2						1						1
Animalia^Arthropoda^Insecta^Neuroptera^Berothidae	beaded lacewings
Animalia^Arthropoda^Insecta^Neuroptera^Chrysopidae	breen lacewings									2					1																											1			2	1
Animalia^Arthropoda^Insecta^Neuroptera^Coniopterygidae	Dustywings																																													1
Animalia^Arthropoda^Insecta^Neuroptera^Dilaridae	pleasing lacewings
Animalia^Arthropoda^Insecta^Neuroptera^Hemerobiidae	brown lacewings									4			2						1									1	2				2		1					3		1		4	5	1
Animalia^Arthropoda^Insecta^Neuroptera^Ithonidae	mothlike lacewings
Animalia^Arthropoda^Insecta^Neuroptera^Mantispidae	mantislike lacewings																										1
Animalia^Arthropoda^Insecta^Neuroptera^Myrmeleontidae	ant lions				1					1									5						4											1			2
Animalia^Arthropoda^Insecta^Neuroptera^Nemopteridae	Nemopteridae
Animalia^Arthropoda^Insecta^Neuroptera^Nevrorthidae	Nevrorthidae
Animalia^Arthropoda^Insecta^Neuroptera^Osmylidae	Osmylidae														1
Animalia^Arthropoda^Insecta^Neuroptera^Polystoechotidae	giant lacewings																																						1						1
Animalia^Arthropoda^Insecta^Neuroptera^Psychopsidae	Psychopsidae
Animalia^Arthropoda^Insecta^Neuroptera^Sisyridae	Spongeflies									1																																			1
Animalia^Arthropoda^Insecta^Odonata	dragonflies and damselflies									48			2		3	20		4	10	2		4	5	1	44		18	16	3				9	15	10		9		6		8	1		3	8			7
Animalia^Arthropoda^Insecta^Odonata^Aeshnidae	darners									18			2			16		1	8	2		1	1	1	17		8	1					4	8	7		2				1				4			5
Animalia^Arthropoda^Insecta^Odonata^Amphipterygidae	Amphipterygidae
Animalia^Arthropoda^Insecta^Odonata^Austropetaliidae	Austropetaliidae
Animalia^Arthropoda^Insecta^Odonata^Calopterygidae	broad-winged damselflies									7															5			1	1				2	4
Animalia^Arthropoda^Insecta^Odonata^Chlorocyphidae	Chlorocyphidae
Animalia^Arthropoda^Insecta^Odonata^Coenagrionidae	narrow-winged damselflies									3																	1	5					1	1			3				4			1
Animalia^Arthropoda^Insecta^Odonata^Cordulegastridae	biddies																											1
Animalia^Arthropoda^Insecta^Odonata^Corduliidae	green-eyed skimmers									4																	1
Animalia^Arthropoda^Insecta^Odonata^Dicteriadidae	Dicteriadidae
Animalia^Arthropoda^Insecta^Odonata^Epiophlebiidae	Epiophlebiidae
Animalia^Arthropoda^Insecta^Odonata^Euphaeidae	Euphaeidae
Animalia^Arthropoda^Insecta^Odonata^Gomphidae	clubtail dragonflies									3																	1								1		3
Animalia^Arthropoda^Insecta^Odonata^Hemiphlebiidae	Hemiphlebiidae
Animalia^Arthropoda^Insecta^Odonata^Isostictidae	Isostictidae
Animalia^Arthropoda^Insecta^Odonata^Lestidae	stalk-winged damselflies
Animalia^Arthropoda^Insecta^Odonata^Lestoideidae	Lestoideidae
Animalia^Arthropoda^Insecta^Odonata^Libellulidae	common skimmers									13					3	4		3	2			3	1		17		7	5					2				1		6		2	1		1	4			2
Animalia^Arthropoda^Insecta^Odonata^Megapodagrionidae	Megapodagrionidae
Animalia^Arthropoda^Insecta^Odonata^Neopetaliidae	Neopetaliidae
Animalia^Arthropoda^Insecta^Odonata^Perilestidae	Perilestidae
Animalia^Arthropoda^Insecta^Odonata^Petaluridae	grayback dragonflies
Animalia^Arthropoda^Insecta^Odonata^Platycnemididae	Platycnemididae																						3												2						1
Animalia^Arthropoda^Insecta^Odonata^Platystictidae	Shadowdamsels																								2
Animalia^Arthropoda^Insecta^Odonata^Polythoridae	Polythoridae
Animalia^Arthropoda^Insecta^Odonata^Protoneuridae	tropical damselflies
Animalia^Arthropoda^Insecta^Odonata^Pseudolestidae	Pseudolestidae
Animalia^Arthropoda^Insecta^Odonata^Pseudostigmatidae	Pseudostigmatidae																								3			3	2					2										1
Animalia^Arthropoda^Insecta^Odonata^Synlestidae	Synlestidae
Animalia^Arthropoda^Insecta^Orthoptera	grasshoppers				2	3		1	1	104			4	2	17	9			12				12	2	114	4	73	13	7	7	1		22	3	3	4		9	38	23	15	14	26	12	34	8		40	3
Animalia^Arthropoda^Insecta^Orthoptera^Acrididae	grasshoppers				1				1	22				1	6	3			5				1		43	2	14	2	4	2	1		5		3			2	6	12			13		6	1		7
Animalia^Arthropoda^Insecta^Orthoptera^Anostostomatidae	Weta
Animalia^Arthropoda^Insecta^Orthoptera^Charilaidae	Charilaidae
Animalia^Arthropoda^Insecta^Orthoptera^Chorotypidae	Chorotypidae
Animalia^Arthropoda^Insecta^Orthoptera^Cooloolidae	Cooloolidae
Animalia^Arthropoda^Insecta^Orthoptera^Cylindrachetidae	Cylindrachetidae
Animalia^Arthropoda^Insecta^Orthoptera^Dericorythidae	Dericorythidae																								1
Animalia^Arthropoda^Insecta^Orthoptera^Episactidae	Episactidae
Animalia^Arthropoda^Insecta^Orthoptera^Eumastacidae	monkey grasshoppers																										1
Animalia^Arthropoda^Insecta^Orthoptera^Euschmidtiidae	Euschmidtiidae
Animalia^Arthropoda^Insecta^Orthoptera^Gryllacrididae	camel crickets																																												1
Animalia^Arthropoda^Insecta^Orthoptera^Gryllidae	crickets				1	1				19			1		7	1			3				2	1	22	2	11	3	1	1			6						4	9	6	1	3	3	5			6
Animalia^Arthropoda^Insecta^Orthoptera^Gryllotalpidae	mole crickets									2																																	1
Animalia^Arthropoda^Insecta^Orthoptera^Lathiceridae	Lathiceridae
Animalia^Arthropoda^Insecta^Orthoptera^Lentulidae	Lentulidae
Animalia^Arthropoda^Insecta^Orthoptera^Lithidiidae	Lithidiidae
Animalia^Arthropoda^Insecta^Orthoptera^Mastacideidae	Mastacideidae
Animalia^Arthropoda^Insecta^Orthoptera^Mogoplistidae	Mogoplistidae
Animalia^Arthropoda^Insecta^Orthoptera^Morabidae	Morabidae									2																	1
Animalia^Arthropoda^Insecta^Orthoptera^Myrmecophilidae	Myrmecophilidae
Animalia^Arthropoda^Insecta^Orthoptera^Ommexechidae	Ommexechidae													1											4		3											1					1
Animalia^Arthropoda^Insecta^Orthoptera^Pamphagidae	Pamphagidae									4									2				4		4		3	1										1	6			5
Animalia^Arthropoda^Insecta^Orthoptera^Pneumoridae	bladder grasshoppers									6																	10			1			1			1			2			1		4	2			1	1
Animalia^Arthropoda^Insecta^Orthoptera^Prophalangopsidae	hump-winged crickets
Animalia^Arthropoda^Insecta^Orthoptera^Proscopiidae	stick grasshoppers									1																																						3
Animalia^Arthropoda^Insecta^Orthoptera^Pyrgacrididae	Pyrgacrididae
Animalia^Arthropoda^Insecta^Orthoptera^Pyrgomorphidae	Pyrgomorphidae					2				7						2							2		5		1						4					3				2			5	1
Animalia^Arthropoda^Insecta^Orthoptera^Rhaphidophoridae	cave crickets									5															4		2	3					1			1			2		4	2	3	1	2			4	2
Animalia^Arthropoda^Insecta^Orthoptera^Ripipterygidae	Ripipterygidae
Animalia^Arthropoda^Insecta^Orthoptera^Romaleidae	Lubber Grasshoppers									7					1	1									7								1						2				2		1	1
Animalia^Arthropoda^Insecta^Orthoptera^Schizodactylidae	dune crickets									3																	5	1					1							2					1			3
Animalia^Arthropoda^Insecta^Orthoptera^Stenopelmatidae	jerusalem crickets
Animalia^Arthropoda^Insecta^Orthoptera^Tanaoceridae	Tanaoceridae
Animalia^Arthropoda^Insecta^Orthoptera^Tetrigidae	grouse locusts									4			1			2									2		6	2	2				1						1		1		3	1	1	2
Animalia^Arthropoda^Insecta^Orthoptera^Tettigoniidae	bush-crickets							1		22			2		3				2				3	1	22		16	1		3			2	3		2		2	15		4	3		3	10	3		16
Animalia^Arthropoda^Insecta^Orthoptera^Thericleidae	Thericleidae
Animalia^Arthropoda^Insecta^Orthoptera^Tridactylidae	pygmy mole crickets
Animalia^Arthropoda^Insecta^Orthoptera^Trigonopterygidae	Trigonopterygidae
Animalia^Arthropoda^Insecta^Orthoptera^Tristiridae	Tristiridae
Animalia^Arthropoda^Insecta^Orthoptera^Xyronotidae	Xyronotidae
Animalia^Arthropoda^Insecta^Phasmatodea	Stick insects
Animalia^Arthropoda^Insecta^Phasmatodea^Bacillidae	Bacillidae
Animalia^Arthropoda^Insecta^Phasmatodea^Bacteriidae	Bacteriidae
Animalia^Arthropoda^Insecta^Phasmatodea^Eurycanthidae	Eurycanthidae
Animalia^Arthropoda^Insecta^Phasmatodea^Heteronemiidae	Common Walkingsticks
Animalia^Arthropoda^Insecta^Phasmatodea^Heteropterygidae	Heteropterygidae
Animalia^Arthropoda^Insecta^Phasmatodea^Phasmatidae	walking sticks
Animalia^Arthropoda^Insecta^Phasmatodea^Phylliidae	Phylliidae
Animalia^Arthropoda^Insecta^Phasmatodea^Pseudophasmatidae	Striped Walkingsticks
Animalia^Arthropoda^Insecta^Phasmatodea^Tropidoderidae	Tropidoderidae
Animalia^Arthropoda^Insecta^Phasmida	Stick insects
Animalia^Arthropoda^Insecta^Phasmida^Diapheromeridae	Diapheromeridae
Animalia^Arthropoda^Insecta^Phasmida^Phasmatidae	walking sticks
Animalia^Arthropoda^Insecta^Phasmida^Pseudophasmatidae	Striped Walkingsticks
Animalia^Arthropoda^Insecta^Phasmida^Timematidae	timemas
Animalia^Arthropoda^Insecta^Phthiraptera	Lice									29			3		17				2					1			5	2	1	4		12	3						2
Animalia^Arthropoda^Insecta^Phthiraptera^Boopidae	marsupial chewing lice
Animalia^Arthropoda^Insecta^Phthiraptera^Echinophthiriidae	seal lice
Animalia^Arthropoda^Insecta^Phthiraptera^Enderleinellidae	Enderleinellidae
Animalia^Arthropoda^Insecta^Phthiraptera^Gyropidae	guinea pig lice																																1
Animalia^Arthropoda^Insecta^Phthiraptera^Haematomyzidae	Haematomyzidae
Animalia^Arthropoda^Insecta^Phthiraptera^Haematopinidae	ungulate lice									2																				1
Animalia^Arthropoda^Insecta^Phthiraptera^Hamophthiriidae	Hamophthiriidae
Animalia^Arthropoda^Insecta^Phthiraptera^Heptapsogasteridae	Heptapsogasteridae
Animalia^Arthropoda^Insecta^Phthiraptera^Hoplopleuridae	armoured lice
Animalia^Arthropoda^Insecta^Phthiraptera^Hybophthiridae	Hybophthiridae
Animalia^Arthropoda^Insecta^Phthiraptera^Laemobothriidae	hawk lice									2					2												2
Animalia^Arthropoda^Insecta^Phthiraptera^Linognathidae	pale lice									1									2
Animalia^Arthropoda^Insecta^Phthiraptera^Menoponidae	poultry lice									3			2		1													2		1									2
Animalia^Arthropoda^Insecta^Phthiraptera^Microthoraciidae	Microthoraciidae									1
Animalia^Arthropoda^Insecta^Phthiraptera^Neolinognathidae	Neolinognathidae
Animalia^Arthropoda^Insecta^Phthiraptera^Pecaroecidae	Pecaroecidae
Animalia^Arthropoda^Insecta^Phthiraptera^Pedicinidae	Pedicinidae
Animalia^Arthropoda^Insecta^Phthiraptera^Philopteridae	bird lice									16			1		14									1			3		1	1		12	1
Animalia^Arthropoda^Insecta^Phthiraptera^Polyplacidae	spiny rat lice
Animalia^Arthropoda^Insecta^Phthiraptera^Pthiridae	pubic lice									2
Animalia^Arthropoda^Insecta^Phthiraptera^Ratemiidae	Ratemiidae
Animalia^Arthropoda^Insecta^Phthiraptera^Trichodectidae	mammal chewing lice									2																				1			1
Animalia^Arthropoda^Insecta^Plecoptera	stoneflies									3			1	1	2	1																			1													1
Animalia^Arthropoda^Insecta^Plecoptera^Austroperlidae	Austroperlidae
Animalia^Arthropoda^Insecta^Plecoptera^Capniidae	winter stoneflies
Animalia^Arthropoda^Insecta^Plecoptera^Chloroperlidae	green stoneflies
Animalia^Arthropoda^Insecta^Plecoptera^Diamphipnoidae	Diamphipnoidae
Animalia^Arthropoda^Insecta^Plecoptera^Eustheniidae	Eustheniidae
Animalia^Arthropoda^Insecta^Plecoptera^Gripopterygidae	Gripopterygidae
Animalia^Arthropoda^Insecta^Plecoptera^Leuctridae	rolled-winged stoneflies									1
Animalia^Arthropoda^Insecta^Plecoptera^Nemouridae	spring stoneflies																																		1													1
Animalia^Arthropoda^Insecta^Plecoptera^Notonemouridae	Notonemouridae
Animalia^Arthropoda^Insecta^Plecoptera^Peltoperlidae	roachflies
Animalia^Arthropoda^Insecta^Plecoptera^Perlidae	common stoneflies													1	2	1
Animalia^Arthropoda^Insecta^Plecoptera^Perlodidae	predatory stoneflies									1			1
Animalia^Arthropoda^Insecta^Plecoptera^Pteronarcyidae	giant stoneflies
Animalia^Arthropoda^Insecta^Plecoptera^Taeniopterygidae	winter stoneflies									1
Animalia^Arthropoda^Insecta^Psocoptera	booklice and barklice									2			1		1	1				1								1											2						1	2
Animalia^Arthropoda^Insecta^Psocoptera^Amphientomidae	tropical barklice
Animalia^Arthropoda^Insecta^Psocoptera^Amphipsocidae	gnawing barklice														1
Animalia^Arthropoda^Insecta^Psocoptera^Archipsocidae	Archipsocidae
Animalia^Arthropoda^Insecta^Psocoptera^Asiopsocidae	Asiopsocidae
Animalia^Arthropoda^Insecta^Psocoptera^Caeciliusidae	lizard barklice
Animalia^Arthropoda^Insecta^Psocoptera^Calopsocidae	Calopsocidae
Animalia^Arthropoda^Insecta^Psocoptera^Compsocidae	Compsocidae
Animalia^Arthropoda^Insecta^Psocoptera^Dasydemellidae	Dasydemellidae
Animalia^Arthropoda^Insecta^Psocoptera^Ectopsocidae	damp barklice
Animalia^Arthropoda^Insecta^Psocoptera^Elipsocidae	Elipsocidae
Animalia^Arthropoda^Insecta^Psocoptera^Epipsocidae	elliptical barklice
Animalia^Arthropoda^Insecta^Psocoptera^Hemipsocidae	leaf litter barklice
Animalia^Arthropoda^Insecta^Psocoptera^Lachesillidae	Lachesillidae									1
Animalia^Arthropoda^Insecta^Psocoptera^Lepidopsocidae	scaly-winged barklice
Animalia^Arthropoda^Insecta^Psocoptera^Liposcelididae	Liposcelididae																											1
Animalia^Arthropoda^Insecta^Psocoptera^Mesopsocidae	middle barklice															1
Animalia^Arthropoda^Insecta^Psocoptera^Myopsocidae	mouselike barklice
Animalia^Arthropoda^Insecta^Psocoptera^Pachytroctidae	thick barklice
Animalia^Arthropoda^Insecta^Psocoptera^Peripsocidae	stout barklice
Animalia^Arthropoda^Insecta^Psocoptera^Philotarsidae	loving barklice																																												1
Animalia^Arthropoda^Insecta^Psocoptera^Prionoglarididae	Prionoglarididae
Animalia^Arthropoda^Insecta^Psocoptera^Pseudocaeciliidae	Pseudocaeciliidae
Animalia^Arthropoda^Insecta^Psocoptera^Psilopsocidae	Psilopsocidae
Animalia^Arthropoda^Insecta^Psocoptera^Psocidae	common barklice												1																										2							2
Animalia^Arthropoda^Insecta^Psocoptera^Psoquillidae	Psoquillidae
Animalia^Arthropoda^Insecta^Psocoptera^Psyllipsocidae	cave barklice
Animalia^Arthropoda^Insecta^Psocoptera^Sphaeropsocidae	Sphaeropsocidae
Animalia^Arthropoda^Insecta^Psocoptera^Stenopsocidae	narrow barklice																			1
Animalia^Arthropoda^Insecta^Psocoptera^Trichopsocidae	Trichopsocidae
Animalia^Arthropoda^Insecta^Psocoptera^Trogiidae	granary booklice									1
Animalia^Arthropoda^Insecta^Raphidioptera	snakeflies																																1
Animalia^Arthropoda^Insecta^Raphidioptera^Inocelliidae	inocelliid snakeflies
Animalia^Arthropoda^Insecta^Raphidioptera^Raphidiidae	snakeflies																																1
Animalia^Arthropoda^Insecta^Rhaphidioptera	snake flies
Animalia^Arthropoda^Insecta^Rhaphidioptera^Inocelliidae	inocelliid snakeflies
Animalia^Arthropoda^Insecta^Rhaphidioptera^Raphidiidae	snakeflies
Animalia^Arthropoda^Insecta^Siphonaptera	fleas				1					4																				1
Animalia^Arthropoda^Insecta^Siphonaptera^Ancistropsyllidae	Ancistropsyllidae
Animalia^Arthropoda^Insecta^Siphonaptera^Ceratophyllidae	bird and rodent fleas
Animalia^Arthropoda^Insecta^Siphonaptera^Chimaeropsyllidae	Chimaeropsyllidae
Animalia^Arthropoda^Insecta^Siphonaptera^Coptopsyllidae	Coptopsyllidae
Animalia^Arthropoda^Insecta^Siphonaptera^Hystrichopsyllidae	rodent fleas
Animalia^Arthropoda^Insecta^Siphonaptera^Ischnopsyllidae	bat fleas				1
Animalia^Arthropoda^Insecta^Siphonaptera^Leptopsyllidae	scaled fleas
Animalia^Arthropoda^Insecta^Siphonaptera^Lycopsyllidae	Lycopsyllidae
Animalia^Arthropoda^Insecta^Siphonaptera^Macropsyllidae	Macropsyllidae
Animalia^Arthropoda^Insecta^Siphonaptera^Malacopsyllidae	Malacopsyllidae
Animalia^Arthropoda^Insecta^Siphonaptera^Pulicidae	common fleas									2																				1
Animalia^Arthropoda^Insecta^Siphonaptera^Pygiopsyllidae	Pygiopsyllidae
Animalia^Arthropoda^Insecta^Siphonaptera^Rhopalopsyllidae	marsupial fleas
Animalia^Arthropoda^Insecta^Siphonaptera^Stephanocircidae	Stephanocircidae
Animalia^Arthropoda^Insecta^Siphonaptera^Stivaliidae	Stivaliidae
Animalia^Arthropoda^Insecta^Siphonaptera^Tungidae	Tungidae									2
Animalia^Arthropoda^Insecta^Siphonaptera^Vermipsyllidae	carnivore fleas
Animalia^Arthropoda^Insecta^Siphonaptera^Xiphiopsyllidae	Xiphiopsyllidae
Animalia^Arthropoda^Insecta^Strepsiptera	parasitic insects																																									1			1	1
Animalia^Arthropoda^Insecta^Strepsiptera^Corioxenidae	Corioxenidae
Animalia^Arthropoda^Insecta^Strepsiptera^Elenchidae	Elenchidae
Animalia^Arthropoda^Insecta^Strepsiptera^Halictophagidae	Halictophagidae
Animalia^Arthropoda^Insecta^Strepsiptera^Mengenillidae	Mengenillidae
Animalia^Arthropoda^Insecta^Strepsiptera^Myrmecolacidae	Myrmecolacidae
Animalia^Arthropoda^Insecta^Strepsiptera^Stylopidae	Strepsiptera																																									1			1	1
Animalia^Arthropoda^Insecta^Thysanoptera	thrips							1		5			1												1			4					3							1
Animalia^Arthropoda^Insecta^Thysanoptera^Adiheterothripidae	Adiheterothripidae
Animalia^Arthropoda^Insecta^Thysanoptera^Aeolothripidae	Predacious thrips									1			1
Animalia^Arthropoda^Insecta^Thysanoptera^Fauriellidae	Fauriellidae
Animalia^Arthropoda^Insecta^Thysanoptera^Heterothripidae	Tree thrips
Animalia^Arthropoda^Insecta^Thysanoptera^Melanthripidae	Melanthripidae							1																				1
Animalia^Arthropoda^Insecta^Thysanoptera^Merothripidae	Merothripidae
Animalia^Arthropoda^Insecta^Thysanoptera^Phlaeothripidae	Phlaeothripidae																								1								2
Animalia^Arthropoda^Insecta^Thysanoptera^Thripidae	thrips									4																		3					1							1
Animalia^Arthropoda^Insecta^Trichoptera	caddisflies									22	1		9		6	1			2								6						8		8		5		1		2		1		6
Animalia^Arthropoda^Insecta^Trichoptera^Anomalopsychidae	Anomalopsychidae
Animalia^Arthropoda^Insecta^Trichoptera^Antipodoeciidae	Antipodoeciidae
Animalia^Arthropoda^Insecta^Trichoptera^Apataniidae	Apataniidae
Animalia^Arthropoda^Insecta^Trichoptera^Atriplectididae	Atriplectididae
Animalia^Arthropoda^Insecta^Trichoptera^Barbarochthonidae	Barbarochthonidae
Animalia^Arthropoda^Insecta^Trichoptera^Beraeidae	Beraeidae												1
Animalia^Arthropoda^Insecta^Trichoptera^Brachycentridae	humpless casemaker caddisflies																																1				1
Animalia^Arthropoda^Insecta^Trichoptera^Calamoceratidae	Calamoceratidae
Animalia^Arthropoda^Insecta^Trichoptera^Calocidae	Calocidae
Animalia^Arthropoda^Insecta^Trichoptera^Chathamiidae	marine caddises
Animalia^Arthropoda^Insecta^Trichoptera^Conoesucidae	Conoesucidae
Animalia^Arthropoda^Insecta^Trichoptera^Dipseudopsidae	Dipseudopsidae																																1
Animalia^Arthropoda^Insecta^Trichoptera^Ecnomidae	Ecnomidae
Animalia^Arthropoda^Insecta^Trichoptera^Glossosomatidae	Glossosomatidae
Animalia^Arthropoda^Insecta^Trichoptera^Goeridae	Goeridae																										1						1
Animalia^Arthropoda^Insecta^Trichoptera^Helicophidae	Helicophidae
Animalia^Arthropoda^Insecta^Trichoptera^Helicopsychidae	snail-case caddisflies
Animalia^Arthropoda^Insecta^Trichoptera^Hydrobiosidae	Hydrobiosidae
Animalia^Arthropoda^Insecta^Trichoptera^Hydropsychidae	common net-spinning caddisflies
Animalia^Arthropoda^Insecta^Trichoptera^Hydroptilidae	purse casemaker caddisflies
Animalia^Arthropoda^Insecta^Trichoptera^Hydrosalpingidae	Hydrosalpingidae
Animalia^Arthropoda^Insecta^Trichoptera^Kokiriidae	Kokiriidae
Animalia^Arthropoda^Insecta^Trichoptera^Lepidostomatidae	Bizarre Caddisflies																										1
Animalia^Arthropoda^Insecta^Trichoptera^Leptoceridae	longhorned casemaker caddisflies									5			2		1												2								3		2								4
Animalia^Arthropoda^Insecta^Trichoptera^Limnephilidae	northern casemaker caddisflies									2						1																	2		4				1		1				1
Animalia^Arthropoda^Insecta^Trichoptera^Limnocentropodidae	Limnocentropodidae
Animalia^Arthropoda^Insecta^Trichoptera^Molannidae	Molannidae
Animalia^Arthropoda^Insecta^Trichoptera^Odontoceridae	Odontoceridae														1
Animalia^Arthropoda^Insecta^Trichoptera^Oeconesidae	Oeconesidae
Animalia^Arthropoda^Insecta^Trichoptera^Petrothrincidae	Petrothrincidae
Animalia^Arthropoda^Insecta^Trichoptera^Philopotamidae	finger-net caddisflies														2				1
Animalia^Arthropoda^Insecta^Trichoptera^Philorheithridae	Philorheithridae
Animalia^Arthropoda^Insecta^Trichoptera^Phryganeidae	Giant Casemakers									12	1		5		2				1								2						2		1		2				1		1		1
Animalia^Arthropoda^Insecta^Trichoptera^Phryganopsychidae	Phryganopsychidae
Animalia^Arthropoda^Insecta^Trichoptera^Pisuliidae	Pisuliidae
Animalia^Arthropoda^Insecta^Trichoptera^Plectrotarsidae	Plectrotarsidae
Animalia^Arthropoda^Insecta^Trichoptera^Polycentropodidae	trumpet-net caddisflies									1
Animalia^Arthropoda^Insecta^Trichoptera^Psychomyiidae	Psychomyiidae									2																							1
Animalia^Arthropoda^Insecta^Trichoptera^Rhyacophilidae	Rhyacophilidae
Animalia^Arthropoda^Insecta^Trichoptera^Rossianidae	Rossianidae
Animalia^Arthropoda^Insecta^Trichoptera^Sericostomatidae	Sericostomatidae												1
Animalia^Arthropoda^Insecta^Trichoptera^Stenopsychidae	Stenopsychidae
Animalia^Arthropoda^Insecta^Trichoptera^Tasimiidae	Tasimiidae
Animalia^Arthropoda^Insecta^Trichoptera^Uenoidae	Uenoidae
Animalia^Arthropoda^Insecta^Trichoptera^Xiphocentronidae	Xiphocentronidae
Animalia^Arthropoda^Insecta^Zoraptera	angel insects
Animalia^Arthropoda^Insecta^Zoraptera^Zorotypidae	Zorotypidae
Animalia^Arthropoda^Insecta^Zygentoma	silverfish and firebrats									2																	3																		2
Animalia^Arthropoda^Insecta^Zygentoma^Lepidotrichidae	forest silverfish
Animalia^Arthropoda^Insecta^Zygentoma^Lepismatidae	silverfish									2																	3																		2
Animalia^Arthropoda^Insecta^Zygentoma^Nicoletiidae	subterranean silverfish
Animalia^Arthropoda^Malacostraca	Malacostracans				2			2	1	79		1	3		8	4	6	16	24	5	3		7	11		6	58	5	15	3	4	16	8	11	8		6	1	28	9	7	12	17	21	36	15	23	9
Animalia^Arthropoda^Malacostraca^Amphionidacea	Amphionidacea
Animalia^Arthropoda^Malacostraca^Amphionidacea^Amphionididae	Amphionididae
Animalia^Arthropoda^Malacostraca^Amphipoda	beach hoppers, scuds and well shrimps				2					5								6	3		3					5	13	2		1	4	7									4		1		4			2
Animalia^Arthropoda^Malacostraca^Amphipoda^Acanthogammaridae	Acanthogammaridae
Animalia^Arthropoda^Malacostraca^Amphipoda^Acanthonotozomellidae	Acanthonotozomellidae
Animalia^Arthropoda^Malacostraca^Amphipoda^Allocrangonyctidae	Allocrangonyctidae
Animalia^Arthropoda^Malacostraca^Amphipoda^Amathillopsidae	Amathillopsidae
Animalia^Arthropoda^Malacostraca^Amphipoda^Ampeliscidae	Ampeliscidae
Animalia^Arthropoda^Malacostraca^Amphipoda^Amphilochidae	Amphilochidae
Animalia^Arthropoda^Malacostraca^Amphipoda^Ampithoidae	Ampithoidae
Animalia^Arthropoda^Malacostraca^Amphipoda^Anapronoidae	Anapronoidae
Animalia^Arthropoda^Malacostraca^Amphipoda^Anisogammaridae	Anisogammaridae
Animalia^Arthropoda^Malacostraca^Amphipoda^Aoridae	Aoridae
Animalia^Arthropoda^Malacostraca^Amphipoda^Archaeoscinidae	Archaeoscinidae
Animalia^Arthropoda^Malacostraca^Amphipoda^Argissidae	Argissidae
Animalia^Arthropoda^Malacostraca^Amphipoda^Aristiidae	Aristiidae
Animalia^Arthropoda^Malacostraca^Amphipoda^Artesiidae	Artesiidae
Animalia^Arthropoda^Malacostraca^Amphipoda^Baikalogammaridae	Baikalogammaridae
Animalia^Arthropoda^Malacostraca^Amphipoda^Bateidae	Bateidae
Animalia^Arthropoda^Malacostraca^Amphipoda^Biancolinidae	Biancolinidae
Animalia^Arthropoda^Malacostraca^Amphipoda^Bogidiellidae	Bogidiellidae
Animalia^Arthropoda^Malacostraca^Amphipoda^Bougisidae	Bougisidae
Animalia^Arthropoda^Malacostraca^Amphipoda^Calliopiidae	Calliopiidae
Animalia^Arthropoda^Malacostraca^Amphipoda^Caprellidae	Caprellidae																		2
Animalia^Arthropoda^Malacostraca^Amphipoda^Caprellinoididae	Caprellinoididae
Animalia^Arthropoda^Malacostraca^Amphipoda^Ceinidae	Ceinidae
Animalia^Arthropoda^Malacostraca^Amphipoda^Cheluridae	Cheluridae
Animalia^Arthropoda^Malacostraca^Amphipoda^Chuneolidae	Chuneolidae
Animalia^Arthropoda^Malacostraca^Amphipoda^Colomastigidae	Colomastigidae
Animalia^Arthropoda^Malacostraca^Amphipoda^Corophiidae	Corophiidae																	2
Animalia^Arthropoda^Malacostraca^Amphipoda^Crangonyctidae	Crangonyctidae
Animalia^Arthropoda^Malacostraca^Amphipoda^Cressidae	Cressidae				1
Animalia^Arthropoda^Malacostraca^Amphipoda^Cyamidae	Cyamidae									2																																						2
Animalia^Arthropoda^Malacostraca^Amphipoda^Cyllopodidae	Cyllopodidae
Animalia^Arthropoda^Malacostraca^Amphipoda^Cyphocarididae	Cyphocarididae
Animalia^Arthropoda^Malacostraca^Amphipoda^Cyproideidae	Cyproideidae
Animalia^Arthropoda^Malacostraca^Amphipoda^Cystisomatidae	Cystisomatidae																										3
Animalia^Arthropoda^Malacostraca^Amphipoda^Dairellidae	Dairellidae
Animalia^Arthropoda^Malacostraca^Amphipoda^Dexaminidae	Dexaminidae																																												3
Animalia^Arthropoda^Malacostraca^Amphipoda^Dogielinotidae	Dogielinotidae
Animalia^Arthropoda^Malacostraca^Amphipoda^Endevouridae	Endevouridae
Animalia^Arthropoda^Malacostraca^Amphipoda^Eoniphargidae	Eoniphargidae
Animalia^Arthropoda^Malacostraca^Amphipoda^Eophliantidae	Eophliantidae
Animalia^Arthropoda^Malacostraca^Amphipoda^Epimeriidae	Epimeriidae																														1
Animalia^Arthropoda^Malacostraca^Amphipoda^Eulimnogammaridae	Eulimnogammaridae
Animalia^Arthropoda^Malacostraca^Amphipoda^Eusiridae	Eusiridae																															2											1
Animalia^Arthropoda^Malacostraca^Amphipoda^Exoedicerotidae	Exoedicerotidae
Animalia^Arthropoda^Malacostraca^Amphipoda^Gammaracanthidae	Gammaracanthidae
Animalia^Arthropoda^Malacostraca^Amphipoda^Gammarellidae	Gammarellidae																														3														1
Animalia^Arthropoda^Malacostraca^Amphipoda^Gammaridae	Gammaridae
Animalia^Arthropoda^Malacostraca^Amphipoda^Gammaroporeiidae	Gammaroporeiidae
Animalia^Arthropoda^Malacostraca^Amphipoda^Hadziidae	Hadziidae
Animalia^Arthropoda^Malacostraca^Amphipoda^Haustoriidae	Haustoriidae																		1		1						4
Animalia^Arthropoda^Malacostraca^Amphipoda^Hyalellidae	Hyalellidae
Animalia^Arthropoda^Malacostraca^Amphipoda^Hyalidae	Hyalidae																																								1
Animalia^Arthropoda^Malacostraca^Amphipoda^Hyperiidae	Hyperiidae																											2
Animalia^Arthropoda^Malacostraca^Amphipoda^Hyperiopsidae	Hyperiopsidae
Animalia^Arthropoda^Malacostraca^Amphipoda^Ingolfiellidae	Ingolfiellidae
Animalia^Arthropoda^Malacostraca^Amphipoda^Iphimediidae	Iphimediidae																															3
Animalia^Arthropoda^Malacostraca^Amphipoda^Isaeidae	Isaeidae
Animalia^Arthropoda^Malacostraca^Amphipoda^Ischyroceridae	Ischyroceridae
Animalia^Arthropoda^Malacostraca^Amphipoda^Iulopididae	Iulopididae
Animalia^Arthropoda^Malacostraca^Amphipoda^Lafystiidae	Lafystiidae
Animalia^Arthropoda^Malacostraca^Amphipoda^Lanceolidae	Lanceolidae
[truncated: 7,036 more rows]
[truncated: 204 more columns]

## Sheet: viewTrend
1
174				All Taxonomic Groups				Everything
1				All Taxonomic Groups				Everything		All Taxonomic Groups
1
1										Total Descriptions	2970016
										% Of All Descriptions	1
										Avg. Descriptions/Year	11832.7
										Top 5 Years of Descriptions
										Year	Number
										1912	30790
										1994	28724
										1913	28459
										1910	25847
										1907	24412

## Sheet: selectedData
Year	All Taxonomic Groups	preYear	postYear	Year		Year	Pre	Post
1750	8	8	2970008	1750		1922	1595853	1374163
1751	4	12	2970004	1751
1752	1	13	2970003	1752
1753	1635	1648	2968368	1753
1754	384	2032	2967984	1754
1755	90	2122	2967894	1755
1756	198	2320	2967696	1756
1757	230	2550	2967466	1757
1758	9480	12030	2957986	1758
1759	422	12452	2957564	1759
1760	292	12744	2957272	1760
1761	806	13550	2956466	1761
1762	338	13888	2956128	1762
1763	1839	15727	2954289	1763
1764	501	16228	2953788	1764
1765	124	16352	2953664	1765
1766	1660	18012	2952004	1766
1767	1646	19658	2950358	1767
1768	481	20139	2949877	1768
1769	188	20327	2949689	1769
1770	339	20666	2949350	1770
1771	670	21336	2948680	1771
1772	440	21776	2948240	1772
1773	931	22707	2947309	1773
1774	721	23428	2946588	1774
1775	6547	29975	2940041	1775
1776	2262	32237	2937779	1776
1777	1416	33653	2936363	1777
1778	973	34626	2935390	1778
1779	812	35438	2934578	1779
1780	1169	36607	2933409	1780
1781	2186	38793	2931223	1781
1782	1342	40135	2929881	1782
1783	1122	41257	2928759	1783
1784	568	41825	2928191	1784
1785	880	42705	2927311	1785
1786	838	43543	2926473	1786
1787	2378	45921	2924095	1787
1788	1759	47680	2922336	1788
1789	3017	50697	2919319	1789
1790	3047	53744	2916272	1790
1791	1732	55476	2914540	1791
1792	3255	58731	2911285	1792
1793	1830	60561	2909455	1793
1794	2548	63109	2906907	1794
1795	1399	64508	2905508	1795
1796	1405	65913	2904103	1796
1797	1120	67033	2902983	1797
1798	2825	69858	2900158	1798
1799	1178	71036	2898980	1799
1800	1217	72253	2897763	1800
1801	5731	77984	2892032	1801
1802	3607	81591	2888425	1802
1803	3231	84822	2885194	1803
1804	2337	87159	2882857	1804
1805	2917	90076	2879940	1805
1806	1748	91824	2878192	1806
1807	1942	93766	2876250	1807
1808	1417	95183	2874833	1808
1809	1818	97001	2873015	1809
1810	2911	99912	2870104	1810
1811	1727	101639	2868377	1811
1812	1422	103061	2866955	1812
1813	1550	104611	2865405	1813
1814	1763	106374	2863642	1814
1815	3601	109975	2860041	1815
1816	2904	112879	2857137	1816
1817	4905	117784	2852232	1817
1818	4179	121963	2848053	1818
1819	3941	125904	2844112	1819
1820	3845	129749	2840267	1820
1821	4967	134716	2835300	1821
1822	5072	139788	2830228	1822
1823	5394	145182	2824834	1823
1824	6554	151736	2818280	1824
1825	6512	158248	2811768	1825
1826	5096	163344	2806672	1826
1827	4751	168095	2801921	1827
1828	5547	173642	2796374	1828
1829	8136	181778	2788238	1829
1830	11155	192933	2777083	1830
1831	5966	198899	2771117	1831
1832	7111	206010	2764006	1832
1833	7896	213906	2756110	1833
1834	7813	221719	2748297	1834
1835	8174	229893	2740123	1835
1836	7286	237179	2732837	1836
1837	9904	247083	2722933	1837
1838	12313	259396	2710620	1838
1839	9656	269052	2700964	1839
1840	11163	280215	2689801	1840
1841	7084	287299	2682717	1841
1842	10303	297602	2672414	1842
1843	9270	306872	2663144	1843
1844	9510	316382	2653634	1844
1845	8279	324661	2645355	1845
1846	11415	336076	2633940	1846
1847	10542	346618	2623398	1847
1848	9316	355934	2614082	1848
1849	9945	365879	2604137	1849
1850	9943	375822	2594194	1850
1851	10027	385849	2584167	1851
1852	11768	397617	2572399	1852
1853	10453	408070	2561946	1853
1854	12141	420211	2549805	1854
1855	12015	432226	2537790	1855
1856	10266	442492	2527524	1856
1857	11043	453535	2516481	1857
1858	12193	465728	2504288	1858
1859	13435	479163	2490853	1859
1860	13763	492926	2477090	1860
1861	11978	504904	2465112	1861
1862	12420	517324	2452692	1862
1863	14924	532248	2437768	1863
1864	15147	547395	2422621	1864
1865	13138	560533	2409483	1865
1866	11737	572270	2397746	1866
1867	10514	582784	2387232	1867
1868	12369	595153	2374863	1868
1869	14653	609806	2360210	1869
1870	11967	621773	2348243	1870
1871	10500	632273	2337743	1871
1872	15048	647321	2322695	1872
1873	14444	661765	2308251	1873
1874	12643	674408	2295608	1874
1875	13278	687686	2282330	1875
1876	12142	699828	2270188	1876
1877	13332	713160	2256856	1877
1878	16375	729535	2240481	1878
1879	13943	743478	2226538	1879
1880	14826	758304	2211712	1880
1881	14614	772918	2197098	1881
1882	13852	786770	2183246	1882
1883	13812	800582	2169434	1883
1884	15152	815734	2154282	1884
1885	15362	831096	2138920	1885
1886	14585	845681	2124335	1886
1887	17192	862873	2107143	1887
1888	15844	878717	2091299	1888
1889	18446	897163	2072853	1889
1890	15267	912430	2057586	1890
1891	18636	931066	2038950	1891
1892	16868	947934	2022082	1892
1893	17609	965543	2004473	1893
1894	17225	982768	1987248	1894
1895	19038	1001806	1968210	1895
1896	20646	1022452	1947564	1896
1897	19188	1041640	1928376	1897
1898	20115	1061755	1908261	1898
1899	18201	1079956	1890060	1899
1900	20814	1100770	1869246	1900
1901	19948	1120718	1849298	1901
1902	20736	1141454	1828562	1902
1903	19956	1161410	1808606	1903
1904	20816	1182226	1787790	1904
1905	18766	1200992	1769024	1905
1906	22123	1223115	1746901	1906
1907	24412	1247527	1722489	1907
1908	23180	1270707	1699309	1908
1909	23390	1294097	1675919	1909
1910	25847	1319944	1650072	1910
1911	24031	1343975	1626041	1911
1912	30790	1374765	1595251	1912
1913	28459	1403224	1566792	1913
1914	23846	1427070	1542946	1914
1915	21162	1448232	1521784	1915
1916	20195	1468427	1501589	1916
1917	16754	1485181	1484835	1917
1918	14429	1499610	1470406	1918
1919	13634	1513244	1456772	1919
1920	19549	1532793	1437223	1920
1921	19398	1552191	1417825	1921
1922	21388	1573579	1396437	1922
1923	22274	1595853	1374163	1923
1924	21624	1617477	1352539	1924
1925	21317	1638794	1331222	1925
1926	23486	1662280	1307736	1926
1927	22647	1684927	1285089	1927
1928	20728	1705655	1264361	1928
1929	19492	1725147	1244869	1929
1930	19145	1744292	1225724	1930
1931	20540	1764832	1205184	1931
1932	19997	1784829	1185187	1932
1933	19461	1804290	1165726	1933
1934	20751	1825041	1144975	1934
1935	21400	1846441	1123575	1935
1936	20940	1867381	1102635	1936
1937	19371	1886752	1083264	1937
1938	21304	1908056	1061960	1938
1939	20392	1928448	1041568	1939
1940	17708	1946156	1023860	1940
1941	16106	1962262	1007754	1941
1942	13724	1975986	994030	1942
1943	11848	1987834	982182	1943
1944	10654	1998488	971528	1944
1945	8994	2007482	962534	1945
1946	16649	2024131	945885	1946
1947	10964	2035095	934921	1947
1948	12787	2047882	922134	1948
1949	13318	2061200	908816	1949
1950	14116	2075316	894700	1950
1951	16163	2091479	878537	1951
1952	15193	2106672	863344	1952
1953	17778	2124450	845566	1953
1954	16030	2140480	829536	1954
1955	17565	2158045	811971	1955
1956	17021	2175066	794950	1956
1957	16312	2191378	778638	1957
1958	15925	2207303	762713	1958
1959	17198	2224501	745515	1959
1960	18636	2243137	726879	1960
1961	18680	2261817	708199	1961
1962	18771	2280588	689428	1962
1963	17711	2298299	671717	1963
1964	18966	2317265	652751	1964
1965	20033	2337298	632718	1965
1966	16975	2354273	615743	1966
1967	18457	2372730	597286	1967
1968	18912	2391642	578374	1968
1969	16373	2408015	562001	1969
1970	17014	2425029	544987	1970
1971	19753	2444782	525234	1971
1972	18312	2463094	506922	1972
1973	16925	2480019	489997	1973
1974	17453	2497472	472544	1974
1975	16254	2513726	456290	1975
1976	17321	2531047	438969	1976
1977	18069	2549116	420900	1977
1978	19757	2568873	401143	1978
1979	17798	2586671	383345	1979
1980	19781	2606452	363564	1980
1981	18291	2624743	345273	1981
1982	18231	2642974	327042	1982
1983	20366	2663340	306676	1983
1984	18479	2681819	288197	1984
1985	19651	2701470	268546	1985
1986	17547	2719017	250999	1986
1987	17670	2736687	233329	1987
1988	15679	2752366	217650	1988
1989	16596	2768962	201054	1989
1990	17098	2786060	183956	1990
1991	17540	2803600	166416	1991
1992	20047	2823647	146369	1992
1993	21477	2845124	124892	1993
1994	28724	2873848	96168	1994
1995	18813	2892661	77355	1995
1996	16389	2909050	60966	1996
1997	15831	2924881	45135	1997
1998	15942	2940823	29193	1998
1999	14859	2955682	14334	1999
2000	14334	2970016	14334	2000
