# Supplementary material for: Exploring historical trends using taxonomic name metadata
Source: BMC Evol Biol. 2008 May 13;8:144. doi: 10.1186/1471-2148-8-144 (PMC2408592; doi:10.1186/1471-2148-8-144)
Supplement: Additional file 2 — tby_Excel.xls. This file can be viewed on recent versions of Microsoft Excel. The workbook requires that macros be enabled. A separate download of this file and additional instructions can be seen at http://sarkarlab.mbl.edu/taxatoy [file 1471-2148-8-144-S2.txt]

KINGDOM^PHYLUM^CLASS^ORDER^FAMILY|Common|1750|1751|1752|1753|1754|1755|1756|1757|1758|1759|1760|1761|1762|1763|1764|1765|1766|1767|1768|1769|1770|1771|1772|1773|1774|1775|1776|1777|1778|1779|1780|1781|1782|1783|1784|1785|1786|1787|1788|1789|1790|1791|1792|1793|1794|1795|1796|1797|1798|1799|1800|1801|1802|1803|1804|1805|1806|1807|1808|1809|1810|1811|1812|1813|1814|1815|1816|1817|1818|1819|1820|1821|1822|1823|1824|1825|1826|1827|1828|1829|1830|1831|1832|1833|1834|1835|1836|1837|1838|1839|1840|1841|1842|1843|1844|1845|1846|1847|1848|1849|1850|1851|1852|1853|1854|1855|1856|1857|1858|1859|1860|1861|1862|1863|1864|1865|1866|1867|1868|1869|1870|1871|1872|1873|1874|1875|1876|1877|1878|1879|1880|1881|1882|1883|1884|1885|1886|1887|1888|1889|1890|1891|1892|1893|1894|1895|1896|1897|1898|1899|1900|1901|1902|1903|1904|1905|1906|1907|1908|1909|1910|1911|1912|1913|1914|1915|1916|1917|1918|1919|1920|1921|1922|1923|1924|1925|1926|1927|1928|1929|1930|1931|1932|1933|1934|1935|1936|1937|1938|1939|1940|1941|1942|1943|1944|1945|1946|1947|1948|1949|1950|1951|1952|1953|1954|1955|1956|1957|1958|1959|1960|1961|1962|1963|1964|1965|1966|1967|1968|1969|1970|1971|1972|1973|1974|1975|1976|1977|1978|1979|1980|1981|1982|1983|1984|1985|1986|1987|1988|1989|1990|1991|1992|1993|1994|1995|1996|1997|1998|1999|2000
!All Taxonomic Groups|Everything|8|4|1|1635|384|90|198|230|9480|422|292|806|338|1839|501|124|1660|1646|481|188|339|670|440|931|721|6547|2262|1416|973|812|1169|2186|1342|1122|568|880|838|2378|1759|3017|3047|1732|3255|1830|2548|1399|1405|1120|2825|1178|1217|5731|3607|3231|2337|2917|1748|1942|1417|1818|2911|1727|1422|1550|1763|3601|2904|4905|4179|3941|3845|4967|5072|5394|6554|6512|5096|4751|5547|8136|11155|5966|7111|7896|7813|8174|7286|9904|12313|9656|11163|7084|10303|9270|9510|8279|11415|10542|9316|9945|9943|10027|11768|10453|12141|12015|10266|11043|12193|13435|13763|11978|12420|14924|15147|13138|11737|10514|12369|14653|11967|10500|15048|14444|12643|13278|12142|13332|16375|13943|14826|14614|13852|13812|15152|15362|14585|17192|15844|18446|15267|18636|16868|17609|17225|19038|20646|19188|20115|18201|20814|19948|20736|19956|20816|18766|22123|24412|23180|23390|25847|24031|30790|28459|23846|21162|20195|16754|14429|13634|19549|19398|21388|22274|21624|21317|23486|22647|20728|19492|19145|20540|19997|19461|20751|21400|20940|19371|21304|20392|17708|16106|13724|11848|10654|8994|16649|10964|12787|13318|14116|16163|15193|17778|16030|17565|17021|16312|15925|17198|18636|18680|18771|17711|18966|20033|16975|18457|18912|16373|17014|19753|18312|16925|17453|16254|17321|18069|19757|17798|19781|18291|18231|20366|18479|19651|17547|17670|15679|16596|17098|17540|20047|21477|28724|18813|16389|15831|15942|14859|14334
!Unknown Classification|Classification Unknown||||39|182|28|68|17|533|74|80|72|52|579|52|11|78|122|36|22|48|69|37|81|67|661|158|201|180|65|64|321|91|112|65|100|85|313|122|395|426|199|456|176|249|182|118|104|429|223|179|567|691|292|390|314|486|522|367|280|474|315|276|247|395|1602|499|879|615|851|870|978|847|850|842|1568|1114|1107|1224|1947|1465|1299|1522|1641|2076|2088|1867|2642|2827|1953|2952|1932|2392|2454|2496|2136|3822|2924|2713|1914|3087|2526|2261|2061|2850|2563|2667|2553|2705|3067|3077|2217|2553|2850|3156|2689|2896|2341|2895|2886|2457|2435|2877|2608|2434|3248|2567|2714|3194|3042|2846|3323|3096|3100|3489|3148|3091|4427|3429|4205|3489|3800|3555|4025|3911|3887|4201|3693|3578|4071|4006|3606|4134|4562|4706|3959|4504|4322|4405|4894|4699|3783|4644|5286|4630|3892|3952|3722|2900|2630|3992|3524|4149|3823|4116|4243|4771|4424|4007|4109|3895|4261|4065|4145|3968|4374|4435|4023|3906|4235|3522|3204|2845|2381|2192|1695|1942|2173|2629|3472|3124|3557|3879|4292|4085|4421|4250|4358|3806|4262|4634|4622|4948|4357|4733|4823|4425|4781|4983|4621|4353|4463|4776|4459|4525|4779|5036|5241|6678|5515|6414|5641|6149|7513|5691|5586|4911|4011|4315|4427|4768|4066|3885|4045|3896|3655|3479|3474|3103|3230|3133
Animalia^Acanthocephala^Archiacanthocephala^Apororhynchida^Apororhynchidae|Apororhynchidae||||||||||||||||||||||||||||||||||||||||||||||||||||||||||||||||||||||||||||||||||||||||||||||||||||||||||||||||||||||||||||||||||||||||||||||||||||||2||||||||||||||||||||||||||||||||1||||||||||||||||||1|||1|||||||||||||||||||1||||1|||||1||||||||||||||||||||
Animalia^Acanthocephala^Archiacanthocephala^Apororhynchida|Apororhynchida||||||||||||||||||||||||||||||||||||||||||||||||||||||||||||||||||||||||||||||||||||||||||||||||||||||||||||||||||||||||||||||||||||||||||||||||||||||2||||||||||||||||||||||||||||||||1||||||||||||||||||1|||1|||||||||||||||||||1||||1|||||1||||||||||||||||||||
Animalia^Acanthocephala^Archiacanthocephala^Gigantorhynchida^Giganthorhynchidae|Giganthorhynchidae||||||||||||||||||||||||||||||||1|||||||||||||||||||||1|||||||||1||||||||4||||||||||||||||||||||1||||||||||2|||||||||||||||||||||||||||||||||||||||||1|||||1||||1||||2|||||||2|3|||6|||||||2||1||||||3||||1||1||1||1|2|||||1|1||1|1||2|1|1|||2|1|2||||||6|2||2||2||2|||2|3|1|||1|1||||||||||||||||||
Animalia^Acanthocephala^Archiacanthocephala^Gigantorhynchida|Gigantorhynchida||||||||||||||||||||||||||||||||1|||||||||||||||||||||1|||||||||1||||||||4||||||||||||||||||||||1||||||||||2|||||||||||||||||||||||||||||||||||||||||1|||||1||||1||||2|||||||2|3|||6|||||||2||1||||||3||||1||1||1||1|2|||||1|1||1|1||2|1|1|||2|1|2||||||6|2||2||2||2|||2|3|1|||1|1||||||||||||||||||
Animalia^Acanthocephala^Archiacanthocephala^Moniliformida^Moniliformidae|Moniliformidae|||||||||||||||||1||||||||1||8|1||2|4|1|8||1||||7|2|7|6|1|1||2||||2|2||8|3|||1||2|10|2|3|||1|||||37||22|||2|1|1||||||1||||||1|1||||||6|||||2|15|||1||2|1|9|3||1|||||2|1|||2|||||1|2|||1|1||1|2|1|2||1|2|4|4|5|6|4|||4|9|3|||6|8|4|5|11||1|4|1|2||1|1|4|1||1|1|3||2||1|1|3||1|2|3||3|4|3||1||2|1|3||2|||||||3|||1||||||1|2|2|3||1|1|1|1||1|1|7||||||||1||||1|||3|1|2|1||||||||||1||1|
Animalia^Acanthocephala^Archiacanthocephala^Moniliformida|Moniliformida|||||||||||||||||1||||||||1||8|1||2|4|1|8||1||||7|2|7|6|1|1||2||||2|2||8|3|||1||2|10|2|3|||1|||||37||22|||2|1|1||||||1||||||1|1||||||6|||||2|15|||1||2|1|9|3||1|||||2|1|||2|||||1|2|||1|1||1|2|1|2||1|2|4|4|5|6|4|||4|9|3|||6|8|4|5|11||1|4|1|2||1|1|4|1||1|1|3||2||1|1|3||1|2|3||3|4|3||1||2|1|3||2|||||||3|||1||||||1|2|2|3||1|1|1|1||1|1|7||||||||1||||1|||3|1|2|1||||||||||1||1|
Animalia^Acanthocephala^Archiacanthocephala^Oligacanthorhynchida^Oligacanthorhynchidae|Oligacanthorhynchidae||||||||||||||||||||||||||||||||1||||||||||||1|||||||||1||||1||1|||1||||||||5||2|||||||||||||||||||||||||||||1|6|||||||1|||||||||||||||||||||2|||||||||||2||1|||||3||||||||||||1|||2|||2|2|8|||||1|||||1||||14|3||||||2|||||||||2||1|23|3|||||1|2||3|||2|4|3||1|1||1|2||4||1|||2|||||||||||||||||||||||
Animalia^Acanthocephala^Archiacanthocephala^Oligacanthorhynchida|Oligacanthorhynchida||||||||||||||||||||||||||||||||1||||||||||||1|||||||||1||||1||1|||1||||||||5||2|||||||||||||||||||||||||||||1|6|||||||1|||||||||||||||||||||2|||||||||||2||1|||||3||||||||||||1|||2|||2|2|8|||||1|||||1||||14|3||||||2|||||||||2||1|23|3|||||1|2||3|||2|4|3||1|1||1|2||4||1|||2|||||||||||||||||||||||
Animalia^Acanthocephala^Archiacanthocephala|Archiacanthocephala|||||||||||||||||1||||||||1||8|1||2|4|3|8||1||||7|2|7|6|1|2||2||||2|2||10|3|||2||3|10|2|5|||1|||||46||24|||2|1|1||||||1||||||1|1||1||||6|||||3|23|||1||2|1|10|3||1|||||2|1|||2|||||1|2|||3|1||1|2|1|2||1|2|4|6|5|8|4|||4|13|3|2||7|8|4|5|13||1|4|2|2||5|4|4|3|8|9|1|3||2|1|3|1|4||2|2|3||21|7|3||2||3|3|4||3|2|||||3|4|2|24|5|1|2|1|1|1|3|4|6|5||3|5|4|1|7|4|1|10|2|3|4|2|1|1|2|6|1||1|2|1||3|1|2|1||||||||||1||1|
Animalia^Acanthocephala^Eoacanthocephala^Gyracanthocephala^Quadrigyridae|Quadrigyridae|||||||||||||||||||||||||||||||||||||||||||||||||||||||||||||||||||||||||||||||||||||||||||||||||||||||||||||||||||||||||||||||||||||||||||||||||||||||||||||||||||||||||4||3|||||||3|14|3|1|9||||||2|2|||7||||||2|2|||2||3|4||7|1|10|4|3|||2|||5|11||8||10||10|4||2||1|2|22|5|||||1||1|||||||||||1|
Animalia^Acanthocephala^Eoacanthocephala^Gyracanthocephala|Gyracanthocephala|||||||||||||||||||||||||||||||||||||||||||||||||||||||||||||||||||||||||||||||||||||||||||||||||||||||||||||||||||||||||||||||||||||||||||||||||||||||||||||||||||||||||4||3|||||||3|14|3|1|9||||||2|2|||7||||||2|2|||2||3|4||7|1|10|4|3|||2|||5|11||8||10||10|4||2||1|2|22|5|||||1||1|||||||||||1|
Animalia^Acanthocephala^Eoacanthocephala^Neoechinorhynchida^Dendronucleatidae|Dendronucleatidae|||||||||||||||||||||||||||||||||||||||||||||||||||||||||||||||||||||||||||||||||||||||||||||||||||||||||||||||||||||||||||||||||||||||||||||||||||||||||||||||||||||||||||||||||||||||||||||||||||||||||||||||||||||3||||||||||||||||||||||||||||||||||||||
Animalia^Acanthocephala^Eoacanthocephala^Neoechinorhynchida^Neoechinorhynchidae|Neoechinorhynchidae|||||||||||||||||||||||||||||||4|||||||||1||||||||||||||||||||||||||||||2||||||||||||||||||||||||||||||||3|||||2||||||||||||||||||||||||||||||||||1|1||||||||||||||3||||||||8|2|||1|1|6|3|1||||1|||5|||1||1||3|10|5|1|3||||||||3||8|2|6|2|2|7||6|2||8|2|3||4|||2|2|4|1|4|7|1|6|4|1|1|1|5|2|2|5|3|1|1|||1||1|||1|1|||||||
Animalia^Acanthocephala^Eoacanthocephala^Neoechinorhynchida^Tenuisentidae|Tenuisentidae||||||||||||||||||||||||||||||||||||||||||||||||||||||||||||||||||||||||||||||||||||||||||||||||||||||||||||||||||||||||||||||||||||||||||||||||||||||||||||||||||||||||||||1|||||||||||1||||2|||||||||||||||||||||||||||||||||||||||1|||||||||||||||||||||||||
Animalia^Acanthocephala^Eoacanthocephala^Neoechinorhynchida|Neoechinorhynchida|||||||||||||||||||||||||||||||4|||||||||1||||||||||||||||||||||||||||||2||||||||||||||||||||||||||||||||3|||||2||||||||||||||||||||||||||||||||||1|1||||||||||||||3||||||||8|2|||1|1|6|3|2||||1|||5|||1|1|1||3|12|5|1|3||||||||3||8|2|6|2|2|7||6|2||8|2|3|3|4|||2|2|4|1|4|7|1|6|4|2|1|1|5|2|2|5|3|1|1|||1||1|||1|1|||||||
Animalia^Acanthocephala^Eoacanthocephala|Eoacanthocephala|||||||||||||||||||||||||||||||4|||||||||1||||||||||||||||||||||||||||||2||||||||||||||||||||||||||||||||3|||||2||||||||||||||||||||||||||||||||||1|1||||||||||||||3||||||||8|2|||1|5|6|6|2||||1||3|19|3|1|10|1|1||3|12|7|3|3||7||||||5|2|8|2|8|2|5|11||13|3|10|12|5|3|3|6|||7|13|4|9|4|17|1|16|8|2|3|1|6|4|24|10|3|1|1||1|1|1|1|||1|1||||||1|
Animalia^Acanthocephala^Palaeacanthocephala^Echinorhynchida^Arhythmacanthidae|Arhythmacanthidae|||||||||||||||||||||||||||||||||||||||||||||||||||||||||||||1|||||||||||||||||||||||||||||||||||1|||||||||||||1||||||||||||||||||||||||||||||||||||||1||||||||1|2||||||||||||||||||||||||||3|1|||4|1|||2|||||||||||1|2|||2||||||||||1|||||8|||1|||2|||1|2|||||1|1||1|||||1||||||||
Animalia^Acanthocephala^Palaeacanthocephala^Echinorhynchida^Cavisomidae|Cavisomidae||||||||||||||||||||||||||||||||||||||||||||||||||||||||||||||||||||||||||||||||||||||||||||||||||||||||||||||||||||||||||||||||||||||||||||||||||||||||||||||||||||||||||||||||||1|4|||2|||||1|3|3|1|1|3|||||1||1||||||3|||2|||||2||1|||||1||||2||||5|||||||1||||2||||||1||||||
Animalia^Acanthocephala^Palaeacanthocephala^Echinorhynchida^Diplosentidae|Diplosentidae||||||||||||||||||||||||||||||||||||||||||||||||||||||||||||||||||||||||||||||||||||||||||||||||||||||||||||||||||||||||||||||||||||||||||||||||||||||||||||||||||||||||||||||||||||||||||||4|1|||||||||2||||||||||||2|||||1|||||1||||1||||1|4|2|||||||||1||||1||1||||||
Animalia^Acanthocephala^Palaeacanthocephala^Echinorhynchida^Echinorhynchidae|Echinorhynchidae||||||||||||||||||||||2|||||1|1|||2||||||||1|1|||||||||||||||||||||||||||||1||||||||||||||||||||||||2|||3||||||1|||||||||1||||||1|||||||||1||||1||||2||||||||1|||||3|1||||||5|||||||||||||||||2||1|||4||||||6|1|||2|2|2||1||6||1|1|||||||||2|||2||||||1||1|3|1|||4|2|2|1||1|1|4|1||||1|1|4|||||||||||||||||
Animalia^Acanthocephala^Palaeacanthocephala^Echinorhynchida^Fessisentidae|Fessisentidae||||||||||||||||||||||||||||||||||||||||||||||||||||||||||||||||||||||||||||||||||||||||||||||||||||||||||||||||||||||||||||||||||||||||||||||||||||||||||||||||||||||||||||||||||||||4||||||||||||1||||||||||||||||||||||||1|||||1||||||||1||||||||||||||||||||
Animalia^Acanthocephala^Palaeacanthocephala^Echinorhynchida^Heteracanthocephalidae|Heteracanthocephalidae|||||||||||||||||||||||||||||||||||||||||||||||||||||||||||||||||||||||||||||||||||||||||||||||||||||||||||||||||||||||||||||||||||||||||||||||1||||1|||||||||||||||||||||||||||||||||6||||||||1|||||||2||||||||||||3||||||||1|||||1|||||||||||||||||||||||||||||||
Animalia^Acanthocephala^Palaeacanthocephala^Echinorhynchida^Hypoechinorhynchidae|Hypoechinorhynchidae||||||||||||||||||||||||||||||||||||||||||||||||||||||||||||||||||||||||||||||||||||||||||||||||||||||||||||||||||||||||||||||||||||||||||||||||||||||||||||||||||||||||||||||||||||||||||||||2||2|||||||||1|||||||||1||||||||||||||||||||||||1|||||||||||||||||
Animalia^Acanthocephala^Palaeacanthocephala^Echinorhynchida^Illiosentidae|Illiosentidae|||||||||||||||||||||||||||||||||||||||||||||||||||||||||||||||||||||||||||||||||||||||||||||||||||||||||||||||||||||||||||||||||||||||||||||||1|||||||||2||||1|||||||||||||||1|2||3||||||||||||1||||2|3|5||||1||||||||||5|1|||3|1|||3|1|||||3||||||2|1||||2||3|5|||||||||||||1||||
Animalia^Acanthocephala^Palaeacanthocephala^Echinorhynchida^Polyacanthorhynchidae|Polyacanthorhynchidae||||||||||||||||||||||||||||||||||||||||||||||||||||||||||||||||||||||||||||||||||||||||||||||||||||||1|||||1||||||||||||||||||||||||||||||||||||||||||||||||||||||||||||||||1||||||||||||||||||||||||||||||||||||||||1|||||||1|||||||||||||||||||||||||||||||||
Animalia^Acanthocephala^Palaeacanthocephala^Echinorhynchida^Pomphorhynchidae|Pomphorhynchidae|||||||||||||||||||||||||||2|||||||||||||||||||||||||||||||||2||||||||||||||||||||||||||||||||||||||||||||||||||||||||||||||||||||||||||||||||||||||||||||||||1|||1|||||||||||1||||||||||||||||5|1|||1||2|||||||||||3||||1|1||||||1|||1|2||5|4|||1||||5|||1|1||3|1||||||||||||1|2|||
Animalia^Acanthocephala^Palaeacanthocephala^Echinorhynchida^Rhadinorhynchidae|Rhadinorhynchidae|||||||||||||||||||||||||||||||||1||||||||||||||||||||1|||||||||||||||||2||2||||||||||||||||||||||||||||||1|||1|||||||||||||||||||||||||||||||||||1||2|1|||||||||||||1|||2|||1|2||4||||1||1|1||2|2|||2|2|2|||1||4|2|4|2|2|2|4||||2||||||||1||3||1|2||10|1|||8|5|1|1|6||8|3|10|7|2|1||4||5|4|6|5||3||||2|||||||||||||
Animalia^Acanthocephala^Palaeacanthocephala^Echinorhynchida|Echinorhynchida||||||||||||||||||||||2|||||3|1|||2||1||||||1|1|||||||||||||1|||||||2|1||||||||1|2||2|||||||||||||||||||||2|||4||||||3|||1||1||1||1||||||1|||||||||1||||1||||2||||||1||3|3||||5|1||||2||5|1|5|||3|||1|2||4||||1|1|5|3|1|5|2|4||3|6|8||15|3||4|14|9|12|6|11|8|18||2|5|1|1|2|1||2|2|4|2|8|5|8|5||16|3||3|12|11|4|3|10||31|9|12|10|6|2|5|9|12|10|8|10|7|4|16|3|1||3|3||||2||2||2|2|||
Animalia^Acanthocephala^Palaeacanthocephala^Polymorphida^Centrorhynchidae|Centrorhynchidae|||||||||||||||||||||||||||||||2||1||||||2||||||||||||1|||||||||||||||||||5||7||||||||1||||1||||||||||||||||||||||||||2||||||1|||||||||||||||||||||||1|2||1||1||||1|||||1||||||2|||2|3|5|1||1||2|2||1|||1|2|||1|4||3|4|||1||||3|1||4|2||||1||6|5|1|1|2|1|3|6|2|2|1||1||||3|5|||4|5||1||1|5|||||1|||5|4||||||||||||||||
Animalia^Acanthocephala^Palaeacanthocephala^Polymorphida^Plagiorhynchidae|Plagiorhynchidae|||||||||||||1||||||||||||||||||||2|||||||||||||||||||||||||||2||||||||||1||4||||||||||||||||||||||||||||||||||||1||||||||||||||||||2||||||||||||||||2|2|||||1|||||4|||1|||||3|5|3||2|8|||2|2||1|1|||1|5|1||6||||3||7|4||1|4|||3|||||||2|3|4||4||||4|3|||||||1|9|6||1|4||1||||||||||||||||||||1|||||1|||
Animalia^Acanthocephala^Palaeacanthocephala^Polymorphida^Polymorphidae|Polymorphidae|||||||||||||||||||||||||||||||||5||||||2||1|1|||||||||1||1||||||||||||1|||||7||3|||1|||||||||||||||||||||||||||2|||||||1|||||||||1||||||||1|1||||2|||1|||||||||3|1|||2||||||||3|3|1|2|1||3|8||4|4|2|6|1|3||5|1|2|2|2|2||||5||1|1||1|6|1|3||7|7|7|18|1||3||2|5|6|2||5|7|||1|2|10|3|2|2|3|2||6|2|2||2|3|6||3|2|1||2|2||1||1||3||3||||||||||||||
Animalia^Acanthocephala^Palaeacanthocephala^Polymorphida|Polymorphida|||||||||||||1||||||||||||||||||2||8||||||4||1|1|||||||||2||1|||||||2|||||1|||||13||14|||1|||||1||||1||||||||||||||||||2||||||1|1|2||||||1||1||||||||3|1||||2|||1|||||1|2||3|5|2|||2|2|||||5||3|4|1|2|3||6|15|6|9|7|10|7|1|7|4|5|3|3|2|3|5|5|1|1|15||4|5|3|1|14|5|3|1|14|8|7|25|3||3||3|5|14|10|5|6|13|1|3|7|8|15|4|2|3|3|2||10|16|8||7|12|6|2|3|3|6||2|2||2||1|5|7||3||||||1|||||1|||
Animalia^Acanthocephala^Palaeacanthocephala|Palaeacanthocephala|||||||||||||1|||||||||2|||||3|1|||4||9||||||5|1|1|1|||||||||2||2|||||||4|1||||1||||1|15||16|||1|||||1||||1|||||||||2|||4||||||5|||1||1|1|2|2|1|||||1|1|1||||||||4|1|||1|2|||3|||||1|3||6|8|2|||7|3||||2|5|5|4|9|1|2|6||6|16|8|9|11|10|7|1|8|5|10|6|4|7|5|9|5|4|7|23||19|8|3|5|28|14|15|7|25|16|25|25|5|5|4|1|5|6|14|12|7|10|15|9|8|15|13|15|20|5|3|6|14|11|14|19|18||38|21|18|12|9|5|11|9|14|12|8|12|7|5|21|10|1|3|3|3||||3||2||2|3|||
Animalia^Acanthocephala|acanthocephalans|||||||||||||1||||1|||||2|||1||11|2||2|12|3|17||1||||12|4|8|7|1|2||2||||2|4||12|3|||2||3|14|3|5|||2||||1|63||40|||3|1|1|||1|||1|1|||||1|1||1|2|||10|||||3|31|||2||5|2|12|5|1|1||||1|3|2|||2|||||5|3|||4|3||1|5|1|2||1|3|7|7|12|16|6|||11|16|3|2||9|13|9|9|25|1|3|10|2|8|16|13|21|17|13|15|11|14|14|16|10|5|10|6|14|5|9|28|29|1|50|16|7|5|33|26|25|13|32|16|35|27|5|5|4|1|13|12|24|38|20|13|22|21|9|29|19|29|38|15|6|12|25|15|15|33|35|5|57|27|38|17|27|14|14|14|21|19|12|37|19|9|22|14|2|6|5|4|1|||4|1|2||2|4||2|
Animalia^Annelida^Branchiobdellae^Branchiobdellida^Branchiobdellidae|Branchiobdellidae||||||||||||||||||||||||||||||||||||||||||||||||||||||||||||||||||||||||||||||||||||||||||||||||||||||||||||||||||||||||||||||||||||||||||||||||||||||||||||||||||||||||||||||||||||||||||||||||||||||||||||||||||||||||1|||||||||||||||||||||||||||||||||||
Animalia^Annelida^Branchiobdellae^Branchiobdellida|Branchiobdellida||||||||||||||||||||||||||||||||||||||||||||||||||||||||||||||||||||||||||||||||||||||||||||||||||||||||||||||||||||||||||||||||||||||||||||||||||||||||||||||||||||||||||||||||||||||||||||||||||||||||||||||||||||||||1|||||||||||||||||||||||||||||||||||
Animalia^Annelida^Branchiobdellae|Branchiobdellae||||||||||||||||||||||||||||||||||||||||||||||||||||||||||||||||||||||||||||||||||||||||||||||||||||||||||||||||||||||||||||||||||||||||||||||||||||||||||||||||||||||||||||||||||||||||||||||||||||||||||||||||||||||||1|||||||||||||||||||||||||||||||||||
Animalia^Annelida^Clitellata^Acanthobdellida^Acanthobdellidae|Acanthobdellidae|||||||||||||||||||||||||||||||||||||||||||||||||||||||||||||||||||||||||||||||||||||||||||||||||||||1|2|||||||||||||||||||||||||||||||||||||||||||||||||||||||||||||||||||||||||||||||||||||||||||||||||||||||||||||||||||||||||||||||||||||||||||||||||||||
Animalia^Annelida^Clitellata^Acanthobdellida|Acanthobdellida|||||||||||||||||||||||||||||||||||||||||||||||||||||||||||||||||||||||||||||||||||||||||||||||||||||1|2|||||||||||||||||||||||||||||||||||||||||||||||||||||||||||||||||||||||||||||||||||||||||||||||||||||||||||||||||||||||||||||||||||||||||||||||||||||
Animalia^Annelida^Clitellata^Arhynchobdellida^Cylicobdellidae|Cylicobdellidae||||||||||||||||||||||||||||||||||||||||||||||||||||||||||||||||||||||||||||||||||||||||||||||||||||||||||||||1||||||||||||2|||||||||||||||1|||||||||||||||||||1||||||||5|1|||1||||1|||||||||||||||||||||||||||||||||||||||||||||||||||||||||||||||||||||||||||||||
Animalia^Annelida^Clitellata^Arhynchobdellida^Erpobdellidae|Erpobdellidae|||||||||2||||||||||||||||4|||||||||||||||||||||||||||||||||||||||||||1|3||||2||||||||||||||||||||||||||||||||||||||||||||||||2||4||1||1||||||||||||||3||2||||||2||2|3|||||4||1||||2|3|||2|||||||||1||3|||3||1|||||||||||||||||1||2|3|2||2|||2||1||2||||||6||||||||6|||||||1||2|1|||6|3|||||3|||2|2|
Animalia^Annelida^Clitellata^Arhynchobdellida^Haemadipsidae|Haemadipsidae||||||||||||||||||||||||||||||||||||||||||||||||||||||||||||||||||||||||||||||||||||||||||||||||||||||||||||||||||||||||1|||||||||||||||||||||1|||||||||||||||||||||||||||||||||||||||||||||||||||||||1|1||||||||||||||||||||||||||||||||||||||||||||||||||||||
Animalia^Annelida^Clitellata^Arhynchobdellida^Haemopidae|Haemopidae|||||||||2||||||||||||||||||||||||||||||||||||||||||||||||||||||||||||||1||1||1|||||||||||||||||||||||||||||||||||||||||||||||1|||1||||||||||||||||1||||||||||||||||||||||1||||||||||||||||||||||||||||||||||||||||||1|||||||||1||||||||1|||||1||||||||||||||||||||||1||
Animalia^Annelida^Clitellata^Arhynchobdellida^Hirudinidae|Hirudinidae|||||||||2||||||||||||||||||||||||||||||1||||||||||||||||||||||||||||1||||1||||2|||||||||||||||||||||||||||1||||||||||||||1|||||||2||2||||||||||||1|||||||3||||||||3||||||||||||||||||||||||||||||||2|1|||1||||||||||||||||1||||1||||||||||||||||||1|||||||||||||||||||||||||
Animalia^Annelida^Clitellata^Arhynchobdellida|Arhynchobdellida|||||||||6||||||||||||||||4||||||||||||||1||||||||||||||||||||||||||||1|1|3||2||3||3|||||||||||||||||||||||||||1||||||||1||||||1||||1|2|3|6||4||1||||||||||2||||5||2|3|||||2||2|6||||1|4||1||||3|8|1||2|1||||1||||1||3|||3||1|2|1|||1||||||||1|1|||1||2|3|3|1|2||1|2||1||2|1|||||6|||1||||1|7|||||||1||2|1|||6|3|||||3|||3|2|
Animalia^Annelida^Clitellata^Branchiobdellida^Bdellodrilidae|Bdellodrilidae|||||||||||||||||||||||||||||||||||||||||||||||||||||||||||||||||||||||||||||||||||||||||||||||||||||||||||||||||||||||||||||||||||||||||||||||||1|2|||||||||||1|||||||||||||||||||||||||||||||||||||||||||||||||||||2|||||||||2|||||||||2|||||||||||||||||||||||
Animalia^Annelida^Clitellata^Branchiobdellida^Branchiobdellidae|Branchiobdellidae||||||||||||||||||||||||||||||||||||||||||||||||||||||||||||||||||||||||||2||||1|||||||||||||||||||2||||||||||||||||||||||||||||||||||||||||||||||||2|||||||||||2|||||||1|||||||5|1||||||||||||||5|||||||||||||||||||||||||||||||3|||||||||3|||||||||1|1||||||1||||||||||
Animalia^Annelida^Clitellata^Branchiobdellida^Cambarincolidae|Cambarincolidae||||||||||||||||||||||||||||||||||||||||||||||||||||||||||||||||||||||||||||||||||||||||||||||||||||||1||||||||||||||||||||||||||||||||||||||||||||1|||||||||||||||||2||2||||2|7||||||||||||||1||||||1|9|1|1|3|||||||||||2|2|||||4|||8||||3|12|||||10||||3||||4|||1||||4||||||||||||
Animalia^Annelida^Clitellata^Branchiobdellida^Caridinophilidae|Caridinophilidae||||||||||||||||||||||||||||||||||||||||||||||||||||||||||||||||||||||||||||||||||||||||||||||||||||||||||||||||||||||||||||||||||||||||||||||||||||||||||||||||||||||||||||||||||||||||||||||||||||||||||||||||||||||2|||||||||||||||||||||||||||||||||||||
Animalia^Annelida^Clitellata^Branchiobdellida^Xironodrilidae|Xironodrilidae|||||||||||||||||||||||||||||||||||||||||||||||||||||||||||||||||||||||||||||||||||||||||||||||||||||||||||||||||||||||||||||||||||||||||||||||||1|||||||||||||||||||||||||1|||||||||||||||||||||1|||1||||||||||||||||||||||||||||||||||||1|||||||||||||||||||||
Animalia^Annelida^Clitellata^Branchiobdellida|Branchiobdellida||||||||||||||||||||||||||||||||||||||||||||||||||||||||||||||||||||||||||2||||1|||||||||||||||||||2|||||1|||||||||||||||||||||||||||||||||||||||||||4|3||||||||||2|1||||||3||2||||2|13|1|||||||||||||1|5|||||1|10|1|1|4|||||||||||2|2||||2|4|||10||3||3|14|||||10|3|||5||1||4||1|2||||4||1||||||||||
Animalia^Annelida^Clitellata^Haplotaxida^Alluroididae|Alluroididae|||||||||||||||||||||||||||||||||||||||||||||||||||||||||||||||||||||||||||||||||||||||||||||||||||||||||||||||||||||||||||||||||||||||||||||||||3|||||||||||||||||||||||||3|||||||||||||||||||||||||||||||||||||||||||||2||||5||||||||||||||||||||||||||||||||
Animalia^Annelida^Clitellata^Haplotaxida^Dorydrilidae|Dorydrilidae||||||||||||||||||||||||||||||||||||||||||||||||||||||||||||||||||||||||||||||||||||||||||||||||||||||||||||||||||||||||||||2||||||||||||||||||||||||||||2||||4||||||||3||||||||||||||||||||1|||||||||||||||||||||||||||||||||||||||||||||||||||||||||||||||||||
Animalia^Annelida^Clitellata^Haplotaxida^Enchytraeidae|Enchytraeidae|||||||||||||||||||||||||2||1|||||||||||||||||||||||||||||||||||||||||||||||||||2||||||||||2|||||||4|||2|||||||3|||||1||4||||||||2|||2|||||5|12|4|||3|4|9|2|7|4|6|10|3||2|||1||||2|1|2|1|3|7|5|2|1||2||6|2|3|8|1|2||||||2||3|2|2|2|1||||1||6|9|1|7|1|1||||3||||1|1|2|||||2|||5||26|2|5|2|6|3|2|3||1|2|2|4|1||2|3|6|2|2|3|2|1|2|4|||||3|1|3|1|1|1||1|2||1|4|
Animalia^Annelida^Clitellata^Haplotaxida^Glossoscolecidae|Glossoscolecidae||||||||||||||||||||||||||||||||||||||||||||||||||||||||||||||||||||||||||||||||||||||3||||||||||3||||3||||1||2||||||4|||||1|3|||||3|||||2|||||||||4|3||1|3|6|5|||8|1|1|2|3|13||6|2|25|7|4|5|3||||1|8|2|||2|12||1|||1|1||1|2|3|||1||1|4|8|2|4|||||4||4|||||||||||1|||||1|||||||1|1|3||4|1|||3|3|2|1||1|||3|2||5|2|5||4|1|1|1||4||1|1|1|
Animalia^Annelida^Clitellata^Haplotaxida^Haplotaxidae|Haplotaxidae||||||||||||||||||||||||||||||||||||||||||||||||||||||||||||||||||||||||1||||||||||||||||||||||2|||||||||||||||||||||||||||||||||||||||||||||||||||||||||||||||||||||||||||||||||||||||||||||||||||||||||||||||||||||||||||||||||||||||||||||||||||||||||||||
Animalia^Annelida^Clitellata^Haplotaxida^Naididae|Naididae||||||||||||||||||2||||||5|||||||1||||4|||||||||||||||||||||||2||||||||3|2||||||||||||6|||1||||||1|3||||7|||||4|||||1|||5||||||1|||||||||||||||||||4|||4|5||3||||1|3|1||||7||||6|||5||4|10|2||1|1|2|2||3|1|||1|||1|1|||1|1||2||2|5|2|1||1|1|3|3|6|3|1|1|2|8||||5|1|1|2|||||1|1|4||||5|2|3|5||1||||4||2|1|1|2|4|2|1||1|2|1|1|3||2|||1||||4||||||1
Animalia^Annelida^Clitellata^Haplotaxida^Opistocystidae|Opistocystidae|||||||||||||||||||||||||||||||||||||||||||||||||||||||||||||||||||||||||||||||||||||||||||||||||||||||||||||||||||||||||||||||||||||||||||||||||||||||||||||||||||||||||||||||||||||||||||2||||||||||||1|||||||||||||||||||||3|2||||||||2||||||||||||||||||||||
Animalia^Annelida^Clitellata^Haplotaxida^Phreodrilidae|Phreodrilidae||||||||||||||||||||||||||||||||||||||||||||||||||||||||||||||||||||||||||||||||||||||||||||||||||||||||||||||||||||||||||||||||||||||||||||||3|||2|||||||||2||||1||||||1|||||||||||||||||||||||||||||||||||||||||||||1|||||||1|||||2|||||||||3|||||||||||||||||||||
Animalia^Annelida^Clitellata^Haplotaxida^Sparganophilidae|Sparganophilidae|||||||||||||||||||||||||||||||||||||||||||||||||||||||||||||||||||||||||||||||||||||||||||||||||||||||||||||||||||||||||||||||||||||||||||||||2||||||||||||||||||||||||||||||||||||||||||||||||||||||||||||||||||||||||||||||||||||||||||||||||||||||||||||
Animalia^Annelida^Clitellata^Haplotaxida^Tubificidae|sludge worms|||||||||||||||||||||||||5||1||||||||||||||||||||||||||||||||||||||||2||||3||1|||||2|||||||||1|||||||1||1|||||2|2||||11||||||2|8|6|1|||||||1||3|2|2||2|1|13||||1|3||5||3|1||2|5||1||||2|3|12|11|12|10|8|5|2|3|1|3||4|1|11|1|||2|||||2|3|||3|1|||2|8|1|1||12||11|1||1|7|1|||||1|10|6|3|||4||4|||||5|2|5|3|3|30|34|2|3|13|8|20|5|11|10|11|4|8|10|52|4|16|19|21|21|22|8|25|4|10|16|||||||1|1||
Animalia^Annelida^Clitellata^Haplotaxida|Haplotaxida||||||||||||||||||2||||||5|7||2||||1||||4|||||||||||||||||||||||2||||||||3|4||||3|1|1|||||4|6|||1||||3|1|3|3||||7|3|4|4||6||3|2|2|1|1|3|18||||1||11|8|6|1||1|3||2||1|5|5|2|2||9|13|17|4||3|9|17|2|19|7|9|12|7|14|15||6|9|8|1|4|8|32|15|19|22|40|25|18|12|4|6|1|12|6|26|14|2|2|4|13|3|1|1|5|4|4|3|7|5|6||4|14|4|4|10|30|6|25|5|7|4|8|6|5|12|||2|17|9|4|2||4|2|5|1|6|5|26|8|7|12|11|11|38|37|4|10|21|14|32|7|13|13|18|15|16|17|59|7|18|23|29|24|25|13|29|12|11|24|2|2|2|4|5|2|2|3|5|1
Animalia^Annelida^Clitellata^Lumbriculida^Lumbriculidae|Lumbriculidae|||||||||||||||||||||||||1|||||||||||||||||||||||||||||||||||||||||||||||||||||||||||||||||||||3|1||||||||||||||||||9|||||||||1||||1||||||2|||1||||2|||||||1|1||||5|9|1||||||1||||||||||1|||||||||||||1|1|3|||10|||1|||||||||||||||||||||1||2|||1|1|||||1||||1|10||1||||||3||||2||||||||||2||
Animalia^Annelida^Clitellata^Lumbriculida|Lumbriculida|||||||||||||||||||||||||1|||||||||||||||||||||||||||||||||||||||||||||||||||||||||||||||||||||3|1||||||||||||||||||9|||||||||1||||1||||||2|||1||||2|||||||1|1||||5|9|1||||||1||||||||||1|||||||||||||1|1|3|||10|||1|||||||||||||||||||||1||2|||1|1|||||1||||1|10||1||||||3||||2||||||||||2||
Animalia^Annelida^Clitellata^Rhynchobdellida^Glossiphoniidae|Glossiphoniidae|||||||||7|||2|||||||||||||3||||||||||||||||||||||||||||1||||||||||||||1|1|||||||3||||||||||||||||||||3||2|||6|||||||||||||2|||||1||1||1|4||1||||||||||||||5||||1|2|||2|2|2|3|6|2|||||3||2|1||||||2||1|1||1||||1||||||2||2|1|2|1|1||1|5||1|3|3||||||1||||1|1||||1|||||1|1||||4|2|||4|1||1|3|4|5|||||||||1|1||1||1|2|||||||
Animalia^Annelida^Clitellata^Rhynchobdellida^Ozobranchidae|Ozobranchidae||||||||||||||||||||||||||||||||||||||||||1|||||||||||||||||||||||||||||||||||||||||||||||||||||||||||||2||||||||||||||||||||||||||||||||||||||3||||||||||||||||||||||2||||||||||||||||||||||||||||||||||||||||||||||||||||||||||||||||||||||||||||||||||||||||
Animalia^Annelida^Clitellata^Rhynchobdellida^Piscicolidae|Piscicolidae|||||||||5|||1||||||||||||||||||||||||||||||||||||||||||||||||||||||1|||3||||2||||||||||||||||||2||1||||||||3|2|1|1||||||3||2||24||1||||||3|3|1|||||||||4||||||3|1|||||||2||6|2|||||||||||||||3|2|1|||||1|||1|1||3||2||||3|||1||1||5||1||||2|||1|||2||||2|3|||1|7|1|1|1||5||1||||2||1|1|3|6|1||||||1|1||||||1|||1||1|10|||
Animalia^Annelida^Clitellata^Rhynchobdellida|Rhynchobdellida|||||||||12|||3|||||||||||||3|||||||||||||||||1|||||||||||1|||||||||||||1|1|1|3||||2||3||||||||||||||||2||1||3||2|||6|3|2|3|1||||||3||2|2|24||1||1||1||4|7|1|1||||||||4||||||8|1|3||1|2|||4|2|8|5|6|2|||||3||2|1|||2||3|4|1|1|1||1|1|||2|1||3||2|2||2|4|2|1|2||2|5|5|1|4|3|||2|||2|||2|1|1||2|3|1||1|7|1|2|2||5||5|2|||6|1|1|2|6|10|6||||||1|1||1|1||1|1|1|2|1||1|10|||
Animalia^Annelida^Clitellata|Clitellata|||||||||18|||3||||||2||||||5|15||2||||1||||4||||1|||1|||||||||||1|||||2||||||||4|6|2|6||5|1|6|2|6|||5|6|||1||||3|1|3|3||2||8|6|8|4|4|6||9|6|8|4|2|3|18||||5||13|19|30|1|2|1|4||4|2|9|18|6|7|3|1|9|13|17|4|2|7|9|18|2|21|7|19|13|15|14|18|5|10|13|13|3|14|13|45|32|20|22|40|28|26|12|8|7|1|12|14|34|20|6|5|6|17|16|3|3|5|4|6|5|7|11|6|2|9|15|8|14|18|31|18|26|7|14|19|10|11|12|12|1|3|2|17|12|4|4|5|8|6|9|3|10|8|28|15|14|17|24|13|42|43|7|35|23|14|34|13|24|17|22|38|31|24|60|7|22|23|31|30|28|14|30|19|17|29|3|3|4|5|8|3|12|8|7|1
Animalia^Annelida^Hirudinida^Arhynchobdellida^Haemadipsidae|Haemadipsidae|||||||||||||||||||||||||||||||||||||||||||||||||||||||||||||||||||||||||||||1|||||||||||||||||||||||||||||||||||1|||||1||||||||||||||||||||1|||||||||||||||||||||||||||||||2||||||||||||||||||||||||||||||||||||||||||||||||||||||||||1|||||||||||||||||||||||||
Animalia^Annelida^Hirudinida^Arhynchobdellida^Haemopidae|Haemopidae||||||||||||||||||||||||||||||||||||||||||||||||||||||||||||||||||||||||||||||||||||||||||||||||||||||||||||||||||||||||||||||||||||||||||1|||||||||||||||||||||||||||||||||||||||||||||||||||||||||||||||||||||||||||||||||||||||||||||||||||||||||||||||||
Animalia^Annelida^Hirudinida^Arhynchobdellida^Hirudinidae|Hirudinidae|||||||||||||||||||||||||||||||||||||||||||||||||||||||||||||||||||||||||1||||1|1||||||2|||||||||1||||||||1||||2||3||||||||||||||||||||||||||||||1|||||||||||||||1||||||||||||1||||||||||||||1|||||||||||||||||||||||||||||||||||||||||||||2||||||||||||||||||||||||||||
Animalia^Annelida^Hirudinida^Arhynchobdellida^Semiscolecidae|Semiscolecidae|||||||||||||||||||||||||||||||||||||||||||||||||||||||||||||||||||||||||||||||||||||||||||||||||||||||||||||||||||||1||||||||||||||||||||||||||||||||||||||||||||||||||||||||||||||||||||||||||||||||||||||||||||||||||||||||||1||||||||||||||||||||||||||||
Animalia^Annelida^Hirudinida^Arhynchobdellida^Xerobdellidae|Xerobdellidae|||||||||||||||||||||||||||||||||||||||||||||||||||||||||||||||||||||||||||||||||||||||||||||||||||||||||||||||||||||||3|||||||||||||||||||||||||1|||||||||||||||||||||||||||||||||||||||||||||||||||||||||||||||||1|||||||||||||1|||||||||||||||||||||||||||||
Animalia^Annelida^Hirudinida^Arhynchobdellida|Arhynchobdellida|||||||||||||||||||||||||||||||||||||||||||||||||||||||||||||||||||||||||1||||2|1||||||2|||||||||1||||||||1||||2||3|||||1|||||2||3||||||||||||||||||2|1||||||1||||||||1||||||||||||1||||3||||||||||1|||||||||||||||||||||||||||||||1|||||||||||||1|3|||1|||||||||||||||||||||||||
Animalia^Annelida^Hirudinida^Erpobdelliformes^Americobdellidae|Americobdellidae|||||||||||||||||||||||||||||||||||||||||||||||||||||||||||||||||||||||||||||||||||||||||||||||||||||||||||||||||||||||||||2||||||||||||||||||||||||||||||||||||||||||||||||||||||||||||||||||||||||||||||||||||1||||||||||||||||||||||||||||||||||||||||||||
Animalia^Annelida^Hirudinida^Erpobdelliformes^Erpobdellidae|Erpobdellidae||||||||||||||||||||||||||||||||||||||||||||||||||||||||||||||||||||2|||||||||||||||||||||||||||||||||||||||||||||||||||||||||||||||||||||1|||||||||||||||||||||||||||2|||||||||||||||||||||||||1||||||||||||||||||||||||||||||2||||||||||||||||||||||1|||1|||1|||3|1
Animalia^Annelida^Hirudinida^Erpobdelliformes^Salifidae|Salifidae||||||||||||||||||||||||||||||||||||||||||||||||||||||||||||||||||||||||||||||||||||||||||||||||||||||||||||||||||||||||||||||||||||||||||||||||||||2|||||||||||||||||||||1||||||||||||||||||||||||||||||||||||||||||||||||||||||||||||||||1||||||||||||||||||
Animalia^Annelida^Hirudinida^Erpobdelliformes|Erpobdelliformes||||||||||||||||||||||||||||||||||||||||||||||||||||||||||||||||||||2|||||||||||||||||||||||||||||||||||||||||||||||||||||||2||||||||||||||1|||||||||||2||||||||||||||||2|||||1||||||||||||||||||||1||||||||||||||||||1||||||||||||2||||||||||||||1||||||||1|||1|||1|||3|1
Animalia^Annelida^Hirudinida^Rhynchobdellida^Glossiphoniidae|Glossiphoniidae|||||||||||||||||||||||||||||||||||||||||||||||||||||||||||||||||||||||||||||||||||||||||||||||||||||||||||||||||||||||||||||||||||||||2||||||||||1|||1|||||||||||||||1||||||||||||||||||||||||||||||||||||||||||||||||||||||||||||||||||||||||1||3|||||||||1|||||
Animalia^Annelida^Hirudinida^Rhynchobdellida^Piscicolidae|Piscicolidae||||||||||||||||||||||||||||||||||||||||||||||||||||||||||||||||||||||||||||||||||||||||||||||||||||||||||||||||||||||||||||||||||||||||||||||||||||||||||||||||1||||||||||||1||||||||||||||||||3||||||||1||||||||||||||||1|||||||1||1|||||||||1|||||||||1|||2|||1||||
Animalia^Annelida^Hirudinida^Rhynchobdellida|Rhynchobdellida|||||||||||||||||||||||||||||||||||||||||||||||||||||||||||||||||||||||||||||||||||||||||||||||||||||||||||||||||||||||||||||||||||||||2||||||||||1|||1||||||||||||1|||1|||||||||1||||||||||||||||||3||||||||1||||||||||||||||1|||||||1||1|||||||||1|||1||3||||1|||2||1|1||||
Animalia^Annelida^Hirudinida|leeches||||||||||||||||||||||||||||||||||||||||||||||||||||||||||||||||||||2|||||1||||2|1||||||2|||||||||1||||||||1||||2||3|||||1|||||2||3||||2||||||||||||2||3|1||||||1|1|||3||||1||||||||1|||1|3||||3|1|||1||||||1|||||||||||1|3||||||||1|||||||||1||1|||||1|||||2||1|1|4|||1||||||1|1||1||3||||2|||3||1|2|||3|1
Animalia^Annelida^Pogonophora^Athecanephria^Oligobrachiidae|Oligobrachiidae|||||||||||||||||||||||||||||||||||||||||||||||||||||||||||||||||||||||||||||||||||||||||||||||||||||||||||||||||||||||||||||||||||||||||||||||||||||||||||||||||||||||||||||||||||||||||||||||||||||||||||2|||||2||1||2||||2|1||4||||2|2|||||2||1|1|||||1||||||||||||||1
Animalia^Annelida^Pogonophora^Athecanephria^Siboglinidae|Siboglinidae|||||||||||||||||||||||||||||||||||||||||||||||||||||||||||||||||||||||||||||||||||||||||||||||||||||||||||||||||||||||||||||||||||||||||||||||||||||||||||||||||||||2|||||||||||||||||||||||||||||||||||||2|||||3|5|2||15|6||12||3||1|7|1||3|3||||1|||||2||1|||||||1|||1|||||||
Animalia^Annelida^Pogonophora^Athecanephria|Athecanephria|||||||||||||||||||||||||||||||||||||||||||||||||||||||||||||||||||||||||||||||||||||||||||||||||||||||||||||||||||||||||||||||||||||||||||||||||||||||||||||||||||||2|||||||||||||||||||||||||||||||||||||2|2||||3|7|2|1|15|8||12||5|1|1|11|1||3|5|2|||1||2||1|3||1|||1||||1|||1|||||||1
Animalia^Annelida^Pogonophora^Thecanephria^Lamellisabellidae|Lamellisabellidae||||||||||||||||||||||||||||||||||||||||||||||||||||||||||||||||||||||||||||||||||||||||||||||||||||||||||||||||||||||||||||||||||||||||||||||||||||||||||||||||||||||||||||||||||||||||2|||||||||||||||||||||||1|1||||||1||2||||1|||||||1||1|||||||||||||1|||||||||
Animalia^Annelida^Pogonophora^Thecanephria^Polybrachiidae|Polybrachiidae|||||||||||||||||||||||||||||||||||||||||||||||||||||||||||||||||||||||||||||||||||||||||||||||||||||||||||||||||||||||||||||||||||||||||||||||||||||||||||||||||||||||||||||||||||||||||||||||||2|||||||1|||5||||2|4||4|4|3|3|1||2||1|3|||1||||||||||1|||||||||||||||||||
Animalia^Annelida^Pogonophora^Thecanephria^Sclerolinidae|Sclerolinidae||||||||||||||||||||||||||||||||||||||||||||||||||||||||||||||||||||||||||||||||||||||||||||||||||||||||||||||||||||||||||||||||||||||||||||||||||||||||||||||||||||||||||||||||||||||||||||||||||||||||||||||||||||2|||1||||||||1|1|1||||||||||||||||||1||||||||1
Animalia^Annelida^Pogonophora^Thecanephria^Spirobrachiidae|Spirobrachiidae|||||||||||||||||||||||||||||||||||||||||||||||||||||||||||||||||||||||||||||||||||||||||||||||||||||||||||||||||||||||||||||||||||||||||||||||||||||||||||||||||||||||||||||||||||||||||||||||||||||||||||2|||||2||||||||||||||||||1||2|||||||||||||||||||||||1
Animalia^Annelida^Pogonophora^Thecanephria|Thecanephria||||||||||||||||||||||||||||||||||||||||||||||||||||||||||||||||||||||||||||||||||||||||||||||||||||||||||||||||||||||||||||||||||||||||||||||||||||||||||||||||||||||||||||||||||||||||2|||||||||2|||||||1|||7||||3|7||4|4|5|3|2|1|4||1|3|1||1|1|1|1|1|1|2|1|||1||||||||||1|1||||||||2
Animalia^Annelida^Pogonophora^Vestimentifera^Alaysiidae|Alaysiidae||||||||||||||||||||||||||||||||||||||||||||||||||||||||||||||||||||||||||||||||||||||||||||||||||||||||||||||||||||||||||||||||||||||||||||||||||||||||||||||||||||||||||||||||||||||||||||||||||||||||||||||||||||||||||||||||||||||||||||||||||2|||||||||
Animalia^Annelida^Pogonophora^Vestimentifera^Arcovestiidae|Arcovestiidae||||||||||||||||||||||||||||||||||||||||||||||||||||||||||||||||||||||||||||||||||||||||||||||||||||||||||||||||||||||||||||||||||||||||||||||||||||||||||||||||||||||||||||||||||||||||||||||||||||||||||||||||||||||||||||||||||||||||||||||||||||||||2|||
Animalia^Annelida^Pogonophora^Vestimentifera^Escarpiidae|Escarpiidae||||||||||||||||||||||||||||||||||||||||||||||||||||||||||||||||||||||||||||||||||||||||||||||||||||||||||||||||||||||||||||||||||||||||||||||||||||||||||||||||||||||||||||||||||||||||||||||||||||||||||||||||||||||||||||||||||||||||||||3|||||||||||||||
Animalia^Annelida^Pogonophora^Vestimentifera^Lamellibrachiidae|Lamellibrachiidae||||||||||||||||||||||||||||||||||||||||||||||||||||||||||||||||||||||||||||||||||||||||||||||||||||||||||||||||||||||||||||||||||||||||||||||||||||||||||||||||||||||||||||||||||||||||||||||||||||||||||||||||||||||||||||2||||||3||||||||||1||||||1|2|||||1|||
Animalia^Annelida^Pogonophora^Vestimentifera^Ridgeiidae|Ridgeiidae||||||||||||||||||||||||||||||||||||||||||||||||||||||||||||||||||||||||||||||||||||||||||||||||||||||||||||||||||||||||||||||||||||||||||||||||||||||||||||||||||||||||||||||||||||||||||||||||||||||||||||||||||||||||||||||||||||||||||||3|||||||||||||||
Animalia^Annelida^Pogonophora^Vestimentifera^Riftiidae|Riftiidae|||||||||||||||||||||||||||||||||||||||||||||||||||||||||||||||||||||||||||||||||||||||||||||||||||||||||||||||||||||||||||||||||||||||||||||||||||||||||||||||||||||||||||||||||||||||||||||||||||||||||||||||||||||||||||||||||||||||1|2|||||||||||||||||||
Animalia^Annelida^Pogonophora^Vestimentifera^Tevniidae|Tevniidae||||||||||||||||||||||||||||||||||||||||||||||||||||||||||||||||||||||||||||||||||||||||||||||||||||||||||||||||||||||||||||||||||||||||||||||||||||||||||||||||||||||||||||||||||||||||||||||||||||||||||||||||||||||||||||||||||||||||||||4|||||||||||||||
Animalia^Annelida^Pogonophora^Vestimentifera|vestimentiferans||||||||||||||||||||||||||||||||||||||||||||||||||||||||||||||||||||||||||||||||||||||||||||||||||||||||||||||||||||||||||||||||||||||||||||||||||||||||||||||||||||||||||||||||||||||||||||||||||||||||||||||||||||||||||||2||||||3|||||1|2||||11||||||3|2|||||3|||
Animalia^Annelida^Pogonophora|pogonophores|||||||||||||||||||||||||||||||||||||||||||||||||||||||||||||||||||||||||||||||||||||||||||||||||||||||||||||||||||||||||||||||||||||||||||||||||||||||||||||||||||||2|||||||||||||||||||2|||||||||2|||||||1||2|9||||6|14|2|5|19|13|3|14|1|9|1|2|14|4||4|6|3|1|4|2|2|3||2|6||1||11|1||||1|4|3|1||||3|||3
Animalia^Annelida^Polychaeta^Aciculata^Aberrantidae|Aberrantidae||||||||||||||||||||||||||||||||||||||||||||||||||||||||||||||||||||||||||||||||||||||||||||||||||||||||||||||||||||||||||||||||||||||||||||||||||||||||||||||||||||||||||||||||||||||||||||||||||||||||||||||||||||||||1|||||||||||||||||||||||||||||||||||
Animalia^Annelida^Polychaeta^Aciculata^Acoetidae|Acoetidae|||||||||||||||||||||||||||||||||||||||||||||||||||||||||||||||||||||||||||||||1|||||||||||||||||||||||||||1|||||||||||||||||||||2||2|||||||||1|||||||2|||||||||1|1||1|1||||||||||||||||||||||||3|1|||||||||||||||||||||||||||||||||||||||||||||1|||||||1||||1||||||||||||
Animalia^Annelida^Polychaeta^Aciculata^Alciopidae|Alciopidae|||||||||||||||||||||||||||||||||||||||||||||||||||||||||||||||||||||||||||||||2|1|3|||3||||||||||||1|||||1||||||||||||1|||2||4|1||4||||||2||||2|||||2||||||||1|||||||||||||1|1||||||||||||1|||||||||1||||||||||||||||||||||||||||||||||||||||||||||||||||||||||||||||||||||||
Animalia^Annelida^Polychaeta^Aciculata^Amphinomidae|Amphinomidae|||||||||||||||||4||||||||||2|||||||||||||2|||1||||||||1||||||||||||||||||2||||||||||||3|||1|||||||||||||||||1|||||1||4|2|||1|1|||2|1||1|1||||||||||||1||||1|1||||||||||||||||||||||||2|3|3||||||||||||||||||1||1|1||||||2||1||||||||||1|||||||||||||||||||||1||||||||||||||||||||||||||||
Animalia^Annelida^Polychaeta^Aciculata^Aphroditidae|Aphroditidae|||||||||2|||1|||||2|2||||||||||1|||1||||||||||||||||||||||||||||1||||||||||||1|||||||||||||||||||1||||||||||||||||5|3|||||||||2|1|1|2||||||||1|1|1|1||||7||3||1||||1|||||||1||1|||1||3|1||||3|||1|||15|5||1||||2|||1|||||||||||||1||||||||||||||||1|||||||||||2||||||||||||||||||||||||||||||||||
Animalia^Annelida^Polychaeta^Aciculata^Chrysopetalidae|Chrysopetalidae||||||||||||||||||||||||||||||||||||||||||||||||||||||||||||||||||||||||||||||||||||||||||||||||||||||||||2|1|||||2|||1||||1|||||||||||2|4|||||||||||||||||1|||1||||||||||||1|||||||||||||||||||||||||||||||||1|||||||||||||||||2|||1|||||||||1||||||||||||||||||||||1||||
Animalia^Annelida^Polychaeta^Aciculata^Dorvilleidae|Dorvilleidae|||||||||||||||||||||||||||||||||||||||||||||||||||||||||||||||||||||1||||||||||2||||||||||||||||||||2|1|||1|||2|1|1||||1||2|1|1|2|||7|||||3|||||2|||||3|3|2|||1|||||||||||||1|||||||1|||1||1||||1|||||1|3|4||||||||2|3||||||||||||||||1||1|3|3|||||||3|2|2||2||1||||2||5|15|3||2|17|1|4|||||4|2|||1|1|1|1||||1||||
Animalia^Annelida^Polychaeta^Aciculata^Eulepethidae|Eulepethidae||||||||||||||||||||||||||||||||||||||||||||||||||||||||||||||||||||||||||||||||||||||||||||||||||||||||||||||||||||||||||||||||||||||||||||||||||||||1|||||||||||||||||||||||1|||||||||||||||||1||||||||||||||||||||||1|1|||||||2|||||||||||||||||1||||||||||||||
Animalia^Annelida^Polychaeta^Aciculata^Eunicidae|Eunicidae||||||||||||||||||1|||||||||2||||||||||||1|||||||||||||||||||||||||||2||1|3||1|||||1|||1|1|||1|9|1|1|||||3|||||||2||||||1|3||4|||||2||||5|6|6|2|2|3|||||1|||2|||1|1||2|||1|||||||||||||5|2|1|3|3||3||||1|||1||||1||2|2|5|1||||||||1|||2|||||1||||1|||||||3||||||||||||||||1||||2|2||||2|||1|1|1||||||||2|1||3|1|||||||2||
Animalia^Annelida^Polychaeta^Aciculata^Euphrosinidae|Euphrosinidae|||||||||||||||||||||1||||||||||||||||||||||||||||||||||||||||||||||||3|||||||||||||||1||||||||||1||||||||1||||||||||||||||||||||||||||||||||||||||||||||||||||2|||||||||1|2|1||||||||||||||||||||||||||||||||||||||||||||||1||||||||||||1||||||||||1|||1|||||||||||||||
Animalia^Annelida^Polychaeta^Aciculata^Glyceridae|bloodworms|||||||||||||||||||||||||||2||||||||||||||||||||||||||||||||||||||||||3|||||||||||||||1||||||||||1|||||||||||1|||1||||1||1||5|1||1||1||||||||1|1||||||2||1|||||||||1|||||2|||||||||||1||||||1|1||||||||||||||||||||1|||||||1||||2||||||1|||||||||1||||||||||||||1||1||||||2|||||||||||||
Animalia^Annelida^Polychaeta^Aciculata^Goniadidae|Goniadidae||||||||||||||||||||||||||||||||||||||||||||||||||||||||||||||||||||||||||||||||||||2||||||||||1|1||||||||||||||2|||||||1||||||||||||||||||||1|||||||||||||1|1||||2|1||1|||||||||||||||||2||||||2|1|||||||1|||||||||||||1||||||||||2|||||2||||||1||1|1||||||1||||||||||||||||||||
Animalia^Annelida^Polychaeta^Aciculata^Hartmaniellidae|Hartmaniellidae||||||||||||||||||||||||||||||||||||||||||||||||||||||||||||||||||||||||||||||||||||||||||||||||||||||||||||||||||||||||||||||||||||||||||||||||||||||||||||||||||||||||||||||||||||||||||||||||||||||||||||||||||||||||||||||||||||1|1||||||||||||||||||||||
Animalia^Annelida^Polychaeta^Aciculata^Hesionidae|Hesionidae|||||||||||||||||||||||||||||||1||||||||1|||||||||||||||||||||||||||1|||3||1|||||1|||1||||||||||||||||||||||||1|||||||||1|5|2|8|8|5|1|||2|||1|3|4|||1|2||||||1|3|2||||1|||||||||1|5||||1|1|1||||||2|2|||||1|1|||||6||||1||||||||2|2|1|||||||1|2|||||||||2||1|2|1|7|4|1|1|2||5|2|||3|1||4|||||2|||1|1|4|3|1||||2|||2|||||||
Animalia^Annelida^Polychaeta^Aciculata^Histriobdellidae|Histriobdellidae|||||||||||||||||||||||||||||||||||||||||||||||||||||||||||||||||||||||||||||||||||||||||||||||||||||||||||||2||||||||||||||||||||||||||||||||||||||||||1|||||||||||||||||||||||||||||||||||||||||||||||||||||||||||||||||||||||1|||||||||||||||||||||||||||||
Animalia^Annelida^Polychaeta^Aciculata^Ichthyotomidae|Ichthyotomidae|||||||||||||||||||||||||||||||||||||||||||||||||||||||||||||||||||||||||||||||||||||||||||||||||||||||||||||||||||||||||||||||||||||||||||||||||||||||||||||2||||||||||||||||||||||||||||||||||||||||||||||||||||||||||||||||||||||||||||||||||||||||||||||
Animalia^Annelida^Polychaeta^Aciculata^Iospilidae|Iospilidae|||||||||||||||||||||||||||||||||||||||||||||||||||||||||||||||||||||||||||||||||||||||||||||||||||||||||||||||||||||||||||||||||||||||||1||||||||||||||||||||||||||||||||||||1||||||||||||||||||||||||||||||||||||||||||||||||||||||||||||||||||||||||||||||
Animalia^Annelida^Polychaeta^Aciculata^Lacydoniidae|Lacydoniidae|||||||||||||||||||||||||||||||||||||||||||||||||||||||||||||||||||||||||||||||||||||||||||||||||||||||||||||||||||||||||||||1|2||||||||||||||||||||||||||||||||||||||||||||||||||||||||||||||||||||||||||||||||||||||||||||1||||||||1|||||||||||||||||||||1||||
Animalia^Annelida^Polychaeta^Aciculata^Lopadorhynchidae|Lopadorhynchidae||||||||||||||||||||||||||||||||||||||||||||||||||||||||||||||||||||||||||||||||||||||||||||||||||||||||||1||||||1||||||||||||||||||3|||||||3||||||2|1||3||||||||||||||2||||||||||1||||||||||||||||||||||||||||||||||1||||||||||||||||||||||||||||||||||||||||||1|||||
Animalia^Annelida^Polychaeta^Aciculata^Lumbrineridae|Lumbrineridae|||||||||||||||||||||||||||2||||||||||||||||||||||||||||1||||||||||||||||||||||||2||||||2|||||||||||||||||||||||||||4|||2|10|||2|1||||2||2|||1|7|1|||||2||2|4|||||||||1|1|||3||2|1|1|||3|||4|||||||2|||5|2||||1|||1|||||1||1|||||6|1||6|1||||||1|1|2|||1|||1|1||1|2||3|||1||8||2|4|6|1|3|2||3|3|2||||||||1|||||||||1||
Animalia^Annelida^Polychaeta^Aciculata^Myzostomidae|Myzostomidae||||||||||||||||||||||||||||||||||||||||||||||||||||||||||||||||||||||||||||||3|||||||||||||||||||||||||||||||||||||||||||||||||||||||||||||||||||||||||||||||1|||||||1|||||||||||||||||||||||||||||||||||||||||||||||||||||||||||||||||||||||||||||||||||||||
Animalia^Annelida^Polychaeta^Aciculata^Nephtyidae|Nephtyidae|||||||||||||||||||||||||||1||||1|||||||||1||||||||||||||||||||||||||||1|1|||||||||||||||2|||||||||1|4||||||||||1||||1||||||||2|1||1||1||||1|||||3||||||1||2|||||||||1|1|||1||||||||2|||1|1||||||||||||||||||1||1|||||1|2||1|||||2||||1|1|||1||2||||||||1||1|||4|||||||||1|||4||1||3|1||||||2|1||||||||
Animalia^Annelida^Polychaeta^Aciculata^Nereididae|sandworms|||||||||3||||||||2|1||||||1|||4||||||||||||1|||||||||||||||||3|2||1|||||||1|||2||||1|||||1|3|||||5|2|3|||||6|2||||||4||2||||2||||1|||1|||5||10|18|7|5|1|4|1|||1|1|||11|4|2|1|||2|2||2||2||1||||||1||2||5||7||3|||4|||1|1|6||1|1||4|3|2||3||5|1|2||1|1|2|2|1|4|3|8|1|1|||1||1|||1|2|2||1|1|1||2|1||1||1|4|4|1|3|3|||||1|2||4|9||1|1|1|2|4|3||1|10|1|3|2||1|||||1||||||1||
Animalia^Annelida^Polychaeta^Aciculata^Nerillidae|Nerillidae|||||||||||||||||||||||||||||||||||||||||||||||||||||||||||||||||||||||||||||||||||||||||||||1||||||2|||||||||||||||||||||||||||||||||||||||||||||||||||||||||||||||||||||||||2||||6|||1|||||||||||||||||||||2||||5|2|||1||2||2||1||2|5|2|||1||||||||2||||1|||||||||||||||2|||
Animalia^Annelida^Polychaeta^Aciculata^Oenonidae|Oenonidae|||||||||||||||||||||||||||||||||||||||||||||||||||||||2||||||||||||||3||||||||||2|||||||||||1||||1|1||1|||1|1|||||||||||2||5|||||4|1|3||||||||1||1|2|2|||1|4|3|5||1||||||||||2||||||1|||1||2||||||||4||2|||5||||||||||||||||1||||||||1||||||||||||1|1|||||||||||2|||||1|1|||||1|||||||||||||||||
Animalia^Annelida^Polychaeta^Aciculata^Onuphidae|Onuphidae||||||||||||||||||1|||||||||2||||||||||||1||||||||||||||1|||||||||||||||||||||||||||||||9||2||||||1|||||||||||||||1|||||1||||9|1|3|3||1||4|1||3|||4|3|2||2|1||16||11||||||||||2||||1||12|||3|1|3|||12|||||||4|21|1||4||||||||4||2|4||||5|1|1|||||13||1|||2|2|1|2||1|||1||1|6|||||9|1|4|27||1||7|3|9|8|2|6|2|10|16|7|8||||1|||2||||1|||1|1|||
Animalia^Annelida^Polychaeta^Aciculata^Paralacydoniidae|Paralacydoniidae||||||||||||||||||||||||||||||||||||||||||||||||||||||||||||||||||||||||||||||||||||||||||||||||||||||||||||||||||||||||||||||||||||||||||||||||||||||||||||||||||||2|||||||||||||||||||||||||||||||||||||||||||||||||||||||||||||||||||||||||||||||||||||||
Animalia^Annelida^Polychaeta^Aciculata^Pholoidae|Pholoidae|||||||||||||||||||||||||||2||||1|||||||||||||||||||||||||||||||||||||||||||||||||||||||||||2||||3||2|||||||||1|||||||||1|||||2||||||||1|||||||||||||||||1||1||1||||||||||||||||||||||||||1|||||||||||||||||||||||||||||||||||||||1||1|||1||||||||1|||2|1||||1||1|||||||||||||||
Animalia^Annelida^Polychaeta^Aciculata^Phyllodocidae|Phyllodocidae||||||||||||||||||1|||||||||||||2||||||||||||||||||||1|||||||||||1|||||||2||1||3||||||3|1|||1|||2||||1|1|||5|||||||||||1|||1|||3|1|1||1|18|3|4|5||4||2||2||||1|5|4||7|||1||3|11|||3|||||1|2|2|||||2||1|2||1|1|1||1|3|9|3||4||5|||15||1|3|1|1|4|2|2|||||3|4|8|4|1|2|1|1||2||2|2|10|2|2|2||2|1|||7|2|3|3||5|4|3|3|3|3||||4|6|1||4|1||1|2||1|4||6|||6|2||1|1||1|||||||
Animalia^Annelida^Polychaeta^Aciculata^Pilargidae|Pilargidae||||||||||||||||||||||||||||||||||||||||||||||||||||||||||||||||||1||||||||||||||||||||||2||||||||||1|||||||||||5||||||||||||||1||||||1|4||2||||||||||||1||||||3|||||||||1|||||||||1||4||1||||||||||||4|||1|||||1||||1||1|||1||||||||||2|1||2|2||1||||2|1|1|1|2|||||||||||||1|||||||||||||
Animalia^Annelida^Polychaeta^Aciculata^Pisionidae|Pisionidae||||||||||||||||||||||||||||||||||||||||||||||||||||||||||||||||||||||||||||||||||||||||||||||||||||||||||||1|||||||||||||||||||||||||||||||||||||||||||||||||||||||||1|||||||||||||||||||||||||2|2|2||1||||||||||1||||||||||1|||||||||||||1|||||||||||||||||1||1|||||
Animalia^Annelida^Polychaeta^Aciculata^Polynoidae|Polynoidae|||||||||1||||||||1|3||1|||||||||||||||||||||||||||||||||||||||1||||||||1||10||||1||2|1|||5||4||1|||3|1|||1|6|||||||||2|||||2|27|9||5||2|18||11|5|34|1|9|1|2|6|||4|11|2|20|2|18|11||1|5|3|1|38|1|3|4|||1|3||1||3|8|1|5|9|8|19|5|2|6|12|2|6||24|1|7|8|2|20|15|12|7|17|4|1|7|6|14|2|3|4|10|2|5|1|2||8||6|7|1|9|1||2|1|1||||2|3|2|4|4|1|1|17||5|1|1|10|7|3|2|1|3||13|1|11|7|7|1|1|1|3|||1||2|5|4|1||1|||1||2|1||3|||1||1||1
Animalia^Annelida^Polychaeta^Aciculata^Sigalionidae|Sigalionidae||||||||||||||||||||||||||||||||||||||||||||||||||||||||||||||||||||||||||||||||1|6||2|2||||||||||1||1||||||||||3|2||||||||1|1|1|2|4||||||1||3|1|||||1|||7||||||||||1||||1|||1|||2|1||||3|||1||||4|1|1|||||||||||||||||2|||3|||1|||||||||||||||||2|1||3||||||||4|1|1|1|||||||||||1||||||||||||||||
Animalia^Annelida^Polychaeta^Aciculata^Sphaerodoridae|Sphaerodoridae||||||||||||||||||||||||||||||||||||||||||||||||||||||||||||||||||||||||||||||||||||||||||||||4||||||||||||||||||||1|||1||||||||||||1|||||||||1||||||||||||||||||||||||1||1||||||1||||||||||||||1||||||||||||||||||||||||||||3|1|||||1||||4|1|2|3|||1|||7||||||||1|||||1|1||||1||
Animalia^Annelida^Polychaeta^Aciculata^Spintheridae|Spintheridae||||||||||||||||||||||||||||||||||||||||||||||||||||||||||||||||||||||||||||||||||||||||||||||||2||||||1|||1||||||||||||||||||||||||||||||||||||||||||||||||||||||||||||||||||||||||||||||||||||||||||||||3||||||||||||||||1||||||||||||||||||||||||||||||||||||
Animalia^Annelida^Polychaeta^Aciculata^Syllidae|Syllidae|||||||||||1|1||||||||||1|||||5||||3||||||||1||||||||||||||||||||1||||||||||2||||1|||1|||||||1|2||||||1|5|||5||11||||1|1|1|5|1||3||9|||4|3|2|19|22|3|5|11|13|2|6||1||6|8||1|11|31|1|18|3|1|13|7|3|22||1|2||1|2||1|2|5|||20|5|2|4||2|2|3|9|8||1|1|6|6||4||1|4|7||3|2|7|3|||||3|1|4|4|||1|3|4|2||2|1|2||||1|2||2|1||8|3|4|7|||6|28|5|11|3|4|14|12|5||||2|3|5|7|||15|1|21|3|14|16|2|14|2|1|9||2|11|15|5|1|3|2|1|2|2|2|
Animalia^Annelida^Polychaeta^Aciculata^Tomopteridae|Tomopteridae||||||||||||||||||||||||||||||||||||||||||||||||||||||||||||||||||||||||||||1||||||||||||||||||||||||1||||||||||||||||||||||||||||||4|||||||||1||||||||||||2|||||||3|3||||||||||||||||||||1||||4|||||||||||||||4|1||||||||||||||||||||||||||||||||||||||||||||||||||||
Animalia^Annelida^Polychaeta^Aciculata^Typhloscolecidae|Typhloscolecidae||||||||||||||||||||||||||||||||||||||||||||||||||||||||||||||||||||||||||||||1||||||||||||||||||||||||2|||||||||||||||||||||2||||||||||1|||2|1|||||||||1|||||||||||||||2|||||||||1||||||||||||||||||||||||||||||1|||||||||||||||||||||||||||||||||||||||||||||||||||
Animalia^Annelida^Polychaeta^Aciculata|Aciculata|||||||||6||1|2|||||9|9||1|1|1||1|||22|1|||9||||||||5|3|||1||||||||2||1||3|3|2||4|||1||||5|1|2|35||4||6||2|5||5|22|4|16||6|37|5|11|1|2||7|21|3|2|26|2|17|1|7|4|8|4|5|7|5|9|45|21|19|16||10|38|10|47|41|113|47|48|48|17|35|1|10|8|29|23|29|5|56|83|17|26|22|12|21|90|19|55|25|4|3|7|6|6|3|7|8|22|6|13|43|31|24|41|8|19|32|12|32|13|36|26|18|34|22|24|35|27|21|68|17|16|37|14|35|25|8|5|18|9|20|7|16|22|15|11|16|28|15|24|8|13|8|4|22|6|7|12|19|15|15|11|8|26|12|24|12|14|5|22|60|31|37|22|13|45|24|36|36|17|25|30|36|24|52|22|8|33|33|45|40|31|46|7|32|15|6|21|6|6|20|21|8|10|4|4|6|5|8|2|1
Animalia^Annelida^Polychaeta^Canalipalpata^Acrocirridae|Acrocirridae||||||||||||||||||||||||||||||||||||||||||||||||||||||||||||||||||||||||||||||||||||||1|||||||||||||||1||||||||||1||||||||||||2|1|||||||||||||||||||||||3|||1||||||||||||||||||||||||||||||||||||||1|||||||||||||||||||||||1||1|||1||||||1|1||2|||||||1||||2|||||||||||1||||
Animalia^Annelida^Polychaeta^Canalipalpata^Ampharetidae|Ampharetidae||||||||||||||||||||||||||||||||||||||||||||||||||||||||||||||||||||||||||||||||||1||||4|||||||||||||||2|4||||1|2||2||5|||1|1|9|15|3|||1|||2||2||1||3||||3|4|7||3|||||||||1|2||||||||||||1|||5|||||7|5|7||1||||||1|1|2||2|||||3|1|||||||5|||||2||2|2|||10|||||||||1|12|1|6||3||5|4||||||2|1||||1||2|1||||||||1|1||1|||
Animalia^Annelida^Polychaeta^Canalipalpata^Apistobranchidae|Apistobranchidae||||||||||||||||||||||||||||||||||||||||||||||||||||||||||||||||||||||||||||||||||||||||||||||||||||||||||||||||||||||||||||||||||1||||2|1||||||||||||||||||||||||||||||||||||||||||||||||||||||||||||||||||||||||||||||1||||||||||||||||||||||||||||||||||||||
Animalia^Annelida^Polychaeta^Canalipalpata^Chaetopteridae|Chaetopteridae|||||||||||||||||||||||||||||||||||||||||||||||||||||||1|||||||||||||||||||||||1|||2|||||1|||||||||1|||||||1||2|2||1|||1|1|||2|||||4||4||||||||||||||||||||||||||||||||||1||||||||||2|||1|||||||||||||||||1|||||||||1||||||||||||||||||||||||1||7|||||||1||||||||||||||||||||||||
Animalia^Annelida^Polychaeta^Canalipalpata^Cirratulidae|Cirratulidae|||||||||||||||||||||||||||2|||||||||||||||||||||||||1|||||||1||||||||||2||||1||||1||1|||||||||||||||4||||||||||||1|1|||1||2|5|2||1|5|2|1|||||2|||||2|3|2||||1|2||2||||||1|10|||||||2|||2|1||||2||4|||5||1|||1||||1|||||1|3||||1|||1|||||||||1|||1|||1|||1||1|||3|2|8|3|||3|||4|||3||||1||||2|||||8|||||||2|||2||||1||
Animalia^Annelida^Polychaeta^Canalipalpata^Ctenodrilidae|Ctenodrilidae||||||||||||||||||||||||||||||||||||||||||||||||||||||||||||||||||||||||||||||||||||||||||||||||||||||||||||1||||||2||||||||||||||||||||2||||1|||1||||||||||||||||||||4||||||||||||||||||||||||||||||||||||||||||||||||||||||||||||||||||||||||||||||||||||||||||
Animalia^Annelida^Polychaeta^Canalipalpata^Fauveliopsidae|Fauveliopsidae|||||||||||||||||||||||||||||||||||||||||||||||||||||||||||||||||||||||||||||||||||||||||||||||||||||||||||||||||||||||||||||||||||||||||||||||||||||||||||||||||||||||||||||4|||||||||||||||||||||||||||||||||||||||||||1||2|||1|3|1||2||||||||1|1||||1||||||||||2|||
Animalia^Annelida^Polychaeta^Canalipalpata^Flabelligeridae|Flabelligeridae|||||||||||||||||||||||||||1|||||||||||||||||||||||||||||||1|||||||1|1|2||||1|||||||||2||||||||||||1||2|||||||||||1||||1||||||||1|3||2|1||1|||||||3|2||1|||1||2|||1||1|||1||||||1||||||||2||||||1||||3|||2||||||||||||||||||||||1||||3||||||||||||1|1||1|1|||3||2|||1|||||||||||||1|||||||||||||||
Animalia^Annelida^Polychaeta^Canalipalpata^Longosomatidae|Longosomatidae|||||||||||||||||||||||||||||||||||||||||||||||||||||||||||||||||||||||||||||||||||||||||||||||||||||||||||||||||||||||||||||3|||||||1||||||||||||||||||||||||||||||||||||||||||||||||||||||||||||||||||||||||||||||||||||||||||||2|||||||||||||||||||||||||||
Animalia^Annelida^Polychaeta^Canalipalpata^Magelonidae|Magelonidae||||||||||||||||||||||||||||||||||||||||||||||||||||||||||||||||||||||||||||||||||||||||||||||||1|||||||||||||3|||||||1||||||||||||||||||||||||||||||||||||||||||1|1|||||||||||||||||||1|||||||||||||||||1||||||||||||||1|1|||1|2|1||1||||||||||||||||||||||||||||||||||1
Animalia^Annelida^Polychaeta^Canalipalpata^Oweniidae|Oweniidae||||||||||||||||||||||||||||||||||||||||||||||||||||||||||||||||||||||||||||||||||||||||||||2|1||2|||1||||1||||1||1|||||||||1|3||||||||||||1|||1||||||1||||||||||||||||||||||||||||||||||4|2||||||||||||||||||||||||||||||||1||||2|2|||||||2||||1|||||||2||||||2|2||||2|2||||||||1||1
Animalia^Annelida^Polychaeta^Canalipalpata^Pectinariidae|Pectinariidae|||||||||||||||||1|2|||||||||1||||||||||||||||||||||||1||||||||||||||||||7|1|||1|||||||||||||||||||||||||||||||||||||||2||||3|7||||1||||2|||||||||||||2||||||||1||||1|2|1||||||||||||||||1|||||||||2||3||||||||||||||||2|||||||||||||||||||||||||||||1|||||||||||||||||||||||||||
Animalia^Annelida^Polychaeta^Canalipalpata^Poecilochaetidae|Poecilochaetidae|||||||||||||||||||||||||||||||||||||||||||||||||||||||||||||||||||||||||||||||||||||||||||||||||||||||||||||||||||||||||||||1|3|||||||||||||||||||||||||||||1|||||||||||||||||||||||||||||||||||1|||||||||||||||||||||||||||||||||||||1||||||||||||||||||||||||
Animalia^Annelida^Polychaeta^Canalipalpata^Poeobiidae|Poeobiidae|||||||||||||||||||||||||||||||||||||||||||||||||||||||||||||||||||||||||||||||||||||||||||||||||||||||||||||||||||||||||||||||||||||||||||||||||||||||||||||||||||||||||||||||||||||1||||||||||||||||||||||||||||||||||||||||||||||||||||||||||||||||||||||
Animalia^Annelida^Polychaeta^Canalipalpata^Polygordiidae|Polygordiidae|||||||||||||||||||||||||||||||||||||||||||||||||||||||||||||||||||||||||||||||||||||||||||||||||||||||||||||||||||||||2|||||||1|||||1|1|||1|||1|||||||||||||||||||1||||||||||||||||||||||||||||||||||||||||||||||||||||||||||||||||||||||||||||||||||||||||||||||
Animalia^Annelida^Polychaeta^Canalipalpata^Protodrilidae|Protodrilidae|||||||||||||||||||||||||||||||||||||||||||||||||||||||||||||||||||||||||||||||||||||||||||||||||||||||||||||||||||||||1|||||||||1|||4|3||||||||||||||||||||||2|1||||2||||||||||||||||||2||||||||||||||2||||||||||||5||||||||||||||1||1||3|||||||||||||2||||||2|||||||||||
Animalia^Annelida^Polychaeta^Canalipalpata^Sabellariidae|Sabellariidae||||||||||||||||||1|||||||||||||||||||||||||||||||||||||||||||||||||||2|||||||||||||||||||1|||||||||||1|1||||||||||||6||5|||2|7|||2||||||||1||||1|2||1||||2||||||2|||||||||1||6|||||1||1|4|||||2|||3|||2|5|1|1||||1||||||||||||6|||||1|||||||||||2||1|2|||1|||||3||1|||||||||||||||||||||1||||||
Animalia^Annelida^Polychaeta^Canalipalpata^Sabellidae|Sabellidae||||||||||||||||||3||||||||||1||||||||||||||1|||||||||1||||2|2||||||||||2|||2||2||2||||||1|||||||1|||||1|1|1||||1|2||||7||2|||19||5|5||7||4|4|11|11|7|2|3|15||2|3|1|||2|11||8|1||1|5|1||6|1|1||||2|1|2|2|||2||3||3|6|5|6||1||3||||1||3|2|2|5|3|1|6|||1|4|4||1|||1|3|3|||1|1|3||1|||||6|||||1|||2||2|8||5||7|2|1||3|1|1|1|2|4||||1|1||3||||1||3|||||||1||2|2|2|2|1|1|||
Animalia^Annelida^Polychaeta^Canalipalpata^Saccocirridae|Saccocirridae|||||||||||||||||||||||||||||||||||||||||||||||||||||||||||||||||||||||||||||||||||||||||||||||||||||||||||||||||||||||||||2|||||||||||||||||||||||||||||||||||1||||||||||||||||||||||||||||||||||||||||||||||1|||||||||||||||||||||||||||||||||||||||||||||||
Animalia^Annelida^Polychaeta^Canalipalpata^Serpulidae|Serpulidae|||||||||3||||||||1|1|3||||||||3|||1|5|||||||||1|||||||||||2|||2||||||||||||2||1|5||||1||||1||2|3||3||||3||1|||1||||7|||||1|||2||2|2||||2||10|3|13|1|6|3|1|3|1|5||2|1||2|2|1|5|||||5|8|2||3||||1||2|8||3|11||||1||1|14|4|4|1||6|5||5|5|1|||1|||1|4|1|2||1||||2||1||3|7|||||||4|1|3||||||||||1|||||||7|3|7|4|3|6||7|7|5|14|10|11|7|1|2||4|2|2|2||||2||||3|||2||1||1|1||||
Animalia^Annelida^Polychaeta^Canalipalpata^Spionidae|Spionidae||||||||||||||||||||||2|||||3|||||||||2||||1||||||||||||1|4||||1|||||||1||1|1|||||||||||3|2|||||1|2|1|||3|||||5|||1|1|1||1|2|||||||||4|4|2|5|2|||5|6|2|13||1|3|1|1|1|||7|3|3||5|1|2|||||1|1||1||3|6|1|4|||2||||||5||1||2||2|9|1|||4|2|19|1||2||2||11|4||1|1||8|1||7|2|2|2||3||3||1|||2||2|2|1|3||2|1|3||2|2|10|11||9|3|1||2|2|2|13|4|1|3|4|2|2|11|1||7||2|4|6||1|||7|2|1|3|2||3||1|1|
Animalia^Annelida^Polychaeta^Canalipalpata^Sternaspidae|Sternaspidae||||||||||||||||||||||||||||||||||||||||||||||||||||||||||||||||||||1|||1|1||||||||||||||||1||||||||||||||||1|||||||||||||||||||||||||||||||||||||||||||||||||||||||||||||||||||||||||||||||||||||||||||||||||||||||||||||||||||||||||||||||||||||||||||||||||||
Animalia^Annelida^Polychaeta^Canalipalpata^Terebellidae|Terebellidae|||||||||||||||||1|2||||5|||2||6||||1||||||||||||||||||||||||1|||||||||||1|||5|||||1||1|2||2|||||2||1|||||||||1|||||1|2|||4|1|3|||1||6|4||2|2|17|20||1||1||3|1|1||||4|2|1|1|||2|8||2|1|||1||1|3||||2|2|1|3||1|1||1||2|2||1|3||3|1|1|4|1|5|||1|2|2|3|||||||||||||||||2||3||||||2|1||||6||1||1|4||3|2|||3|||2|1|4||||||1|||1|||1|2||||5|||||1|1|||2|||
Animalia^Annelida^Polychaeta^Canalipalpata^Trichobranchidae|Trichobranchidae|||||||||||||||||||||||||||||||||||||||||||||||||||||||||||||||||||||||||||||||||1|||||4|||||||||||||||||||||||1|||||2||2|1|1|||||||1|1||||||1||||||||||||||||||||||2|||||||||||||||||||||||||||||||||||||||||||||||||||||||||||||||||||||||||||||1|||||||||||1|||||||||
Animalia^Annelida^Polychaeta^Canalipalpata^Trochochaetidae|Trochochaetidae|||||||||||||||||||||||||||||||||||||||||||||||||||||||||||||||||||||||||||||||||||||||||||||||1||||||||||||||||||||||||||||||||||||||||1|||||||||||||1|||||||||||||||||||1||||||||||||||||1||||||||||||||||||||||||||||||||||||||||||||||||||||||||||||||||||||
Animalia^Annelida^Polychaeta^Canalipalpata|Canalipalpata|||||||||3||||||||3|9|3|||7|||2||16|1||1|6|||||2||||2||1|||||||||4|2|4|2|4|2|1|1|1|||||1|1|7|3|2|23|1|4|1|5|1||1|4|4|8|5|3|4||3|2|16||3|3||2|4|2|11|12|1|2|4|2|3|6|15|2|9|6|8|23|2|13|9|17|35|10|38|10|50|66|32|20|8|43||13|13|10|10|3|5|23|20|21|11|3|20|24|24||22|3|3|3|3|1|7|22|9|15|15|6|6|3|13||9|27|10|18|8|6|14|12|8|13|8|25|3|6|16|12|25|23|7|21|9|2|9|13|18|10|8|2|4|3|15|12||11|5|3|6|2|8|3|7|18|2|6||6|3|4|7|8|5|3|19|4|12|1|14|21|29|30|12|15|29|9|22|15|23|25|43|22|12|9|8|4|10|17|6|4|9|1|10|18|13|1|2|8|4|10|7|3|7|9|4|6|6|3|1|2
Animalia^Annelida^Polychaeta^Capitellida^Maldanidae|Maldanidae|||||||||||||||||||||||||||||||||||||||||||||||||||||||||||||||||||||||||||||||||||||||||||||||||||||||||||||||||||||||||||||||||||||||||||||||||||||||||1||1||1||||||||||||||||||||||||||||1|||||||||||||||||||||||||||||||||||||||||||||||||||||||||1|||||||||
Animalia^Annelida^Polychaeta^Capitellida^Scalibregmatidae|Scalibregmatidae||||||||||||||||||||||||||||||||||||||||||||||||||||||||||||||||||||||||||||||||||||||||||||||||||||||||||||||||||||||||1|||||||||||||||||||1||||||||||||||||||||||||||||||||||||||||||||||||||||||||||||||||||||||||||||||||||||||||||||||||||||||||||||||||
Animalia^Annelida^Polychaeta^Capitellida|Capitellida||||||||||||||||||||||||||||||||||||||||||||||||||||||||||||||||||||||||||||||||||||||||||||||||||||||||||||||||||||||||1|||||||||||||||||||1||||||||||||||1||1||1||||||||||||||||||||||||||||1|||||||||||||||||||||||||||||||||||||||||||||||||||||||||1|||||||||
Animalia^Annelida^Polychaeta^Eunicida^Oenonidae|Oenonidae||||||||||||||||||||||||||||||||||||||||||||||||||||||||||||||||||||||||||||||||||||||||||||||||||||||||||||||||||||||||||||||||||1|||||||||||||||||||||||||||||||||||||||||||||||||||||||||||||||||||||||||||||||||||||||||||||||||||||||||||||||||||||||||
Animalia^Annelida^Polychaeta^Eunicida^Onuphidae|Onuphidae|||||||||||||||||||||||||||||||||||||||||||||||||||||||||||||||||||||||||||||||||||||||||||||||||||||||||||||||||||||||1||1||||||||||1||||||1||||||||||||||||||||||||||||||1||||||||||||1||||||||||||||||||||||||||||||||||||||||||||||||||1||||||||||||||||1||||||
Animalia^Annelida^Polychaeta^Eunicida|Eunicida|||||||||||||||||||||||||||||||||||||||||||||||||||||||||||||||||||||||||||||||||||||||||||||||||||||||||||||||||||||||1||1|||||||||1|1||||||1||||||||||||||||||||||||||||||1||||||||||||1||||||||||||||||||||||||||||||||||||||||||||||||||1||||||||||||||||1||||||
Animalia^Annelida^Polychaeta^Phyllodocida^Aphroditidae|Aphroditidae|||||||||||||||||||||||||||||||||||||||||||||||||||||||||||||||||||||2||||||||||||||||||||||||||||||||||||||||||||||||||||||||||||||||||||||||||||||||||||||||||||||||||||||||||||||||||||||||||||||||||||||||||||||||||||||||||||||||||||||||||||||||||||||
Animalia^Annelida^Polychaeta^Phyllodocida^Hesionidae|Hesionidae||||||||||||||||||||||||||||||||||||||||||||||||||||||||||||||||||||||||||||||||||||||||||||||||||||||||||||||||||||||||||||||||||||||||||||||||||||||||||||||||||||||||||||||||||||||||||||||||||||||||||||||||||||||||||||||||||||||||||||2|||||||||||||1||
Animalia^Annelida^Polychaeta^Phyllodocida^Nereididae|sandworms|||||||||||||||||||||||||||||||||||||||||||||||||||||||||||||||||||||||||||||||||||||||||||||||||||||1||||||||||||||||1|||1||||||||||||||||||||||||||||||||||||||||||||||||||||||||||||||||||||||||||||||||||||||||||||||||||||||||||||1|||||||||||||||||||||||
Animalia^Annelida^Polychaeta^Phyllodocida^Polynoidae|Polynoidae|||||||||||||||||||||||||||||||||||||||||||||||||||||||||||||||||||||||||||||||1|||||||||||||1|||||||||||||||||||||||||||||1|||||||||||||||||||||||||||||||||||||||||||||||||||1|||||||||||||||||||||||||||||||||||||||||||||||||||||||1|||||||2|1||||||||||||||||
Animalia^Annelida^Polychaeta^Phyllodocida^Syllidae|Syllidae||||||||||||||||||||||||||||||||||||||||||||||||||||||||||||||||||||||||||||||||||||||||||1|||||||||||||1|||||||||||1|||||1|||||||||||1||||||||||||||1|||||||2||||||||||||||||||||||||||||||1||||||1||||||||||||||||||||||||1||1||||||||||||1||||||||||4||||||||1||||||||
Animalia^Annelida^Polychaeta^Phyllodocida|Phyllodocida|||||||||||||||||||||||||||||||||||||||||||||||||||||||||||||||||||||2||||||||||1|||||||||||1||1|||||||||1||1|||||||||||1|||1||1|1|1|||||||||1||||||||||||||1|||||||2|||||||||||||||||||||1|||||||||1||||||1||||||||||||||||||||||||1||1||||||||||||1||1|1||||||2|5|2|||||||1||||||1||
Animalia^Annelida^Polychaeta^Sabellida^Sabellidae|Sabellidae|||||||||||||||||||||||||||||||||||||||||||||||||||||||||||||||||||||||||||||||||||||||||||||||||||||||||||||||||||1||1|||||||||||||||||||||||||||||||||||||||||||||||||||||||||||||||||||||||||||||||||||||||||||1||||||||||||||||||1|||||||||||||||||||||||||
Animalia^Annelida^Polychaeta^Sabellida^Serpulidae|Serpulidae||||||||||||||||||1|||||||||||||||||||||||||||||||||||||||||||||||||||2||||||||||||1||||||||||||||||||||||||1||||||||||||||||||||||||1|||||||||2||||||||||||||||||1|||||||||||||||||||||||||||||||||||||||||||||||||||||||||||||||||1||||||||1||||||||1||||||||||||||
Animalia^Annelida^Polychaeta^Sabellida^Spirorbidae|Spirorbidae||||||||||||||||||||||||||||||||||||||||||||||||||||||||||||||||||||||||||||||||||||||||||||||||||||||||||||||||||||||||||||||||||||||||||||||||||||2||||||||||||||||||||||||||||||||||||||||||||||||||||||||||||||||||||1|||||||||||||||||||2||||||||||||||||
Animalia^Annelida^Polychaeta^Sabellida|Sabellida||||||||||||||||||1|||||||||||||||||||||||||||||||||||||||||||||||||||2||||||||||||1||||||||||||||||||||||||1||||||||||1||1||||||||||||1|||||||||2||||||||||2||||||||1||||||||||||||||||||||||||||||||||||||||||||||||||||1||||||||1|||||1|||||1|||1||||||2||1||||||||||||||
Animalia^Annelida^Polychaeta^Spionida^Chaetopteridae|Chaetopteridae||||||||||||||||||||||||||||||||||||||||||||||||||||||||||||||||||||||||||||||||||||1||||||||||||||||||||||||||||||||||1|||||||||||||||||||||||||||||||||||||||||||||||||||||||||||||||||||||||||||||||||||||||||||||||||||||||||||||||||||||||||||||||||||||
Animalia^Annelida^Polychaeta^Spionida^Spionidae|Spionidae||||||||||||||||||||||||||||||||||||||||||||||||||||||||||||||||||||||||||||||||||||||||||||||||||||||||||||||||||||||||||||||||||||||||||||||||||||||||||||||||||||||||||||||||||||||||||||||||||||||||||||||||||||||||||||||||||||||||||||1|||||||||||||||
Animalia^Annelida^Polychaeta^Spionida|Spionida||||||||||||||||||||||||||||||||||||||||||||||||||||||||||||||||||||||||||||||||||||1||||||||||||||||||||||||||||||||||1||||||||||||||||||||||||||||||||||||||||||||||||||||||||||||||||||||||||||||||||||||||||||||||||||||||||||||||||||||||1|||||||||||||||
Animalia^Annelida^Polychaeta^Terebellida^Alvinellidae|Pompeii worms|||||||||||||||||||||||||||||||||||||||||||||||||||||||||||||||||||||||||||||||||||||||||||||||||||||||||||||||||||||||||||||||||||||||||||||||||||||||||||||||||||||||||||||||||||||||||||||||||||||||||||||||||||||||||||||||||||||||4||3||||2||1|1||||1|||||||
Animalia^Annelida^Polychaeta^Terebellida^Ampharetidae|Ampharetidae||||||||||||||||||||||||||||||||||||||||||||||||||||||||||||||||||||||||||||||||||||||||||||||||||||||||||||||||||||1|1|1|||||||||||||||||||||||||||||||||||||||||||||||||||||||||||||||||||||||||||||||||||||||||||||||||||||||||||||||||||||||||||||||||||||
Animalia^Annelida^Polychaeta^Terebellida^Terebellidae|Terebellidae|||||||||||||||||||||||||||||||||||||||||||||||||||||||||||||||||||||||||||||||||||||||||||||||||||||||||||||||||||||||||||||||||||||||||||||||||||||||||||||||||||||||||||||||||||||||||||||||||||||||||||||||||||||||||||||||||1||||||||||||||||||||||||||
Animalia^Annelida^Polychaeta^Terebellida|Terebellida||||||||||||||||||||||||||||||||||||||||||||||||||||||||||||||||||||||||||||||||||||||||||||||||||||||||||||||||||||1|1|1|||||||||||||||||||||||||||||||||||||||||||||||||||||||||||||||||||||||||||||||||||||||||||||||||||||||||||1||||||4||3||||2||1|1||||1|||||||
Animalia^Annelida^Polychaeta|polychaetes|||||||||11||1|2|||||12|19|3|1|1|8||1|2||38|2||1|23|||||2|||5|5||1|1||||||||6|4|5|2|7|5|3|1|5|||1||1|1|12|4|4|66|1|10|1|13|1|2|6|4|9|37|9|32|4|6|55|7|31|1|7|3|12|29|8|4|55|14|18|5|11|6|13|25|22|10|14|16|59|50|21|29|9|35|85|22|98|60|196|134|88|76|27|96|1|41|31|45|33|34|10|90|133|47|47|27|36|49|132|20|105|29|7|6|10|7|14|35|16|29|55|16|21|60|54|27|50|40|30|81|44|48|33|56|36|33|46|65|35|42|47|35|109|44|30|58|29|37|44|29|27|35|33|25|17|23|45|42|21|34|39|18|40|10|29|11|11|46|14|13|28|33|18|19|20|20|35|21|53|24|57|22|50|92|72|78|58|32|107|45|88|63|50|59|83|78|76|91|45|23|46|62|55|50|54|52|23|65|37|12|27|15|17|30|35|18|20|14|8|14|15|12|3|5
Animalia^Annelida|annelid worms|||||||||28||1|5|||||12|21|3|1|1|8||6|17||40|2||1|20||||4|2|||6|5||2|1||||||||6|3|6|2|7|5|3|3|5|||1||1|1|16|10|8|70|1|14|2|19|3|8|6|40|15|48|9|26|5|6|52|7|32|2|11|6|10|28|8|13|52|22|22|8|17|6|21|25|29|14|16|21|74|50|21|29|14|31|93|40|122|57|182|132|105|78|31|90|18|58|44|83|40|34|25|98|138|47|48|33|47|69|135|68|128|54|36|41|40|67|56|47|63|75|77|46|63|149|94|56|94|82|70|110|76|51|46|131|63|71|97|92|61|69|56|52|119|47|33|77|30|49|44|34|39|40|27|33|53|45|69|69|85|69|82|70|52|31|35|38|47|57|12|20|31|50|31|23|25|46|41|30|63|66|86|37|82|121|93|99|85|50|149|91|94|110|82|86|149|109|103|121|69|84|92|92|141|70|90|95|59|120|85|45|77|40|53|70|53|47|38|37|21|36|48|22|85|147
Animalia^Arthropoda^Arachnida^Amblypygi^Phrynichidae|Phrynichidae|||||||||2||||||||||||||2|||||||||||||||||||||||||2|||||||||||||||||||||||||||||||||||||2|||||||||3|2||||2||1||||||||1|||||||||||2||||5|||3|||1|||||1||2||||||||7|||||||1|1|||||||||2||||1|||||||||||||||||||||6|||2|1||||||||||||||||||1|||||||||||||||||||||||||||||||||||||1|2||||
Animalia^Arthropoda^Arachnida^Amblypygi^Phrynidae|Phrynidae||||||||||||||||||||||||||||||||||||||||||||||||||||1|||||||||||||||||||||||||||||||||2||||||1|2|1|1|1||||1||||1|||||||||||3||||||1||||1|||2|||||||||||1||1||||3|9|||1|||||2|||||||||1|||||||||||||||||||2|2|||||1||2||||||||||||||2|||||||||||||||||||||||||||2||3||1|||||||||||1||||||
Animalia^Arthropoda^Arachnida^Amblypygi|tailless whip scorpions|||||||||2||||||||||||||2|||||||||||||||||||||||||2||||1|||||||||||||||||||||||||||||||||4||||||1|2|1|4|3||||3||1||1||||||1|||||3||||||3||||6|||5|||1|||||1||2|1||1||||3|16|||1||||1|3|||||||||3||||1|||||||||||||||2|2|||||7||2|2|1||||||||||||2||||||1|||||||||||||||||||||2||3||1|||||||||||1|1|2||||
Animalia^Arthropoda^Arachnida^Araneae^Actinopodidae|Actinopodidae||||||||||||||||||||||||||||||||||||||||||||||||||||||||2||||||||||||||||||||||||||||2|2|||3|||2||4|1|||1||||1|||||||||||||||||||1||2||||1||2||||1||||||||4||1|1|||2|4||1|||||1||||1|1||||||1||1|2|1||3|||3|||||||1|1|||||||1|1||1||4||||||1||||||1||1||||2|1||||1|||||1||||||||||1|||1|2||2|||||||2|2|1||||
Animalia^Arthropoda^Arachnida^Araneae^Agelenidae|funnel weavers||||||||4||||||||||||||||||||||||||||1||||1|||||||||||||2||2|6||||||||||||||||1|||||3|||||5||4|7|1||6|1||9|14|15|5|3|1|13|3||2||||1||||2||5||14|2|3|3|||1|1|5|17|6|11|12||40|6|4|7|4|1||3|4||2||2|||3|3|1|2|3|3|25|27|21|1|4|7|44|4|2|3|14|4|3|8|6|20|3|10|4|5|4|3|1|7|1||5|1||2|3|2|4|20|6|18|1|11|20|10|28|30|15|4|19|64|76|3|5|3|2|6|8|4|8|1|3|19|15|31|9|11|2|12|6||2|5|10|5|4|56|16|17|3|56|19|100|6|4|14|25|50|5|38|6|15|14|12|33|7|11|5|6|18|31|12|12|19|16|25|11|18|14|5
Animalia^Arthropoda^Arachnida^Araneae^Amaurobiidae|Hacklemesh Weavers|||||||||||||||||||1||||||||||||||||||||||||||||||||||||||||||||||||||||2|2|||||||||3|||2|3||1|7||4||2||3|||2||||1|||||10||||||5||2|6||1|2|15||4|4|18|4|2|14|3||15|3|7|4|1|1|16|2||15|6|5|4|8|12|5||3|9|12|16|4|3|7|21|9|4|5|49|10|5|8|5|2|5|11|9|15|4|2|1|10|5|4|1||6|12|15|5|1|2||8|||3|10|11|15|3|8|15|4|15|8|7|4|18|88|16||2|||10|2|7|4|3||4|5|6||20|4|9|5|72||29|1|32|84|71|25|7|28|26|46|1|5|2|17|14|13|18|33|38|6|35|83|57|14|22|28|34|18|31|43|113|28
Animalia^Arthropoda^Arachnida^Araneae^Ammoxenidae|Ammoxenidae|||||||||||||||||||||||||||||||||||||||||||||||||||||||||||||||||||||||||||||||||||||||||||||||||||||||||||||||||||||||||||||||||||||||||||||||2|2|||1||||||||||||||2|||||||||||||||||1|||||||||||||||||||||||||||||||||||||||||||||5||||||||2||||||||||7||||||1||||
Animalia^Arthropoda^Arachnida^Araneae^Amphinectidae|Amphinectidae||||||||||||||||||||||||||||||||||||||||||||||||||||||||||||||||||||||||||||||||||||||||||||||||||||2||||||||||||||||||||||||||||2||||||||||||||1|||||||2||||3|2|||||1|1||||||||||||||||||||2||5||||3|||||1|||2||||||||||||1||||10|6||||4|||11||||1|1|118||||||||||5||||||2||||||11||1|32|5|24
Animalia^Arthropoda^Arachnida^Araneae^Anapidae|Anapidae|||||||||||||||||||||||||||||||||||||||||||||||||||||||||||||||||||||||||||||||||||||||||||||||||||||||||||||||||||||||||||||||||||||||||1|||7|||||1|8||2||3|||1|1||2|||||||||||||||||||3|||||1||||||6||2|1|4|2|4||2||||||7||13||||||2|6|24|6|1|2|1|1|||1|4||1|3|||11||2|1|25|11|4|12||||5|3|4||82|3|1|||3|6|||1|1|
Animalia^Arthropoda^Arachnida^Araneae^Antrodiaetidae|Folding-door Spiders||||||||||||||||||||||||||||||||||||||||||||||||||||||||||||||||||||||||||||||||||||||||||||1|2|||||||||||||||||||||||||||||2|||||||1|||||5|2|||||||2|1||||3||||||||||||3|||||||||4|||||||||||2|||||||2|||||||1|||1|||||||||||||||2|||||||1|3|||14|||11|||||3||||||1|2|||1|1||||||||||
Animalia^Arthropoda^Arachnida^Araneae^Anyphaenidae|Ghost Spiders|||||||||||||||||||||||||||||||||||||||||||||||||||||1|||||||||||||||||||||||||||||1||2||||||1||||||||10||29||||||||2||||1|2||6||33|||||||1|||||12|11|8|7|6|5|16||7|20||1|4|119|1|5|1|12|55|53|10|2|35|22|26|16|9|11|3|1|1|14|1|32|3|26|7|5|7|3||8|1|3|44|1|6|5|21||1|23|14|28|5|3||9|9|22|5|16|60|21|16|24|22|16|8|17|25|1|1|11||2|2|16||1|1|2|||||||1|4|||21|7|||44|24||3|2|2|||6|||1||2|8|2|1|19|34|27||21|13|64|9|23|
Animalia^Arthropoda^Arachnida^Araneae^Araneidae|﻿Orb-Web Spiders||||||||90|8|||||4|1|||2|||||6|||17|1||1|||1||||1||||1||||8|||||1||||17|2||6|||||||||||||||||2||2|3|11|2||||6||13|10|6|25|26|25|27|1|16|63|8|26|12|1|30||53|8|4|||||3|7|4|40||5|3|28|43|27|13|20|15|12|25|62|38|76|20|17|23|59|64|91|18|50|39|18|40|47|53|81|14|103|67|42|85|66|59|263|40|82|79|68|47|44|27|46|144|26|100|80|42|63|75|370|2|37|68|52|44|46|9|5|10|6||1|16|9|9|4|7|75|86|47|43|32|27|29|85|16|27|48|75|61|102|71|28|43|6|68|85|20|10|61|27|68|28|100|5|8|25|53|90|87|26|70|52|22|34|30|50|14|43|189|80|53|111|57|29|64|47|12|30|83|93|122|74|152|103|80|151|135|182|288|68|136|75|223|70|330|81|252|21
Animalia^Arthropoda^Arachnida^Araneae^Archaeidae|Archaeidae|||||||||||||||||||||||||||||||||||||||||||||||||||||||||||||||||||||||||||||||||||||||||||||||||||||||||9|||||||||||||||||||||||||||1||||||||||||||1||||||||||||||||||||||||2||||||||||2|||||3|||||1|||||||||5|1|||||||2||||||||||||||5||||||||||||1||7|||||||4|||||5||||1
Animalia^Arthropoda^Arachnida^Araneae^Atypidae|Purseweb Spiders|||||||||||||||||||||||||||1||||||||||||||||||||||||||||1||1||||||||||||||1|1||||||||3|1||1|1||4|1|3|||||7|||||2||||||||||||1|2|1||||||||||2||3||2||||2||1||||1|1|3|1|1|3||3||1||1|4|||||2|1|||2|1|1|1|1|||1|2||1|||||||||||||||||2||1|3|2|1||1|||1||1||1||||1||7||2||1|2|1|2||3|1||1|1|1|1|2||3||1|3|||1|2|1|11|||1|1|7|5|2||6|13|7||1|1|2|3||2|8|1
Animalia^Arthropoda^Arachnida^Araneae^Austrochilidae|Austrochilidae|||||||||||||||||||||||||||||||||||||||||||||||||||||||||||||||||||||||||||||||||||||||||||||||||||||||||||||||||||||||||||||||||||2|||1||||||||||||||||||||||||||||||||||||||||||||||||||||||||||||||||||||||1||6|||1|||||||||3||||||||||||2||||||||9|||||||||||||
Animalia^Arthropoda^Arachnida^Araneae^Barychelidae|Barychelidae|||||||||||||||||||||||||||||||||||||||||||||||||||||||||||||||||||||||||||||||||||||||||||||||||||||||||||||||||||||||||2|1||4|17|3||3|1|||7||2||||2|7|27|4|5|11|||3|2|3|8|5|10|7|8|6|2||3|7|16|1||||1|2|1||6|3||4|1||3|7|1|3|3||6|1|2|||||||1|2||||1|||2|1|4||||4|4|2|||1||||||1||6|9||1|||1|||||||2|||||||2|6||9||10|22|10||156|1|4|1|||2
Animalia^Arthropoda^Arachnida^Araneae^Caponiidae|Caponiidae|||||||||||||||||||||||||||||||||||||||||||||||||||||||||||||||||||||||||||||||||||||||||1|2|||||||||||||||||||||||||||||||||||2|||1||||||||||4|1|||4|1|6|||||4|1|1||||9|||2|1|1||||1|||2||||||||10||||3|||1||||1|1|||2|4||3||||||1|1|||||2|||1|||||2|||||10|||||1||||2|1|||||||||2||2||1|||3|15|7|||||
Animalia^Arthropoda^Arachnida^Araneae^Cithaeronidae|Cithaeronidae|||||||||||||||||||||||||||||||||||||||||||||||||||||||||||||||||||||||||||||||||||||||||||||||||||||||||||||||||||||||||||4|||||||||||||1|||||1|||2|||||||||||||1|||||||||||||||||||||||||||||||||||||||||||||||1||||||||||||||||||||||||||||||||||||||6|||2||||||
Animalia^Arthropoda^Arachnida^Araneae^Clubionidae|Sac Spiders||||||||2|||||||||||||||||||||||||||||||||||||||||||||1||2|8|1||||||||||||||||||||1|||1|3|6||12|1|||14|2|4||2|6|6|||7|10||47||3||||||||4||14|9|1|2||15|21||3||5|3|27|6|3|2|2|18|7|3|4|3|2||6||5||1|16|3|9|5|1|4|36|49|15|1|15||31||1|2|36|9|2|19|8|5|6|5|2|5|2||5|3|6|8|1|3|2|4|3||7|3|8|3|29|7|9|21|22|40|6|18|16|30|4|14|4|8|23|6|20|2||27|6|6|1|6|3|1|49|8|7|2|2|3|4|33|33|20|12|1|1|52|4|6|2|4|11|10||25|3|11|41|5|18|51|21|26|2|40|57|98|25|23|20|113|23|25|36|48|
Animalia^Arthropoda^Arachnida^Araneae^Corinnidae|Antmimics|||||||||||||||||||||||||||||||||||||||||||||||||||||||||||||||||||||||||||2||1|||||||2||2||3||10||13|4|1||1|1|16||2|||||||2|||||1||2|||21|1|1|3||1|4|4|8|3||8|10|6|20|12|4|1|1|11|10|6|5|3|10|28|6||3|17|70|73|43|69|3|6|7|7|15|6|17|8|3|12|39|25|6|8|1|9|10||||1|13|17|9|5|14|16||1|17|38|8|12|10|11|45|12|28|13|18|29|48|37|18|9|11|11|20|32|3|4|17|4|16|6|25|2|2|2|1|5|2|3|1|2|3|1|7|2|47|3|20|16|3|35|10||4|4|5||6|30|3|5|10|13|10|7|12|8|35|16|21|15|46|6|13|16|26|181
Animalia^Arthropoda^Arachnida^Araneae^Cryptothelidae|Cryptothelidae|||||||||||||||||||||||||||||||||||||||||||||||||||||||||||||||||||||||||||||||||||||||||||||||||||||||||||||||||||||4||||||3|||||1||1|||||1||||||3|||1|||1|||||1||||||||||3|||||||||||||||||||||||||||1||||||||||||||||||||||||||||||||||||||||1||2||||1||||||2||||||||||
Animalia^Arthropoda^Arachnida^Araneae^Ctenidae|Wandering Spiders||||||||||||||||||||||||||||||||||||||||||||||||||||||||2||||||||||||||||||||||||||||6||||8|||||||5|||5|1||1|||||||||||||||2|2||||||4|6|2|2|4|15|3|11|10|7|2||3||3|7|3|7|10|22|2|4||4|3|100|21|12|17|10|16|2||5|19|12|7|42|35|6|71|2||6|10|2|||1|3|16|1|1|5|2|1|1|14|17|17|3|||7|52|3|5|11|12|10|8|3|3|4|8|16|14|5||3|1|6|27|12|4||||1|7|1|2|5||2|7||13|1|2|3|5|6|1|1|14|9|18|5|27||6|1|8||2|3|1|1|1||2|9|3|5|10|10|3|10
Animalia^Arthropoda^Arachnida^Araneae^Ctenizidae|Trapdoor spiders||||||||||||||||||||||||||||||||||||||1|1|||||||||||||||||||||||1||||||||||||||||||1||||||2|3|1|2||1|2|3|||||||||||1||||||2||||||||1||||15||3|6|4||1|1|2|1|1|||2||6|3||1|1|7|5||1|||3|1|1|2|8|5|14||||2|4|1|2|||7|6|7|3|8||2||||||3||3||||||1||1|4||2||8||2|2||2|1|||||||2||1||2|||1||2|3|||||2|||2||||3|||||||1|6|1|3|3|1|1|3|1|||1||3|1|||3|
Animalia^Arthropoda^Arachnida^Araneae^Cyatholipidae|Cyatholipidae||||||||||||||||||||||||||||||||||||||||||||||||||||||||||||||||||||||||||||||||||||||||||||||||||||||||||||||||||||||||||||||||||||||||||||1||1||1|7|1|||||||||||||||||||||||||||||||||1|||||||||||||||||||||||||||||||||||||||||||||1|||||8||||||||2|16|15|||||||||14|2||
Animalia^Arthropoda^Arachnida^Araneae^Cybaeidae|Cybaeidae||||||||2|1||||||||||||||||||||||||||||||||||||||||||||1||2||||||||||||||||||||||1|||||1|||1|||||1||1||1||||||||||||||||||1|||||||4|||2||||4||1|1|2|1|2|1||||5|||5|||1|||1|1|4|6|2|||2||1||5|1|1|||2||1|||1|||3||||3|1||2||1|||2|26|2|3|4|2|14|5|||4|15||||4|2|||2|1|12|1|||1||3||4|3||7||1|3|13|18|5|7|6|11|3|||2|5|8|||1|7|4|1|8|21|1|7|1||6|15|19|11|1|3|2|2|5|5
Animalia^Arthropoda^Arachnida^Araneae^Cycloctenidae|Cycloctenidae||||||||||||||||||||||||||||||||||||||||||||||||||||||||||||||||||||||||||||||||||||||||||||||||||||||||||||||||1|||||||||||||||||7|||||||||||3|4|1||1|||||3|1|||||||||||||||||||||1|||||||||||||||2|||||||||||||||||||||||||||||26||||||2|||||||||21||4|||||||||||||||||||
Animalia^Arthropoda^Arachnida^Araneae^Cyrtaucheniidae|Trapdoor spiders|||||||||||||||||||||||||||||||||||||||||||||||||||||||||||||||||||||||||||||||||||||||||||||||||2||||2|||||||||||||||||||1|2|5||1||4||||4|2|6|||||3||6|17|1|11|14|||3|1|1|4|2|||9|7|3||2|1|5|||1|1|3|1|4|9|2||5||||3|1|5|2|||1||||||6|3|2|3||4|1||||3||||1|2|||6||2|||||||||||||1|2||1|1|||||||||1||||4|||1|||||||2|1||||
Animalia^Arthropoda^Arachnida^Araneae^Deinopidae|Ogrefaced spider|||||||||||||||||||||||||||||||||||||||||||||||||||||||||||||||||||||||||||||||||||||||||1|2|||||||2|||||||||||||1||||||||2||||||1|1||2|3|3|11||3|||||1|||4|1||3||||||2|3|||7||3||4||1|3|1|5||4|||||||4||||1|2|2|||1|4||||||||1|4|1|||1||||||||||2|||1|1||||||||||4|||||||||||1|||||||1|||2||||||||||||
Animalia^Arthropoda^Arachnida^Araneae^Desidae|Desidae||||||||||||||||||||||||||||||||||||||||||||1|||||||||||||||||||||||||||||||||||||1||||||1|2||||||||||||||1||||||||||||||||2|||||10|2|||4|2||1|||||||2|||2|5|1|1|2|3|1|3||1|1|2|3|7|6|3|1|11|3|20|8|1|||2|||1|7|5||||1||7|1||1|||2|3||3||||||1|5||||||1|3||1|1|||||4|4|||2|2||8||18||1|24|1|2|82|2|1|12||1|1|1||||||7|3|1|2||2|5|6|6|9||||||2||
Animalia^Arthropoda^Arachnida^Araneae^Dictynidae|Mesh Web Weavers|||||||||2|||||||||||||||||1||||||||||||||||||1|||||||||2|||||||||||||||||||||||2|||||2|||2|||3|1|||||||||2||||8||||4|2|2|||||4|1|1||||1|1|8|13|7|13|7|14|11|7|3|2|3|1|12|1|9|13|6|12|6|11|4|8|16|20|7|3|7|10|7|21|6||7|26|2|8|5|20||7|8|12|10|4|9|25|9|8|4||20|1|3|||8||5|3|3|11|2||3|6|11|28|76|44|7|3|97|12|24|5|16|16|47|71|92|6|10|17|7|21|10|18|10|3|209|6|4|2|5|4|4|6|17|82|7|26|13|31|16|4|3|10|5|18|10|6||8|18|25|9|47|23|25|8|23|12|33|83|18|34|22|2|19|26|19|6
Animalia^Arthropoda^Arachnida^Araneae^Diguetidae|Diguetidae||||||||||||||||||||||||||||||||||||||||||||||||||||||||||||||||||||||||||||||||1|||||||||||||||||||||||||||||||||||||||||||||||||||||1|2||||||2||||||4|1|||1||||2|1||||||||||||||||||||2|||||||||||1|||||1|1|||||||||||||||||8||||||||||||||1||1||||||1||||||1|||4|||||||||||
Animalia^Arthropoda^Arachnida^Araneae^Dipluridae|Funnel-Web Spiders|||||||||||||||||||||||||||||||||||||||||||||||||||||||||||||||||||||||||||||||||||1|||||1|||||1||||||||4|1|||||||||||||||||||1|3||3||4||||5|3|4||||||||11||7|8||1||12|4|1|2|2|3|2|4||1||5|4|||||1|1|1|2|2|||4|||2|9|4|2|2|||1|||2||2||2||4|2|1||2||7||1|2|||||1||1|1|3|||3||1||6|6|4||1|4||5||2|1|1|1|||1||10|3|6|30|3|3||16|4|4|14|1|3|1|23|||3||
Animalia^Arthropoda^Arachnida^Araneae^Drymusidae|Drymusidae||||||||||||||||||||||||||||||||||||||||||||||||||||||||||||||||||||||||||||||||||||||||||||||||||||||||||||||||||||||||||||||||||||||||||||||2|1|1|||||||||||2||||||||||||||||||||||||||||||||||1||||||||||1|||||||||||||||||||||||2||||||||||3|||||||||||1||||||||
Animalia^Arthropoda^Arachnida^Araneae^Dysderidae|Dysderids||||||||||||||1|||||||||||||||||||||||||||||||||||||||2||1||||||||||||||||1||||||4||||1|1|1||2|1||3|10|1|||2|1|||3|7|1|7||||3|5||||1||||1|1|4||||5||3||5|9|1|8|1|1|2|2||2|38|5|2|2|||||1|||6||1|3|21||2|1||3|5|2|8|4|13|3|4|21|7||3|25|6||||1|1||||||||6|6||6|8|9|4|6|4|6|9|3|2|2||2||3||7|3|5||4||3|1|8|32|2|2|8||8|6|3|17|3|27|3||8|21|11|8|9|16|5|10|8|33|27|10|2|10|13|24|26|20|8|105|17|17|79|75|14|3|13|19|58|5|21|7
Animalia^Arthropoda^Arachnida^Araneae^Eresidae|Eresidae|||||||||||||||||||||||||||||1|||||||||1||2||||||||||||||||4||||||||||||2||2|2|2||||1|3||||||8||||2|10|||||||||17||||||||2||2|||||1|||3|1|2|||4||||14||2|8||3|1||1|1|1||3||||1||2|8|||1|1|1|5|1|8|1|2|5|7||7|3|15|2|19|||2|3||||1||11|||||1|1|4|2|1||1|2||||3|2|1||3||1|||||||||1||1||1|||||||1||1||1|14|3|1||1||||1|||3|||1|||1|2|3|4||10|6|13|2|1|3|5||4|2|2|
Animalia^Arthropoda^Arachnida^Araneae^Filistatidae|Crevice Weavers||||||||||||||||||||||||||2|||||||||||||||||||||||||||||||||||2|||||||1|||||||||||||||||5|||1|||||4||||1|||||||||||1||||||||||1|3||||2|7|||2|||1||2||3||1|||||||3|2||2|4|5||8||3|4||||2||3||1|2|1||3||||||5||1|||||||1|||||2|12|5||9||8|5|6|3||2|9|||||||||||||||2|3|2||||18|3|9||2|3|||1|3|4|6|2|1|1|6|||1|2|18||1|6|1|6|1|14|2||14||5|1
Animalia^Arthropoda^Arachnida^Araneae^Gallieniellidae|Gallieniellidae||||||||||||||||||||||||||||||||||||||||||||||||||||||||||||||||||||||||||||||||||||||||||||||||||||||||||||||||||||||||||||||||||||||||||||||||||||||||||||||||1|||||||3|||||||5|||||||||||||||1|||2||||||2||||||||||||||||||||1|||||||||||||||||9|||2|||1|||||3|||||1
Animalia^Arthropoda^Arachnida^Araneae^Gnaphosidae|Ground Spiders|||||||||3||||||||||||||||||||||||||||||||||||||||||||5||1|1|||||||||||||||||||||6|2||||6|2|9|6||1|8||19|||||||16|18|3|4||5||||1|4|||||9|1||3|2|68|4|4||7|21|106|15|45|69|17|10|91|23|13|7|10|7|7|36|2|21|1|6|16|19|9|54|2|31|23|74|26|32|15|20|38|7|27|16|62|72|72|40|43|40|9|3|140|24|14|20|9|47|23|70|87|107|31|4|6|13|61|25|3|3|18|20|25|37|100|69|33|22|66|30|38|53|19|25|63|37|50|21|10|60|15|16|7|29|6|5|23|3|13|31|58|69|5|28|39|51|24|4|5|114|16|65|15|71|63|80|21|88|44|49|163|90|52|126|107|85|88|105|19|120|245|53|51|161|60|33|97|84|29
Animalia^Arthropoda^Arachnida^Araneae^Gradungulidae|Gradungulidae||||||||||||||||||||||||||||||||||||||||||||||||||||||||||||||||||||||||||||||||||||||||||||||||||||||||||||||||||||||||||||||||||||||||||||||||||||||||||||||||||||||||||||||||||||||||||||||||||||||||||||||4||||||||||||||2||||||||||2|2|||1||2||23||||||||||1|||
Animalia^Arthropoda^Arachnida^Araneae^Hahniidae|Hahniidae|||||||||||||||||||||||||||||||||||||||||||||||||||||||||||||||||||||||||||||||||||||2|||||||1||||||2||||||||||||||||1|||||||1|3||||3|3|||2||2||1|4|1|2|6||||||1|2||6|9|13||||4||1||1|1||3||||1||||3||2|1|1||1|||1|||2||1|1||8|2|2|20|5||||10|1|1|1|5|1|9||1|||4|1|2|||5|1||1||4|1|1||25||4|33|4|7||||20|4|6|2|4|2|8|1||13|3|1|3|3||4|12|1|8|6||2|2|1|
Animalia^Arthropoda^Arachnida^Araneae^Halidae|Halidae|||||||||||||||||||||||||||||||||||||||||||||||||||||||||||||||||||||||||||||||||||||||||||||||||||||||||||||||||||||||||||||||||||||||||||||||||||||||||||||||||||||||||||||||||||||||||||||||||||||||||||||||||||||||||||||||||||||||||||||||||||||10||||||
Animalia^Arthropoda^Arachnida^Araneae^Hersiliidae|Two-Tailed Spiders||||||||||||||||||||||||||||||||||||||||||||||||||||||||||||||||||||||||||||||||||2|||||1||||||||||1|||||||||||||||||||1|||||1||4|||1|2||||||4|||||2||||||8|||||1|2|3||4||||||1||||||||||||2||||1||||5||2|||||2|1|1|||1|2|2|||4|||2|||1||1||1||||1|2|2|||||2||||||||2|||||||||||||28|10|3|||3|19||4|||5||
Animalia^Arthropoda^Arachnida^Araneae^Hexathelidae|funnel-web tarantulas||||||||||||||||||||||||||||||||||||||||||||||||||||||||1||||||||||||||||||||||||||||||||1||||||||||||||||||1||||||||||||||||5||4|1|||3|||1|||||||2|1|3|1|4|8|1||||1|2|||7||2|||1||2|2||||1|4|1||1|4||1||1||1|||8||1||||1|||2||||||||1|4|||||||||||||||1||||5|5|1|2|25|||||1|||3||29|3|2||1|1|7|3|5|1|1|1|1|1|||||||4|2|5
Animalia^Arthropoda^Arachnida^Araneae^Holarchaeidae|Holarchaeidae||||||||||||||||||||||||||||||||||||||||||||||||||||||||||||||||||||||||||||||||||||||||||||||||||||||||||||||||||||||||||||||||||||||||||||||||||||||||||||||||||||||||||||||||||||||||||||||||||||||||1||||||1||||||||||||||||||||||||||1|||1||||||||||||||||
Animalia^Arthropoda^Arachnida^Araneae^Homalonychidae|Homalonychidae||||||||||||||||||||||||||||||||||||||||||||||||||||||||||||||||||||||||||||||||||||||||||||||||||||||||||||||||||||||||||||||||||||||||||||||2||1|||||||||||||||||||||||||||||||2||||||||||||||||1||||||||||||||||||||||||||||||2||||||||||||||2|||||||1|||||||||
Animalia^Arthropoda^Arachnida^Araneae^Huttoniidae|Huttoniidae||||||||||||||||||||||||||||||||||||||||||||||||||||||||||||||||||||||||||||||||||||||||1||||||||||||||||||||||||||||||||||||||||||2|1||1|||||2||||1||1|||1||||||||||||||||||||||||||||||||||||||||||||||||||||||||||||||||||||||||||||||||||||||||||||||||||||||||
Animalia^Arthropoda^Arachnida^Araneae^Hypochilidae|lampshade spiders|||||||||||||||||||||||||||||||||||||||||||||||||||||||||||||||||||||||||||||||||||||||||||||||||||||||||||||||||||||||||||||||||||||||||||3|2|||3||||||||||||||||||||1||||||||||||||||||||||||||||1||||||||||||||||||3|||||2|2|||2|||||||||||1|1||||1|1||1|13|||2||2||10||||||
Animalia^Arthropoda^Arachnida^Araneae^Idiopidae|ground dwelling trapdoor spiders||||||||||||||||||||||||||||||||||||||||||||||||||||||||||||||||||||||||||||||||||||3||||1|2|||1|2|||||||||||||||||||||||||||2|10|2||4|3|2|1|6|4|2|1||||1|1|1||1|8|1|2|10|1||2|3|9|2|3|5|7|13|22|4||1|2|5|1||1||11|18|13|7|6|43|20|3|1|2|2||4||2|4||1|||2|1|2||4|1|||1|3||2|10|1||1|2|||2|11||||13||||1|||5|||1|48|4|||||1||5|3|1|||2||4||25|1|5||||3|7|1||2|||||2
Animalia^Arthropoda^Arachnida^Araneae^Lamponidae|Lamponidae|||||||||||||||||||||||||||||||||||||||||||||||||||||||||||||||||||||||||||||||||||||||||||||||||||||||||||||||||||||2|||2|||6|15||||||||||||||1||||||3|||1|3|||||||||||5|3||||4||||2|||||1|||||||2|||||||||||||||||||||2|2|||||||||||||1|||1||||||||||||1|||||||||||||||||||||192
Animalia^Arthropoda^Arachnida^Araneae^Leptonetidae|Leptonetidae|||||||||||||||||||||||||||||||||||||||||||||||||||||||||||||||||||||||||||||||||||||||||||||||||||||||||||||||||||||||||||4|1|||||||||4||2|||||||||5|||||||||||3|||10|||1|||20|9|||||||||||3||||||1|||1|5|||7|13|6||8|1||2|||||5|2|2|4|2|3|1|7|3|1||12|3|5||2||3|7|11|11|23|10|2|120|1|4|21|22|10|2|4|10|4|7|3|39|18|3|6|3|4|1|2|1|||||8|6
Animalia^Arthropoda^Arachnida^Araneae^Linyphiidae|dwarf spiders and sheet-web weavers||||||||5|6|||||||||||||||||||||||||||||||||||||||2|||||||1|1|||||||1|||||1||1|||||||2|||1|19|2|1|37|80||23|9|2|||62|28|10|6|11|2|1||9|23|40|7|19|9|4|7|||5||42|6|30|66|3|41|7|39|35|21|88|83|98|27|123|5|12|8|153|5|73|234|22|565|35|140|25|5|9|17|35|97|15|340|19|126|6|74|37|48|117|204|16|28|111|85|32|59|63|84|121|44|95|46|45|47|33|12|89|29|15|13|24|25|82|181|33|61|155|31|78|66|109|70|126|136|86|88|93|42|21|84|68|78|93|36|155|270|83|43|41|40|221|64|112|112|14|70|40|257|28|157|160|54|85|28|98|140|117|113|436|124|139|93|197|143|247|158|216|157|193|77|348|227|205|286|565|205|241|283|769|244|229|163|268|178|47|86|157|129
Animalia^Arthropoda^Arachnida^Araneae^Liocranidae|Liocranidae|||||||||||||||||||||||||||||||||||||||||||||||||||||||||||||||||||||||||||||||||1|||2||||||||2||||||||||2|||1|||||1||3|1||||4|5|1||1|2|1|12|2|7|2|2|18|8|5|3|3|1||2|2|4||1|6|2|1|4|2|3|11|35|9|4|2||15|7|1|1|6||3|4|3|1|1|4|4||||||5|1|||||||2|2|2|6|19|||6|6|9|10|5|3|3||1|1|1|11||4|1||8|5|2||3|1|2||1|4||5||||5|1||1|2|13||2|5|1||4||2||1|5|1||19|19|5||6|1|19|17|1|3|15|3|1|12|12|2
Animalia^Arthropoda^Arachnida^Araneae^Liphistiidae|Liphistiidae||||||||||||||||||||||||||||||||||||||||||||||||||||||||||||||||||||||||||||||||||||||||||||||||||||3||||||||||||||||||||1||||||1|||||||1||||||||1||1|||||1|||1|||||||||1|||||||||||3|||3||||||1|||2|12||||1|1|||||||||||||||4|1|1|||||1||1|||||2||||1|||||1||1|6|3|4||28|34|3|2|3|8|8|14|1||1||9|9|11|11|7|2
Animalia^Arthropoda^Arachnida^Araneae^Lycosidae|Wolf Spiders||||||||23|6|||||3|||1||||2|||||||3|3|||||||||||||||||||||2|||2||1|11|3|||||||||||5||2||5|5|||1|16|2|1|2||11|4|45|15|13|7|68|14|3||5|5||33|1|32|82|8|10|2|1|10|1|||15|7|1|5||37|1|11|8|8||14|1|7|21|8|63|22|4|87|178|162|45|66|32|28|64|9|12|109|14|41|8|10|37|52|20|6|36|62|15|14|110|35|34|49|116|99|79|51|72|46|197|83|75|51|40|57|5|23|44|13|6|9|3||5|4|60|43|25|63|17|11|5|7|17|32|86|93|64|164|34|69|96|76|85|21|50|13|11|105|59|18|14|109|7|25|35|514|2|7|8|270|267|4|13|77|21|27|113|17|31|40|38|235|80|18|33|15|29|14|89|105|114|58|29|82|83|118|69|103|72|105|154|134|41|105|30|139|41|214|62|154|30
Animalia^Arthropoda^Arachnida^Araneae^Malkaridae|Malkaridae||||||||||||||||||||||||||||||||||||||||||||||||||||||||||||||||||||||||||||||||||||||||||||||||||||||||||||||||||||||||||||||||||||||||||||||||||||||||||||||||||||||||||||||||||||1|||1||||||||||||||||||||||||||||||||||||||||||||||||2||||||8|2||||||||||1|1||
Animalia^Arthropoda^Arachnida^Araneae^Mecicobothriidae|Mecicobothriidae|||||||||||||||||||||||||||||||||||||||||||||||||||||||||||||||||||||||||||||||||||||||||||||||||||||||||||||||||||||||||||||||||||||3||2|||||||||||||||||||1||||||||||||||||3||||||||||||||||||||||||||1|||||2||||||||||||||||||||||2|||||||9|||1||||||||||||||||||
Animalia^Arthropoda^Arachnida^Araneae^Mecysmaucheniidae|Mecysmaucheniidae|||||||||||||||||||||||||||||||||||||||||||||||||||||||||||||||||||||||||||||||||||||||||||||||||||||||||||||||||||||||||||||||||||||||2|||1||||||||1||||||4|||||||||||||||||||||||||||||||||2||||||||||||2|||3||||||1|||1||1||||||||||||||1||||||1|1|||24||||||||||||||||
Animalia^Arthropoda^Arachnida^Araneae^Micropholcommatidae|Micropholcommatidae||||||||||||||||||||||||||||||||||||||||||||||||||||||||||||||||||||||||||||||||||||||||||||||||||||||||||||||||||||||||||||||||||||||||||||||||||||||||||||||||||||||||||||||||||3|||||4|||||||||||6||4||||||||||1||||26|||||1|||||||||||||||2||6|||2||1|||2|||||||||||
Animalia^Arthropoda^Arachnida^Araneae^Microstigmatidae|Microstigmatidae|||||||||||||||||||||||||||||||||||||||||||||||||||||||||||||||||||||||||||||||||||||||||||||||||||||||||||||||||||||||||||||||||||||||||||||||||||||||||||||||||||||||1||||||||||||||||2||||||2||||||2|||||||||||3||||||||||||||||||||||||||3|5|||5|||1|3|||||||||||
Animalia^Arthropoda^Arachnida^Araneae^Migidae|Migidae||||||||||||||||||||||||||||||||||||||||||||||||||||||||||||||||||||||||||||||||||||||||||||||||||||||||||||||||||||||||||||4||4||||2||||||||||3|2|2|1|||6||1|||||3|14|2|||1|2|||||3|4|2|1|3||2|||||1|1||1|1|1||||||||||||||||2||||||||||||||||3|3|1||||2|30|||||1||2|||||||1||6|1||25||2||3|||||||||
Animalia^Arthropoda^Arachnida^Araneae^Mimetidae|Pirate spiders|||||||||||||||||||||||||||||2|||||||||||2|||||||||||||2|||||||||||||||||||||||||||||1|2|||1|3|2||||||||3||||5|6||||1|||||||||2|||2|2||2|2||||2||1||3|9||4|3|1|1||6|||||6|1|6|4|6|3|||9||1|12||3|4|5|1||3||3|||||2|1|1|||||5||1||||16|4||7||1|12||2|2|1|2|8|2|2|1||1|8|7|1|1|||7|2||3||1|1|1||||2||3|4||1|||2||5|3||4|6|3|6|3|6|1|3|4|24|1|1|9|11|7|1|6|1|7|5||4|8|1
Animalia^Arthropoda^Arachnida^Araneae^Miturgidae|Prowling Spiders||||||||||||||||||||||||||||||||||||||||1|||||||||||||2||||||||||||||||||||||||||||||1|2||||3||5|||1||1||2|4||3||||||||3||1||1|||5||19||1|1|3|2|6|24|10|5|2|1|12|8|1|1|3||1|10|2|5|2|2|4|9||||10|13|52|11|5|2|6|8|2|3||17|4|1|16|6|10|1|1|3|5|6|2|1||3|8|2|4|3|4|5|2|3|4|6|7|15||3|5|5|12|10|3|8|5|5|3|1||7|7|9|6||14|3|2|4|7|1||4|4|5|1|2|8|7||9|12|5||1|17|3|6|2|2|1|8|1|6|3|5|8|4|5|24|5|14|4|14|11|52|3|19|42|33|4|22|7|28|1
Animalia^Arthropoda^Arachnida^Araneae^Mysmenidae|Mysmenidae||||||||||||||||||||||||||||||||||||||||||||||||||||||||||||||||||||||||||||||||||||||||||||||||||||||||||||||||||||||||||||||||||1|2||||||||||||||1|11|2|4|1|1|||||1|||||||||||||||1|||2|||1|3|||||1|||||2||1||3|||||||||||||||7|9|1||3|21||1|||||4||1|4|4||1|1|1||2|14|4|9||4|5|8|3|5|10|3|5|10|2|1|3|2|6|||1||
Animalia^Arthropoda^Arachnida^Araneae^Nemesiidae|funnel-web-like spiders||||||||||||||||||||||||||||||||||||||||||||||||||1|||||1||||||||||||||1|||||||1|5|1||||||||1||2|2||||||||1|||2|||||||||||||||||2|||||18||16|13|4||1|2|1|10|4|1||||5|3|2|10|1|15|9||3|2|1|6|2||3|13|19|14|2|6||3|3|1||1||6|19|3|7|16|27|4|4|2|1|11|7|2|2||||3|7||1|3|1||13|7|9|4|1|3||1|1|2|1|3||2||1||2|4||4|3||2||1|1|1|1|2|8|10|2|1|3|9|2||2|2|1|2||3|10|15|15|35|44|20|6|1|1|||5||2|57||||3|8
Animalia^Arthropoda^Arachnida^Araneae^Neolanidae|Neolanidae||||||||||||||||||||||||||||||||||||||||||||||||||||||||||||||||||||||||||||||||||||||||||||||||||||||||||||||||||||||||||||||||||||||||||||||||||||||||||||||||||||||||||||||||||||||||||||||||||||||||||||||||||2||||||||||||||4|||||||||1||||||||||||||||||
Animalia^Arthropoda^Arachnida^Araneae^Nesticidae|Nesticidae||||||||2||||||||||||||||||||||||||||||||||||||||||||||||||||||||||||||||||||||||||||||||||||||||||||||||||||||||||||||||2|1|||1|1|4||||1||1|||2||||||||||12|4|1|3|3|||1|||1||1|2|||4|||1|6|2||3|||||||2|2|1|||4|2|11|3|21|6|2|||1|7|2|5|2|||||7|3||3|1||2||2||2|1|2|3|1|4|2||3|2|2||7|8|21|14|7|5|3|13|20|13|67|67|8|6|3|52|4|17|4||6|2|7|6|5|3|6|2|5|7|5|1
Animalia^Arthropoda^Arachnida^Araneae^Nicodamidae|Nicodamidae||||||||||||||||||||||||||||||||||||||||||||||||||||||||||||||||||||||||||||||||||||||||||||1|1|||||||||||||||||||||||1|||||||3||||||4|||||||||2|1||1|||||||2|2||||||||3|1||||||||||||||||||||||||||1|||||2||||||||||||||||||||||||1|||||2|||4|||||1|||||||||||||||2|||||30|||||
Animalia^Arthropoda^Arachnida^Araneae^Ochyroceratidae|Ochyroceratidae||||||||||||||||||||||||||||||||||||||||||||||||||||||||||||||||||1||||||||||||||||||||||||||||||||||||||||||||||||||||||||||||||||||||||||||||5|8|11|2||||2|||||||6|||||||11||5|||||||||||||||5|||||||||2||||||1|||||||19|1|||2|||||||||2||||||||1|9|3|4|1|6|5|3|6|2||||11|4||5||||6|||62||1|6||
Animalia^Arthropoda^Arachnida^Araneae^Oecobiidae|Wall spiders||||||||||||||||||||||||||||||||||||||||||||||||||||||||||||1|||||||||||3||||||||||||||||5|||||||2|||3|||1||||||||||2||||1|||||2||3||5|2||5|2||1||||2|||||1|||1|1|6|5|||2|||1|1||||||1|||4|2|2|1|||1||3||1|2||||1|||||2|||||2|5|4|2||1|1|1|3|2|||||3|||1|1|5|||1|||2|3|2|3|4|1|2|9|1||1|14|1|11||8|2|9|4|6|3|11|6||4|9|2|4|25|3|3|9|5|26||2|25||1|3|6|
Animalia^Arthropoda^Arachnida^Araneae^Oonopidae|Oonopidae||||||||||||||||||||||||||||||||||||||||||||||||||||||||||||||||||||||||||||||||||||1|1|2||||||1|||||||||||||1|||||2|||||1||||||||3|4|||4|2||||15|10|4|3|||2|||3|26|7|55|2|2|4|2|2|1|||3|2||3|6|19|6|6|8|2||1|19|4|21||1||3||8||7|1|2|1||8|||2|3|2|7|14|3|9|2|10|4|26||2|3|3|2|8|2|3|21|5|5|15|10|3||2||1|||5|7|9|4|8|37|28|13|8|7|2|19|7|6|15|6|35|1|2||24|9|4|7|29|5|3|3|14|||2|11|2|1|1|9|2
Animalia^Arthropoda^Arachnida^Araneae^Orsolobidae|Orsolobidae||||||||||||||||||||||||||||||||||||||||||||||||||||||||||||||||||||||||||||||||||||||||||||||||||||1||||||||||||||||||||||||||||||||||||||||||||1|||||||||1|||||||||||||||||||||||||||1|2|1|2|||||||||||||||||||||||2|45||||||||3||||||||1||2|||||5|1|||||158||8|||||||3|||1|||
Animalia^Arthropoda^Arachnida^Araneae^Oxyopidae|Lynx Spiders|||||||||||||||||||||||||||||2||||||||||||||||||||||||||4|2|3||||||||||||||||||||||||||2||1|||2|1||||1|||4||1|1|1||||||||1|3|1||||3|4|1|1|1|2|3|||9||1||7|8|18|2|1|6|6|1|5|10||11|||15|14|6|3|7|9|6|10|18|6|3|9|24|1|1|2|23|10|6|1|9|6|4|5|1|18|1||1||||3|2|1|7|2|16|5|48|4|1|1|2|1|4|8|4|7|6|8|14||4|4|6|7|16|9|5||11||3|2|19|||||1|2||1|21|4|2|8|4|16|14|3|1|||10|3|5|6|2|8|7|1|4|13|6|6|13|2|17|16|19|3|13|11|16|11|7|4|44|1
Animalia^Arthropoda^Arachnida^Araneae^Palpimanidae|Palpimanidae|||||||||||||||||||||||||||||||||||||||||||||||||||||||||||||||||||||||2||||||||||||||||1||1|2||||||||||||||||||||||||||||||||||3||||||||||||||6||||2||14||1||2|4|2|||1|1||1||6|1|12|8|||1||||||1|2||1|||||13||1|1||1||||2|1|2||2||2||1|2|2|1||||4|2||||3|||||5|1||10||3|2|||||||2|18|2|1|1|1|1|2|||3|2||1||||||3|||3|||15|
Animalia^Arthropoda^Arachnida^Araneae^Pararchaeidae|Pararchaeidae||||||||||||||||||||||||||||||||||||||||||||||||||||||||||||||||||||||||||||||||||||||||||||||||||||||||||||||||||||||||||||||||||||||||||||||||||||||||||||||||||||||||||||||||||||||||||||||||||||||||1||||||4||||||||||||||4|||||||||||||||1||||||||||||||||
Animalia^Arthropoda^Arachnida^Araneae^Paratropididae|Paratropididae||||||||||||||||||||||||||||||||||||||||||||||||||||||||||||||||||||||||||||||||||||||||||||||||||||||||||||||||||||||||||||||||||||||||||||2||3|3||||5|||||||||||||||||||||||||||1|||||||||||||||||||||||2|||||||1||1||||||||||||||||||||||||||||||3||||||||||||||1|
Animalia^Arthropoda^Arachnida^Araneae^Periegopidae|Periegopidae|||||||||||||||||||||||||||||||||||||||||||||||||||||||||||||||||||||||||||||||||||||||||||||||||||||||||||||||||||||||||||||||||||||||||||||||2|2||||||||||||||||||||||||||||||||||||||||||1|||||||||||1|||||||||||||||||||||||||||||||||||||||||||||||||2|||||
Animalia^Arthropoda^Arachnida^Araneae^Philodromidae|Running Crab Spiders||||||||6|||||||||||||||||||||3||||||||||||||||||||||||4|2||||||||||||||||2|||||1|1|9|1|||1|1||5|1|2||18|1|||||||3|11|4||9|1||||3||||1|1||10||3|||3|4|1|1|10|3|15|2|1|60|14|3|5|4|23|5|17|3|10|9|4|5|||4|34|21|2|1|18|2|11|10|6|16|6|24|4|5|3|22|7|11|5|13|7|7|11|2|2|4|6|2|8|1|1|1||2|1|4|4|11|29|1|1|43|44|16|5|16|4|7|10|21|15|18|14|25|4|2|10|27|3|6|22|4|2|3|13|3|5|4|7|11|11|10|20|22|66|13|7|52|39|4|67|37|1|5|20|21|20|50|19|16|11|5|13|14|32|16|50|3|45|22|43|18|23|8|30|27|53|22|44|20
Animalia^Arthropoda^Arachnida^Araneae^Pholcidae|Daddy-Long-Leg Spiders||||||||||||||2||||||||||||2||||||2||||||||||||||||||||||||2|||||||||||||||2|||||1|1|||||||1|1||6|7|||1|2|1|1|||2|||4|3|||||||1|6|1||1||3|1|1|6|10||2|2|2|5|5|7|3|3|8|3|3||2|2|1|1|1||5||1|8|29|4|51|6|17|7||25|10|3|7|22|3||3|7|10|4|3|9|5|1|5|10|3|8||35|3|4|4|11||3||4||3|21|5|1|10|5|5|12|8|8|19|8|30|26|13|2|7|4|29|20|6|1|2|3|1|5|1|7|4|17||1|6|1|2|5|2||4|9||4|2|82|9|28|13|4|13|24|15|1|6|10|61|13|7|4|45|50|1|10|9|17|36|7|7|25|7|31|73|45|164
Animalia^Arthropoda^Arachnida^Araneae^Phyxelididae|Phyxelididae||||||||||||||||||||||||||||||||||||||||||||||||||||||||||||||||||||||||||||||||||||||||||||||||||||||||||||||||||||||||||||||1|||||||||||||||||||2||||||3||||3||2||||1|||1|||||||||1||||||||||||||||1|4|||||||||||||||||||||||||2|||13||||||||||||||||2|||3|||1|48||||||||||
Animalia^Arthropoda^Arachnida^Araneae^Pimoidae|Pimoidae||||||||||||||||||||||||||||||||||||||||||||||||||||||||||||||||||||||||||||||||||||||||||||||||||||||||||||||||||||||||||||||||||||1|||1||2|||||||||||||||||||||||||||||||||||||||||||||1|||||5|||||||9|||1|||||1|||||||||||||||||||||||||1|||1|||||||||||||||21||||1|1|
Animalia^Arthropoda^Arachnida^Araneae^Pisauridae|Fishing Spiders|||||1|||5|1|1||||||||||||1||||||||||||||||||||||1|||||||||||2|2|||||||||||||||1||||||1|||1|1|4||3|1|3||14|3|||1|2||1|4|1|12||5|2||||||||1|7||3||3|1|4||3||3|||2|3|3|1|17|10|12|2|3|5|6|3|3|15|2|2|3|3|3|5||2|2|8|3|10|60|19|6|10|12|18|5|1|24|6|12|9|8|20|8|17|2|3|9|1|1||||4|2|23|2||6|13|3||1|3|3|4|4|20|5|2|10|11|8|2|6||1|5|15|12|3||3|1||6|120|2||2|9|10||1||10||2|5|2|10|4|14|4|9|10|13|29|10|33|14|5|9|9|4|21|14|8|26|8|27|36|12|2|18|3|12||10|3|18|5
Animalia^Arthropoda^Arachnida^Araneae^Plectreuridae|Plectreuridae||||||||||||||||||||||||||||||||||||||||||||||||||||||||||||||||||||||||||||||||||||||||||||||||||||||||||||||||||||||||||||||||||||||||||||||||3|||||1|||1||||||||||||1||||||3|||||6|||||||1||||1|||||||||||||||||||||||27||||||||||||||||||||||||||||1|||1||||1|||||||
Animalia^Arthropoda^Arachnida^Araneae^Prodidomidae|Prodidomidae|||||||||||||||||||||||||||||||||||||||||||||||||||||||||||||||||||||||||||||||||||||||||||||||||1|2||||||||||||1||||||||1|||||||1||||||||3||4|||3||1|3||4|20|||1|3|5|||||2|4||3|9|11|||||1|1|4|||2|25|2|||9||||6|2|||||||2|3||1||7|3|2|||||6||2|||1||6|1|1|1|1||||||26|||1|||||4||||25|2|2|1|3|6|1||||6|3|||1|1|8|3||1||1|2|3|
Animalia^Arthropoda^Arachnida^Araneae^Psechridae|Psechrid Spiders||||||||||||||||||||||||||||||||||||||||||||||||||||||||||||||||||||||||||||||||||||||||||||||||||||||||||||1||1||||||||||2|||||||||2|||1||||1||1|1|1||1|3||1|1|1|2||2|2||||||2||4||1|||1|4|2|||||||||1|||||1|||||||1||||||||||||||||||||||||||1|1|||1|9||||||1||||2|||||11|1|1|6|4|1|1||5|1||1||||||6|
Animalia^Arthropoda^Arachnida^Araneae^Salticidae|Jumping Spiders||||1|1|||14|1||1|2||1|||||||1|||||2|1||4||||||||||||||1|1||||2|1||||13||1||2||||1|||||2||||7||||||11|16|1||1||4|25|19|21|4|8|57|3|3|1|6|||1|11|418||8|2|26|8|2|6|1|3|4|4|9|35||30|4|11|31|17|2|40|126|21|12|76|92|43|5|50|184|94|156|128|57|196|94|73|32|207|48|39|144|50|89|131|162|22|90|138|118|34|55|68|231|911|324|377|44|31|119|80|12|277|70|177|17|22|12|56|8|46|20|34|25|12|26|8|36|107|50|49|20|43|65|12|25|35|57|68|74|140|46|39|76|179|43|131|157|93|154|135|125|27|20|102|6|15|34|140|3|12|32|20|22|36|51|181|16|66|28|33|81|63|20|301|50|70|47|55|252|51|160|152|193|228|60|77|397|216|193|370|104|201|108|274|227|290|112|249|238|194|171|485|165
Animalia^Arthropoda^Arachnida^Araneae^Scytodidae|Spitting Spiders|||||||||||||||||||||||||||||||||||||||||||||||||||||2||2||||||||||||||||1||||||2||||||2||1|||4|4||1||||1|1|2|||4|1|||||||||2||||2||1|||1|1||1|7|1|1|2|2|3|1||1|2|1|||1||5|||6|9|1|4||2|1|1|3|7||1|4||17||5|13|3|4|1|5||1|4|2|4|1|7||||||4||1|3|1|4||||||9|2|2|6|7|2|7|1||1|7|4|5|2|||2|2|1||5|||1||4||1|3|2|1|4|7||6||1||||1|10|7|2|||6||3|1|6|4|7|1|1|6|4|8||7|5||7|1|8|9
Animalia^Arthropoda^Arachnida^Araneae^Segestriidae|Segestriidae|||||||||||||||||||||||||||||||||||||||||||||||||||||||||||||||||||||||||||||2|2|||||||||||||||2|1||||||1|||||||||1|||||1|1|||||||||2|||1|4||||1|1||||||||2|2|2|3||||1|3|4|5||2||11|1|6|5|5||2|3||2|1||2|1|||2||||8|1|1||1|4||||2|1|||||||||1|1|||2|2||1|1|1||1|||1||1|||2||||1|4|||13||||1||1|||||||||2||||1|1||1|4||2||||1|
Animalia^Arthropoda^Arachnida^Araneae^Selenopidae|Flatties||||||||||||||||||||||||||||||||||||||||||||||||||||||||||||||||||||||3|1||||||1|||||||2||||6||1||||||1||||||||||||||||||4||1||||||||1||3|3|||2|5|2|||1||2|6||2||||1||1|2|4|8||9|3|10|||1|3|3|2|1|1|2||4||2||2|7||||1|2|2|4|2|||3|3|2||2|1|1|3|9|1|1|89|7|3|4|2|2||2|3|3|2|2|5|35|1|4|||1|1|||||||1||19|1|||2|1||3||1|1|1|1|||1|1||1|1|||7|2|2||1|1|14|4|17|2|3
Animalia^Arthropoda^Arachnida^Araneae^Senoculidae|Senoculidae|||||||||||||||||||||||||||||||||||||||||||||||||||||||||||||||||||||||||||||||||||||||||||||||||||||||||||||||||||||||||||2|1||||||2|4|||1|||||||||||||1|1|3||||2|3||||||||||||||||||||||1||11||||||||||||||6||||||1||||||3|||||3||||||||||||||||||||||||||||||||||||||||||
Animalia^Arthropoda^Arachnida^Araneae^Sicariidae|Six-eyed Spiders|||||||||||||||||||||||||||||||||||||||||||||||||||||||||||||||||||||1||2||||||||||||6||1|1||||||||||||2||9||||||1||||||||||||||1||||2|||1|2|1||3|2||||||||||||5|1|||4|1|2|1||1|1|1||3|6|5|1|1||||3|||2|1|1|2|||||||1|2|1||2|||5||1||3||9|6|1||1||||||||1|1||1|||17|||3||1|4||1|28||1||2|2|8|||8|1|1|2|1|2||45|||4|2|2||1|1|1||3|||||1|
Animalia^Arthropoda^Arachnida^Araneae^Sparassidae|Huntsman Spiders||||||||2|1|||||||||1||||||||||||||||||||||||||||||||||1|1||4|3|2|||||||||||1||1|1||||||1|1||||||4|2||2|28|3|||1|3|||15|5|||7|2||1|||||5|1|9|||2|5|1|3|1|7||1|8|1|8|6|7|97|4|12|14|6|99|29|3|1|9|11|1|24||5|28|15|7||2|11|18|85|26|29|19|33|33|53|2||31|43|15|18|9|61||22|48|12|11|5|10|2||23|9|2|16|5|7|3|8|14|8|23|4|2|10|6|11|17|16|3|10|11|4|8|5|4|1|13|5|1|1|9|4|6|2|9||4|3|2|6|2|9|3||23|15|3|5|||6|1|1||2||2|7||1|||4|2|6|6|12|28|17|38|28|16|12|46|24|28|1|3|40|43
Animalia^Arthropoda^Arachnida^Araneae^Stenochilidae|Stenochilidae|||||||||||||||||||||||||||||||||||||||||||||||||||||||||||||1||||||||||||||||||||||||||||||||||||||||||||||||||||||||||||4|1|||||||||||||2|||||||||5||1|||||||||||||||||||||||||||||||||||||||||||||||||||||||||||||||||||||||||||||||5||||||||9|||||1|||||||||||||
Animalia^Arthropoda^Arachnida^Araneae^Stiphidiidae|Stiphidiidae||||||||||||||||||||||||||||||||||||||||||||||||||||||||||||||||||||||||||||||||||||||||||||||||||||1||||||||||||||||||||||1|7|1||||1||||||||||||||1||||1|||4|1|||2|1|||||3|1||||||||3|||||||2|||||2||||||1||||||||||||||||||||||||||||||||9||||||22||||||||7|||||||4||2||3|||4|||1||17
Animalia^Arthropoda^Arachnida^Araneae^Symphytognathidae|Symphytognathidae||||||||||||||||||||||||||||||||||||||||||||||||||||||||||||||||||||||||||||||||||||||||||||||||||||||||||||||||||||||||||||||||||||||||||||||||||||||||||||2|||||||||||||||||||1|||||||2||||||||||2||||||||||3||||1|||1|8|||||||||4||||||||2|11||1||5||||||1|2||1||1|2|||2||7||
Animalia^Arthropoda^Arachnida^Araneae^Synaphridae|Synaphridae||||||||||||||||||||||||||||||||||||||||||||||||||||||||||||||||||||||||||||||||||||||||||||||||||||||||||||||||||||||||||||||||||||1|||1||||||||||4||||||||||||||||||||||||||||||||||||||||||||||||||||||||||||||||||||2||||||||2||||||||||3||||||1|3|||1||||||||||
Animalia^Arthropoda^Arachnida^Araneae^Synotaxidae|Synotaxidae||||||||||||||||||||||||||||||||||||||||||||||||||||||||||||||||||||||||||||||||||||||||||||||||||||||||||||||||||||||||||||||||||||||||||||||2|||3|3|||||||||2|||||||||||||||||||||||||||||||||||||||||||1|||3|||||||||||||||3||||||||||||||||||1|||||||77||||1|2|||1||
Animalia^Arthropoda^Arachnida^Araneae^Telemidae|Telemidae|||||||||||||||||||||||||||||||||||||||||||||||||||||||||||||||||||||||||||||||||||||||||||||||||||||||||||||||||||||||||||||||||||||2|||||||||3||1|2|||||||||||||||||||1||||||||2|||||||||||||||||||1||2|||||1||||2|||||||||||||||||||||1|1|4|||2|||4||1|1|5|5|1|||1|||||2|2|||1||
Animalia^Arthropoda^Arachnida^Araneae^Tengellidae|Tengellidae||||||||||||||||||||||||||||||||||||||||||||||||||||||||||||||||||||||||||||||||||||||||||||||||||||||||||||||||||||||||||||||||||||2|1||||||2|||||||||3|||1|4|2|||||||1||||1||1||||5|1|||||||||||||||1|||||1|4||||||||||||||1|||1|||||||||3||||||2||||||||||||||||||||||||||5|
Animalia^Arthropoda^Arachnida^Araneae^Tetrablemmidae|Tetrablemmidae||||||||||||||||||||||||||||||||||||||||||||||||||||||||||||||||||||||||||||||||||||||||||||||||||||||||||||||||||||||||||||6||||||||2||||||1|1|3|9|||4|7||||3|||||||1|||||2|||||||||1|3||1||||||||||2||2||1||||3|3||||||||||||||3||||||||8|2||||2||||6|3|12|2|1|4|44|2|38|86|1|1|||3||1|3|1|||2|4|2||1|||
Animalia^Arthropoda^Arachnida^Araneae^Tetragnathidae|Big-Jawed Spiders||||||||2|2|||||1||||2|||||1|||1|||2|||||||||||||||2||||||2|||||4|2||||||||||2||||||||3||2|5|2|||3|||2|1|1|4|3|6|3||15|38||1|7|1|3||12|4||2||||1|3||10||5|3|11|17|27|12|6||21|12|7|45|20|5|3|14|36|29|12|11|42|19|11|19|7|6|24|3|39|24|35|4|23|60|31|22|11|25|21|17|29|21|40|3|8|51|30|12|14|26|67|30|23|3|21|17|4|3|8|2|21|1|1|17|5|4|7|15|21|26|8|9|13|4|4|30|2|16|15|16|9|18|20|13|21|2|18|17|4|2|13|2|22|10|17|3|23|11|26|14|6|21|26|4||12|12|10|2|5|23|4|5|22|33|15|13|15|12|42|22|18|25|26|40|139|51|59|37|49|44|56|59|31|67|3|26|20|64|3
Animalia^Arthropoda^Arachnida^Araneae^Theraphosidae|baboon spiders|||||||||2||||||||||||||||||||||||||||||1|||||2|||||||||||3|1|1||||||||||||1|1|1|||||||||1|||3|2||||9|1|||5|9||||||1|1|11|1|4||||2||2||||||1||||||2|49||15|2|58|2|5|10|14|13|8|||7|4|8|5|4|34|9|69|58|2|6|26|6|101|15|32|29|33|18|85|4|2|21|71|23|17|3|10|1|5|3|7|9|45||7|8|21|1|106|10|10|16|1||10|8|9|1|4|6|19|14|7|1|24|58|7|10|2|2|11|9|10|6|2|1|9||7|7|21|3|35|3||6|11|5|3|10|4|2|1||||8|9|22||1|5|6|3|12|36|1|15|9|9|4|124|74|2|28|71|25|18|123|19|101|66|92|57|50|135
Animalia^Arthropoda^Arachnida^Araneae^Theridiidae|cobweb weavers||||||||8|2|||||||||4||||||||2|1||3||||||||||||1|||||||||||2|9|||22|1|||4|||||||||||1||||1||8||||1|12|1|17|41|4|20|20|12|||18|40||1|7|31|3||50|54|2|1||1|1|6|4|1|8|1|14|2|8|23|10|3|8|18|18|33|17|50|61|7|38|22|28|11|53|54|70|69|11|149|21|79|21|6|26|46|57|13|11|146|87|68|15|70|35|26|15|159|21|22|25|132|38|29|56|37|44|5|16|60|10|24|12|1|2|28|2|2|4|20|6|14|8|10|23|31|7|10|37|21|23|62|53|14|12|29|10|91|35|35|30|27|25|53|45|39|25|5|74|47|67|26|134|10|174|53|16|159|274|72|13|24|80|22|13|27|92|20|26|72|54|19|35|36|28|25|20|84|70|39|116|76|75|22|108|70|164|58|84|67|169|98|30|345|198|70
Animalia^Arthropoda^Arachnida^Araneae^Theridiosomatidae|Theridiosomatidae||||||||||||||||||||||||||||||||||||||||||||||||||||||||||||||||||||||||||||||||||||||||||||||||||||||||||||||||||||||||||||||||2||5||1|5||4||12|||||||4|5|5|4|7||||2|1|1|||5|1|||1|1|||||||1||||||1||1||||6|1|2||||1||||2|1|||1|2|||1|||||23||1|||1|2|2|||||1||1|1|||3|8||||3||3|1||5||||2|21|||3|1|1|1||2|2|7||1|1|
Animalia^Arthropoda^Arachnida^Araneae^Thomisidae|Crab Spiders||||||||4|1||||||||||||||2|||5||2||||||||||||||||||||||||2|2|2|4|23|3|||||||||||||4|3||||||23|1||3||8|17|17|6|7|8|90|3|||1|4|2||17|11|17|1|18|3|9|5|2|||3||4|12||31|8|1|4|3|13|15|2|17|29|14|65|32|49|115|95|38|22|16|146|49|43|20|14|51|40|22|1|4|36|72|51|9|16|161|26|12|41|23|73|31|61|49|12|12|55|49|13|33|17|47|14|24|4|12|8|11|6|34|4|3|6|9|7|7|10|9|20|164|26|7|78|30|37|15|33|11|15|88|50|42|66|43|70|2|21|38|34|17|14|40|14|57|11|37|4|28|5|20|22|9|18|55|50|133|42|8|84|37|33|135|24|26|7|43|19|13|75|31|90|36|12|57|40|110|42|54|72|109|79|69|39|63|19|138|22|161|51|109|19
Animalia^Arthropoda^Arachnida^Araneae^Titanoecidae|Titanoecidae||||||||||||||||||||||||||||||||||||||||||||||||||||||||||||||||||||||||||||||||||||2|||||||||||||1|||||||||||||||||||||||1|4||5|1|7||||3|3||||1|||||2|||7|5|||1|2|1|||||2|2||1||2|||||||7|||1||2|||||1|||1||||1|4||3||2|1|2||4|||||||3|1|||||3|||1|||2||||1|1||11|11||3||6|5|2||||2|1||1|3||1|2|6|3|5|1|3|1|5|1|11|7|12||3|2|3|1
Animalia^Arthropoda^Arachnida^Araneae^Trechaleidae|Trechaleidae|||||||||||||||||||||||||||||||||||||||||||||||||||||||||||||||||||||||||||||||||||||||||||||||||||2|||||||||||||||||||||1|||||1|||||3||1||||||||||||1|||3|6|19||1|1|6|15|||||||||||||3|1||||1|||1|4|1|||||2|1||||2||1|1|4|5|2|8||||4|6||1||||||||||5|||||||2|||||||||||1|||1||||2|||||1|2||13|7||||||2
Animalia^Arthropoda^Arachnida^Araneae^Trochanteriidae|Trochanteriidae||||||||||||||||||||||||||||||||||||||||||||||||||||||||1||||||||||||||||||||||||||||||||1||||||||||||1||||||||||||||||||||||||||10|2||2|2|11|1|||||1||||4|1||6||1|1|4|2|1|1|1|2|1|2|1|1|4|7|2|||||1|||||||||3|2|||1|2|||||1|||2|1|4|||1|||||2|1||||||||||||||||2||||1||1||||1|||6||1|||||3|1|14|3|5|||1||2|||2||||2|
Animalia^Arthropoda^Arachnida^Araneae^Uloboridae|hackled orbweavers||||||||||||||||||||||||||||||||||||||||3|||||||||||||||||2||||||||||||||||||||1|1||||||2|2|||1||1|||7||2||2|3||1|||||||||2|1|||1|3|1|||||2|6||9|2|4|1|2|2|1||3|10|12|3|1|1|1|6|2|3|7|10|14|19|4|11|7|1|12|2||2|10|1|2|2|25|1|22|1|2|2|1|1|2|1|4|8|1|1|||||8|1|10|4||3|4||4|2|6|2|10|1|2|3|10|4|2|1|5|6|2|5|6|2||7|2|4|5|6|1||||3||1|1|21||1|36|12|5|2|11|3||||3||13|40|8|21|17|20|14|15|11|11|2|10|19|16|2|5|7|9||10|3|24|2
Animalia^Arthropoda^Arachnida^Araneae^Zodariidae|ant-hunting spiders||||||||||||||||||||||||||||||||||||||||||||||||||||||||2|||||||||||||||||||||3|||||||1||||2||||||1|||1|1||3||||||||||||||||3|1|1|2|16|10||40|18|2|1|5|3|3|||4|3||8|1|1|14||9|6|9|3|57|1|12|2|13|5|10|4|2|2|6|5|10|11|9|10|6|24|11|1|4|16|3|7|1|1|4|18|4|3||3|5||3|5|3|||1|4|2|30|12|31|9|4|15|8|9|1|2||2|3|3|5|2|3|12|2||3|2|3|1|2|1|3|3||8|3|1|2|13|3|7|||3|2|3|3||||10|3|2|11|11|6|36|48|10|13|92|123|85|6|33|43|2|25|5|19|39
Animalia^Arthropoda^Arachnida^Araneae^Zoridae|Zoridae||||||||||||||||||||||||||||||||||||||||||||||||||||||||||||||||||||||||||||||||||||2||||||||||||||4|1||2||||||||1|||2|||2||||||2||1|9||3|||13||1|1|2|||||2||1||2||1|||3|7|6||3||4|2||||||8||2|2|||3|2|||1|1||||2|1||4||1|||2|1||1|5||4||3|2||2|2|2|5|6|2||2|4|||1|8||||||||1|||4|1||||||1|3||||1||||1|||5|1|1||3||9||5||5|1||7|3|
Animalia^Arthropoda^Arachnida^Araneae^Zorocratidae|Zorocratidae||||||||||||||||||||||||||||||||||||||||||||||||||||||||||||||||||||||||||||||||||||||||||||||||||||||||||||||||||1||||||||||||2|||||2||||||||3|||3|2|||2|1||4|1||3|1|1|||4|3|||||||||1|||||||||||||||||||1|2||4||1||2||||||||||1|||8||||||||||||2|||||1||||1|||||||||||||||||2|||||||
Animalia^Arthropoda^Arachnida^Araneae^Zoropsidae|False Wolf Spider|||||||||||||||||||||||||||||||||||||||||||||||||||||||||||||||||||||||2||||||||||||||||||1|||||||||||||||||||||||||||||||||||8||1|||3||2||||2|||1|||||1||||1|5||||7|||||||3|3|4|3||1|3|||||||||||1||||1||||||1||||||||||||||||||1|||1|||||||2||||5||||1||||2|||1||||2||1|1|1|2|||3|1||1||6||2|2|3|
Animalia^Arthropoda^Arachnida^Araneae|spiders||||1|2|||169|36|1|1|2||12|1||1|9|1||3|1|9|||32|4|5|21|||3||||2||2|2|10|1||1|16||||4|2|5||5|68|6|36|102|19|||5|4|1|1|||5||10|3|23|26|11|7|3|6|23|126|16|1|15|37|71|77|224|214|55|125|446|101|89|16|173|255|43|81|99|596|242|27|309|165|77|32|33|37|23|51|41|38|158|3|236|47|142|237|116|271|180|245|200|272|438|761|648|290|886|657|566|647|703|587|709|732|233|971|616|485|475|250|448|536|983|746|571|856|1048|809|1027|952|607|717|1465|1443|1014|516|380|1115|763|718|900|704|1195|301|512|629|410|384|347|229|386|244|233|279|345|403|384|439|305|312|827|429|355|492|477|484|722|986|911|516|608|1073|808|872|615|588|485|560|973|1056|317|222|702|210|751|366|1448|319|361|558|763|892|313|607|1049|555|575|533|931|793|611|586|2079|732|880|795|705|851|830|1110|1036|1042|1030|898|1214|1387|1786|1661|2102|1088|1555|1732|2728|1579|1500|1162|2331|1033|1596|1399|2227|1401
Animalia^Arthropoda^Arachnida^Astigmata^Acaridae|store product mites|||||||||1|||||||||||||||||||||||1|||||||||||||||||||||||||||||||||||||||||||||||||||||||||||||||||||||||||||||||||||||||1|2||||||||||||||1|||||||||||||||||||||||2||||||||||5|||||3||1|3||||||||1||||1||||1|3|||2|||||1||||1|||1|4||2||||||1|||||||1|2|2||1|1|1|6|||4|1|||8||1|1|4|5|||1||||||1
Animalia^Arthropoda^Arachnida^Astigmata^Avenzoariidae|Avenzoariidae|||||||||1|||||||||||||||||||||||||||||||||||||||||||||||||||||||||||||||||||||||||||||||||||1||||||||||||||||||||||||||||1||||||||||||||1|4|3|4|2||||||||||||2||||||1|||1||||||||||||||||2|||1||||2|||1|||||||1||||||||2||5|2||||4|||1||||||||1|2||||2|||1||||||||1|1|5||1||1||||||4|||||
Animalia^Arthropoda^Arachnida^Astigmata^Carpoglyphidae|Carpoglyphidae|||||||||1|||||||||||||||||||||||||||||||||||||||||||||||||||||||||||||||||||||||||||||||||||||||||||||||||||||||||||||||1|||||||||||||||||||||||||||||||||||||||||||||||||||||||||||||||||||||||||||||||||||||||||||||||||||||||||||||||||||||||||||||||||||
Animalia^Arthropoda^Arachnida^Astigmata^Chaetodactylidae|Chaetodactylidae|||||||||||||||||||||||||||||||||||||||||||||||||||||||||||||||||||||||||||||||||||||||||||||||||||||||||||||||||||||2||||||||||||||||||||||||||||||||||||||1|1|||||||||||||||||||||||1|||||||||||1||1|||||||||||||||||||||1||||||||||||5||2||||||||||||||||||||||||
Animalia^Arthropoda^Arachnida^Astigmata^Chortoglyphagidae|Chortoglyphagidae|||||||||||||||||||||||||||||||||||||||||||||||||||||||||||||||||||||||||||||||||||||||||||||||||||||||||||||||||||||||||||||||||1|1|||||1||||||||||||||||||||||||||||||||||||||||||||||||||||||||||||||||||||||||||||||||||||||||||||||||||||||||||||||||||||
Animalia^Arthropoda^Arachnida^Astigmata^Echimyopodidae|Echimyopodidae|||||||||||||||||||||||||||||||||||||||||||||||||||||||||||||||||||||||||||||||||||||||||||||||||||||||||||||||||||||||||||||||||||||||||||||||||||||||||||||||||||||||||||||||||||1|||||||||||||||||||||||||1||||||||||||||||||||||||1|||||||||||||||1||||||||
Animalia^Arthropoda^Arachnida^Astigmata^Epidermoptidae|bird skin lice|||||||||||||||||||||||||||||||||||||||||||||||||||||||||||||||||||||||||||||||||||||||||||||||||||||||||||||||||||||||||||||||||||||||||||||||||||||||||||||1|1||||||||||||||||||||||||||||||||||||||||||||||||||||||||||1|||||||||||||||||||||||||||||||||||
Animalia^Arthropoda^Arachnida^Astigmata^Freyanidae|Freyanidae||||||||||||||||||||||||||||||||||||||||||||||||||||||||||||||||||||||||||||||||||||||||||||||||||||||||||||||||||||||||||||||||2|||||||||2||||||||||||||||||||||||||||||||||||||||||||||||||||||||||||||||||||||||||||||||||||||||||||||||||||||||||||||||||
Animalia^Arthropoda^Arachnida^Astigmata^Glycyphagidae|Glycyphagidae||||||||||||||||||||||||||||||||1|||||||||||||||||||||||||||||||||||||||||||||||||||||||||1|||||||||||||||||||||||||||||||||||||||||||||||||||||||||||||||||2||||||||||||||||1|||||||||||||||||1|||||1||||||||||||||||||||||||||||1|||||2||1||||1||||||||||||||||||||
Animalia^Arthropoda^Arachnida^Astigmata^Histiostomatidae|Histiostomatidae||||||||||||||||||||||||||||||||||||||||||||||||||||||||||||||||||||||||||||||||||||||||||1|||||||||||||||||||||||||||||||||||||1||||||||||||||||||||||||||||||||||||||1|||||||||||||||||1|||||||||||||||||||||||||||1||||||||||||||||1||||1|||||||1||1|||||||||||||
Animalia^Arthropoda^Arachnida^Astigmata^Lardoglyphidae|Lardoglyphidae||||||||||||||||||||||||||||||||||||||||||||||||||||||||||||||||||||||||||||||||||||||||||||||||||||||||||||||||||||||||||||||||||||||||||||||||||||||||||||||||||||||||1||||||||||1|||||||||||||||||||||||||||||||||||||||||||||||||||||||||||||||||||||||||
Animalia^Arthropoda^Arachnida^Astigmata^Listrophoridae|Listrophoridae||||||||||||||||||||||||||||||||||||||||||||||||||||||||||||||||||||||||||||||||||||||||||||||||||||||||||||||||||||||||||||||||||||||||||||||||||||||||||||||||||||||||||||||||||||||||||||||||||||||||1|||||||||||||||||||||1|||||1|1|||||1|||||||||||||||||||
Animalia^Arthropoda^Arachnida^Astigmata^Proctophyllodidae|Proctophyllodidae|||||||||||||||||||||||||||||||||||||||||||||||||||||||||||||||||||||||||||||||||||||||||||||||||||||||||||||||||||||||1|||||||||3|||||||||||||||||||||||||||||||||||||||||||||1||||||||||||||||||||||||||||||||||||||||||||||||||||||||||||||||||||||||||||||
Animalia^Arthropoda^Arachnida^Astigmata^Psoroptidae|scab mites|||||||||||||||||||||||||||||||||||||||||||||||||||||||||||||||||||||||||||||||||||||||||2|||1||||||||||||||||||2|||||||||||||||||||||||||||||||||||1|||||||||||||||||||||1||||1|||||||||||||||||||||||||||||||||||||||||||||||||||||||||||||||||||||||||||||||||
Animalia^Arthropoda^Arachnida^Astigmata^Pyroglyphidae|house-dust mites|||||||||||||||||||||||||||||||||||||||||||||||||||||||||||||||||||||||||||||||||||||||||||||||||||||||||||||||||||2||||||||||||||||||||||1|||||||||||3|||||||||||||||||||||||||||||||||||||||||||||||||||||1|||||||||||2||||1||1||||||1|||||||||||||1||||||||||||||
Animalia^Arthropoda^Arachnida^Astigmata^Sarcoptidae|itch mites|||||||||1||||||||||||||||||||||||||||||||||||||||||||2|||||||||||||||||||||||||||||||||||||||||||||||||||||||||||||||1||||||||||||||||||||||||||||3|||1||||||||||||||||||||||||||||||||||||1|||||||||||||||||||||||||||6||||4|2|1|||4||||||||1|1||||||1|||||||||||||||||
Animalia^Arthropoda^Arachnida^Astigmata^Suidasiidae|Suidasiidae|||||||||||||||||||||||||||||||||||||||||||||||||||||||||||||||||||||||||||||||||||||||||||||||||||||||||||||||||||||||||||||||||||||||||||||||||||||||||||1|2|||||||||||||||||||1|||||||||||||||||||||||||||||||||||||||||||||||1|||||||1||||||||||||||||||||||
Animalia^Arthropoda^Arachnida^Astigmata^Trouessartiidae|Trouessartiidae||||||||||||||||||||||||||||||||||||||||||||||||||||||||||||||||||||||||||||||||||||||||||||||||||||||||||||||||||||||||||||||||||||||||1||||||||||||||4|||||||||||||||||||||||||||||||||||||||||||||||||||||||||||||||||||||||||||||||||||||||||||||||||||||
Animalia^Arthropoda^Arachnida^Astigmata|Astigmata|||||||||4|||||||||||||||||||||||2|||||||||||||||||||||2||||||||||||||||||||||||||||||||||||3|1||2||||||||||||||||||2|||||2|1|2||2|4|||||||1|5|1|1||||2|5|4|7|2||||||3|1||1|3||6||||2|2|4|3|1|1||||||1|1|5|1||2||3|1|1|6|||2|2|||3|2||1||2|||1|1|6|||2|||||4|1|5|2|2|||5|4|1|9||2|1|4|2|4||2|6|1|1|1|3|3|10|2|6|3|3|6|1|1|4|3|1|6|9|2|1|2|4|5|1||1|4|||||1
Animalia^Arthropoda^Arachnida^Endeostigmata^Terpnacaridae|Terpnacaridae||||||||||||||||||||||||||||||||||||||||||||||||||||||||||||||||||||||||||||||||||||||||||||||||||||||||||||||||||||||||||||||||||||||||||||||||||||||||||||||||||||||||||||||||||||||||||||||2|||||1|||1|||||||||||||||||||||1||||||||1||||||||||||||||||||||||
Animalia^Arthropoda^Arachnida^Endeostigmata|Endeostigmata||||||||||||||||||||||||||||||||||||||||||||||||||||||||||||||||||||||||||||||||||||||||||||||||||||||||||||||||||||||||||||||||||||||||||||||||||||||||||||||||||||||||||||||||||||||||||||||2|||||1|||1|||||||||||||||||||||1||||||||1||||||||||||||||||||||||
Animalia^Arthropoda^Arachnida^Holothyrida^Allothyridae|Allothyridae||||||||||||||||||||||||||||||||||||||||||||||||||||||||||||||||||||||||||||||||||||||||||||||||||||||||||||||||||||||||||||||||||||||||||||||||||||||||||||||||||||||||||||||||||||||||||||||||||||||||||||||||||||2|||||||||||2||||||||||||||||||||||||||||
Animalia^Arthropoda^Arachnida^Holothyrida^Holothyridae|Holothyridae||||||||||||||||||||||||||||||||||||||||||||||||||||||||||||||||||||||||||||||||||||||||||||||||||||||||||||||||||||||||||||||||||||||||||||||||||||||||||||1||||||||||||||||||||||||||||||||||||||||||||||||||||||||||||||||||||||||||||||||||||||||||1|||||
Animalia^Arthropoda^Arachnida^Holothyrida|Holothyrida||||||||||||||||||||||||||||||||||||||||||||||||||||||||||||||||||||||||||||||||||||||||||||||||||||||||||||||||||||||||||||||||||||||||||||||||||||||||||||1||||||||||||||||||||||||||||||||||||||||||||||||||||||||2|||||||||||2|||||||||||||||||||||||1|||||
Animalia^Arthropoda^Arachnida^Mesostigmata^Antennophoridae|Antennophoridae||||||||||||||||||||||||||||||||||||||||||||||||||||||||||||||||||||||||||||||||||||||||||||||||||||||||||||||||||||||||||||||||1|1|||||||||1|||||||||||||||||||||||||||||||||||||||||||||||||||||||||||||||||||||||||||||||||||||||||||||||||||||||||||||||||
Animalia^Arthropoda^Arachnida^Mesostigmata^Ascidae|Ascidae||||||||||||||||||||||||||||||||||||||||||||||||||||||||||||||||||||||||||||||||||||||||||||||||||||||||||||||1||||||||||||||||||||||||||||||||||||||||||||||||||||||||||||||||3|1|1|||||||||||||||||||||||||||||||2|1|1||||1|1|||||1|||||||||1||1|||||2|1|||1||||||||||||
Animalia^Arthropoda^Arachnida^Mesostigmata^Cercomegistidae|Cercomegistidae|||||||||||||||||||||||||||||||||||||||||||||||||||||||||||||||||||||||||||||||||||||||||||||||||||||||||||||||||||||||||||||||||||||||||||||||||||||||||||||||||||||||||||||||||||||||||||||||||||||||||||||||||||||||||||||1||||||||||||||||||||||||||||||
Animalia^Arthropoda^Arachnida^Mesostigmata^Davacaridae|Davacaridae|||||||||||||||||||||||||||||||||||||||||||||||||||||||||||||||||||||||||||||||||||||||||||||||||||||||||||||||||||||||||||||||||||||||||||||||||||||||||||||||||||||||||||||||||||||||||||||||||||||||||||||||||||||||||||||2||||||||||||||||||||||||||||||
Animalia^Arthropoda^Arachnida^Mesostigmata^Dermanyssidae|Dermanyssidae|||||||||||||||||||||||||||||1||||||||||||||||||||||||||||||||||||||||||||||||||||||||2|||||1|||||||||||||||||||||||||||||||||||||||||||||||||||||||||||||||||||||||||||||||||||||||||||||||||||||||||||||||||||||||||||||||||||||||||||||||||||||||||||||||||
Animalia^Arthropoda^Arachnida^Mesostigmata^Diarthrophallidae|Diarthrophallidae|||||||||||||||||||||||||||||||||||||||||||||||||||||||||||||||||||||||||||||||||||||||||||||||||||||||||||||||||||||||||||||||||||||||||||||||||||||||||||||||||||||||||||||||||||||||||||||||||||||1||||||||||||||||||||||3||||||||||||||||||||||||||||||||
Animalia^Arthropoda^Arachnida^Mesostigmata^Diplogyniidae|Diplogyniidae|||||||||||||||||||||||||||||||||||||||||||||||||||||||||||||||||||||||||||||||||||||||||||||||||||||||||||||||||||||||||||||||||||||||||||||||||||||||||||||||||||||||||||||||||||||||||||2||||||||||||||||||||||||||||||||||||||||||||||||||||||||||||||||
Animalia^Arthropoda^Arachnida^Mesostigmata^Euzerconidae|Euzerconidae|||||||||||||||||||||||||||||||||||||||||||||||||||||||||||||||||||||||||||||||||||||||||||||||||||||||||||||||||||||||||||||||||||||||||||2||||||||||||||||1|||||1|||||||||||||||||||||||||||||||||||||||||||||||||||||||1||||||||||||||||||||||||||||||||||||
Animalia^Arthropoda^Arachnida^Mesostigmata^Klinckowstroemiidae|Klinckowstroemiidae||||||||||||||||||||||||||||||||||||||||||||||||||||||||||||||||||||||||||||||||||||||||||||||||||||||||||||||||||||||||||||||||||||||||||||||||||||||||||||||||||||||||||||||||||||||||||||||||||||||||||1|||||||||||||||||||||||||||||||||||||1||||||||||||
Animalia^Arthropoda^Arachnida^Mesostigmata^Laelapidae|Laelapidae|||||||||||||||||||||||||||||||||||||||||||||||||||||||||||||||||||||||||||||||||||||||||||||||||||||||||||||||||||||||||||||||||||||1|1|3|1||||||3|1|||1|||||||1|4|1||||||||||1|1|3|2|||2|||||||||||||||1||||2||||||||||1||||1|||4|||||1|3|||2|2|1|4|2|||||||||2|1||8|1||1|4||1|10|1||1||1||1|4||||1
Animalia^Arthropoda^Arachnida^Mesostigmata^Macrochelidae|Macrochelidae|||||||||||||||||||||||1|||||||||||||||||||||||||||||||||||||||||||||||||1||||||||1|||||||||||||||||||||||||||||||||||||||||||||||||||||||||||||||||||||||||||2|||||3|3||1|2|1||||9||||||1|2|||||||||||||||||||||||2||||||||1||1||3||1|3|3||1||||4|1||2|||||1|||2|||||2|||||||||1|||||
Animalia^Arthropoda^Arachnida^Mesostigmata^Macrodinychidae|Macrodinychidae||||||||||||||||||||||||||||||||||||||||||||||||||||||||||||||||||||||||||||||||||||||||||||||||||||||||||||||||||||||||||||||||||||||||||||||||||||||||||||||||||||||||1|1||||||||||||||||||||||||||||||||||||||||||||||||||||||||||||||||||||||||||||||||||
Animalia^Arthropoda^Arachnida^Mesostigmata^Macronyssidae|bird mites||||||||||||||||||||||||||||||||||||||||||||||||||||||||||||||||||||||||||||||||||||||||||||||||||||||||||||||||||||||||||||||||2|||||||||||||||||||||||||||1|||||||||1|||||||||||||||1|||||||3||||1||3|||||||1|||1||1|1||||2|1|||||||1|2|||||1||||||||1||||||||||||||||||||
Animalia^Arthropoda^Arachnida^Mesostigmata^Megisthanidae|Megisthanidae|||||||||||||||||||||||||||||||||||||||||||||||||||||||||||||||||||||||||||||||||||||||||||||||||||||||||||||||||||||||||||||||||||||1||||||||||||||||||||||||||||||||||||||||||||||||||||||||||||||||||||||||||||||||||||||||||||||||||||||||||||||||||||||
Animalia^Arthropoda^Arachnida^Mesostigmata^Microgyniidae|Microgyniidae|||||||||||||||||||||||||||||||||||||||||||||||||||||||||||||||||||||||||||||||||||||||||||||||||||||||||||||||||||||||||||||||||||||||||||||||||||||||||||||||||||||||||||||||||||||||||||||||||1||||||||||||||||||||||||||||||||||||||||||||||||||||||||||
Animalia^Arthropoda^Arachnida^Mesostigmata^Ologamasidae|Ologamasidae||||||||||||||||||||||||||||||||||||||||||||||||||||||||||||||||||||||||||||||||||||||||||||||||||||||||||||||||||||||||||||||||||||||||||1|||||||||||||||||1|||||||||||||||||||||||||||||||||||||||||||||||||||||||||||||||||||||||||||||||||||||||||1|||||1||
Animalia^Arthropoda^Arachnida^Mesostigmata^Otopheidomenidae|Otopheidomenidae||||||||||||||||||||||||||||||||||||||||||||||||||||||||||||||||||||||||||||||||||||||||||||||||||||||||||||||||||||||||||||||||||||||||||||||||||||||||||||||||||||||||||||||||||||||||||||||||||||||||||||||||||||||1||4|||||||||||||||||||||||||||||||||||
Animalia^Arthropoda^Arachnida^Mesostigmata^Parasitidae|Parasitidae||||||||||||||||||||||||||||||||||||||||||||||||||||||||||||||||||||||||||||||||||||||||||||||||||||||||||||||||||||||||||||||||||||||||||||||||||||||||||2|2||2|||1||||||||||||||||||||||||||||||||||||||||1||||||||||||||||||3|||||||||||1|2||||||||||||||||||1|||
Animalia^Arthropoda^Arachnida^Mesostigmata^Paratennulidae|Paratennulidae|||||||||||||||||||||||||||||||||||||||||||||||||||||||||||||||||||||||||||||||||||||||||||||||||||||||||||||||||||||||||||||||||||||||||||||||||||||||||||||||||||||||||||||||||||||||||||||||||||||||2||||||||||||||||||||||||||||||||||||||||||||||||||||
Animalia^Arthropoda^Arachnida^Mesostigmata^Phytoseiidae|Phytoseiidae||||||||||||||||||||||||||||||||||||||||||||||||||||||||||||||||||||||||||||||||||||||||||3||||||||||||||||||3||||1||||||||||||||||1|||||||||||||||||||||||||3||2|1|||||||||6|1|2|3||||||1||||||4|12||||||1|||1|||||||||9|||8|5|7|6|3|3|11|11|26|12|32|45|15|13|37|24|32|36|14|21|24|14|16|8|13|10|15|18|14|10|14|19|23|16|14|5|25|20|20|1|16|5|13|10|3|1|2|3|12|2
Animalia^Arthropoda^Arachnida^Mesostigmata^Rhinonyssidae|Rhinonyssidae|||||||||||||||||||||||||||||||||||||||||||||||||||||||||||||||||||||||||||||||||||||||||||||||||||||||||||||||||||||||||||||||||||||||1|||||3|||||1||||||||||||||||||||||||||||||||||||||||||||||||||||||||||||||1||1||||2|2|||||||1|2|1|2|1||||||||||||||||||||||||||
Animalia^Arthropoda^Arachnida^Mesostigmata^Saltiseiidae|Saltiseiidae|||||||||||||||||||||||||||||||||||||||||||||||||||||||||||||||||||||||||||||||||||||||||||||||||||||||||||||||||||||||||||||||||||||||||||||||||||||||||||||||||||||||||||||||||||||||||||||||||||||||||||||||||||||||||||||||||||||||||||||||||||||||||||1
Animalia^Arthropoda^Arachnida^Mesostigmata^Sejidae|Sejidae|||||||||||||||||||||||||||||||||||||||||||||||||||||||||||||||||||||||||||||||||||||||3|||||||||||||||||||||||||||||||||||||||||||||||||||||||||||||||||||||1||||||||||||||||||||||||||||||||||||||||||1|||||||||||||||||4||1|||||||||||||||||||||||||26|||||||||
Animalia^Arthropoda^Arachnida^Mesostigmata^Spinturnicidae|Spinturnicidae|||||||||||||||||||||||||||||||||||||||||||||||||||||||||||||||||||||||||||||2|||||||1|||1||||||||||||||||||||1||||||||||||||||||||||||||||||||||||||||||||||||||||||1||||||||||||||||||||||||||||||||||||||||1|||||||||||||||||||||||1|||||||||||||||||||||||||||
Animalia^Arthropoda^Arachnida^Mesostigmata^Trachytidae|Trachytidae||||||||||||||||||||||||||||||||||||||||||||||||||||||||||||||||||||||||||||||||||||||||||||1|||||||||||||||||||||||||||||||||||||||||||||||||||||1||||||||||1||||||2||||2|||||||||||||||||||||||||||||||||||||||1||||||||||||||||1|1|||2|||||||1|||1||||||||||||||||1|
Animalia^Arthropoda^Arachnida^Mesostigmata^Uropodellidae|Uropodellidae|||||||||||||||||||||||||||||||||||||||||||||||||||||||||||||||||||||||||||||||||||||||||||||||||||||||||||||||||||||||||||||||||||||||||||2||||||||||||||||||||||||||||||||||||||||||||||||||||||||||||||||||||||||||||||||||||||||||||||||||||||||||||||||
Animalia^Arthropoda^Arachnida^Mesostigmata^Uropodidae|Uropodidae|||||||||||||||||||||||||||||||||||||||||||||||||||||||||2|||||||||||||||||||||1|||||||||||||||||||||||||||||||||||||||||||||||||||||||1||||||||||||||||1|||1||1|1||||||||||||5|||||||||||||||||||1||||||||||||||||||||1|||1|||||||||||4|||4|||||3|3|12|2|1|||4||||||1|||||||||1|
Animalia^Arthropoda^Arachnida^Mesostigmata^Varroidae|Varroidae|||||||||||||||||||||||||||||||||||||||||||||||||||||||||||||||||||||||||||||||||||||||||||||||||||||||||||||||||||||||||||||||||||||||||||||||||||||||||||3|||||||||||||||||||||||||||||||||||||||||||||||||||||||||||||||||||||||||||||||||||1|||||||||||||
Animalia^Arthropoda^Arachnida^Mesostigmata^Veigaiidae|Veigaiidae|||||||||||||||||||||||||||||||||||||||||||||||||||||||||||||||||||||||||||||||||||||||||||||||||||||||||||||||||||||||||||||||||||||||||||1|||||||||||||||||2|||||||||||1||||||||||||||||||||1|||||||||||||||1||||||1||||1|||||||||||||||||||||||||||||||||||||||
Animalia^Arthropoda^Arachnida^Mesostigmata|Mesostigmata|||||||||||||||||||||||1||||||1||||||||||||||||||||||||||||2|||||||||||||||1|||||2|1||1||||1|2||4|||4||1|||||||||||||||1|3||1||1||||||||||||||||4|1||||3|1|4|1||2|5|3||3|1||2|1|||1|||1|4|7|15|4|2|||5|6||1|3|10|2|11|6|10||2|||4|2|3|||1|4|12|||||5|4|||4||3|1||||1|1|14|2|1|11|5|10|7|4|11|13|17|27|15|34|52|22|21|43|29|38|44|21|30|27|20|23|9|13|10|19|25|30|14|25|20|24|23|19|7|27|32|21|2|43|5|15|10|5|5|3|4|14|4
Animalia^Arthropoda^Arachnida^Opilioacarida^Opilioacaridae|Opilioacaridae|||||||||||||||||||||||||||||||||||||||||||||||||||||||||||||||||||||||||||||||||||||||||||||||||||||||||||||||||||||||||||||||||||||||||||||||||||||||||1|1||1|||||||||||||||||||||||||||||||||||||2||||||||||||||||||||||||||||||||||||||||||||||||||||||||||
Animalia^Arthropoda^Arachnida^Opilioacarida|Opilioacarida|||||||||||||||||||||||||||||||||||||||||||||||||||||||||||||||||||||||||||||||||||||||||||||||||||||||||||||||||||||||||||||||||||||||||||||||||||||||||1|1||1|||||||||||||||||||||||||||||||||||||2||||||||||||||||||||||||||||||||||||||||||||||||||||||||||
Animalia^Arthropoda^Arachnida^Opiliones^Caddidae|Caddidae|||||||||||||||||||||||||||||||||||||||||||||||||||||||||||||||||||||||||||||||||||||||||||||||||||||||||||||||||||||||||||||||||||||||||||||||1||||||||||||||||||||||||||||||||||||||||||||||||||||||||||||||||||||||||||||||||||||||||||||||||||||||||||||
Animalia^Arthropoda^Arachnida^Opiliones^Ceratolasmatidae|Ceratolasmatidae|||||||||||||||||||||||||||||||||||||||||||||||||||||||||||||||||||||||||||||||||||||||||||||||||||||||||||||||||||||||||||||||||||||||||||||||||||||||||||||||||||||||||||||||||||||||||||||||||3||||||||||||||||||||||||||||1||||||||||||||||||||||||||||||
Animalia^Arthropoda^Arachnida^Opiliones^Cosmetidae|Cosmetidae||||||||||||||||||||||||||||||||||||||||||||||||||||||||||||||||||||||||2||||||||||||||||||||||||||||||||||||||||||||||||||||||||||1|||||||||||||||||||||||||||||||||2||||||||||||||||||||||||||||||1|||||||||||1||||||||||||||||||||||||2|||||||||||||||||||||||
Animalia^Arthropoda^Arachnida^Opiliones^Dicranolasmatidae|Dicranolasmatidae||||||||||||||||||||||||||||||||||||||||||||||||||||||||||||||||||||||||||||||||||||||||||||||||||||||||||||||||||||||1||||||1|||||||||||||||||||||||||||||||||||||||||||||||||||||||||||||||||||||||||||||||||||||||||||||||1||1||||||1||||||||||||||||||||||||
Animalia^Arthropoda^Arachnida^Opiliones^Gonyleptidae|Gonyleptidae|||||||||||||||||||||||||||||||||||||||||||||||||||||||||||||||||||||1|2||||||1||||||||2||||||1|||||||||||||||||||||||||||||||||||||2||4||||||1|||1|1|||||||||||||||||||||||||8|||3|1|2||||3|1||2||||1||1|3|2|||||||2|||2||4|1|1|||||1||1|||||1|||1|||||||||||||||||2|||||||||||||||||||||
Animalia^Arthropoda^Arachnida^Opiliones^Ischyropsalididae|Ischyropsalididae|||||||||||||||||||||||||||||||||||||||||||||1|||||||||||||||||||||||||||||||||||||||||||||2|||||||||||||||||||||||||||||||||2||||||||||||||||||||||||||||||||||||||||||||1||||||||||||||||||||||||||||||||||1||||||||||||||||||1||||1||||||||||||||||||||||||||||
Animalia^Arthropoda^Arachnida^Opiliones^Nemastomatidae|Nemastomatidae|||||||||||||||||||||||||||||||||||||||||||||||||||||||||||||||||||||||||||||||||||||||||||||||||||||||||||||||||||||||||||||||||||||||||||||||||1||||||||||||||||||||||||||||||||||||||||||||||||||||||||||||||||2||||||||||||||||||||||||||||||||||||||||||
Animalia^Arthropoda^Arachnida^Opiliones^Neogoveidae|Neogoveidae||||||||||||||||||||||||||||||||||||||||||||||||||||||||||||||||||||||||||||||||||||||||||||||||||||||||||||||||||||||||||||||||||||||||||||||||||||||||||||||||||||||||||||2||||||||||||1|||||||||||||||||||||||||||1|||||||||1|||||||||||||||||||||1||||||||||
Animalia^Arthropoda^Arachnida^Opiliones^Nipponopsalididae|Nipponopsalididae|||||||||||||||||||||||||||||||||||||||||||||||||||||||||||||||||||||||||||||||||||||||||||||||||||||||||||||||||||||||||||||||||||||||||||||||||||||||||||||||||||||||||||||||||||||||||||||||||||||||||||||||||||||||||1||||||||||||||||||||||||||||||||||
Animalia^Arthropoda^Arachnida^Opiliones^Pettalidae|Pettalidae||||||||||||||||||||||||||||||||||||||||||||||||||||||||||||||||||||||||||||||||||||||||||||||||||||||||||||||||||||||||||||||1|1|||||||||||||||||||||1|||||||3|||||||||||||||||||||2|1||||||1|1||||||3|||1||||||17||1||15|||1||||||2||2||||||||||||||1|||1||||||||2|1||||1|||||||
Animalia^Arthropoda^Arachnida^Opiliones^Phalangiidae|Phalangiidae|||||||||||||||||||||||||||||||||||||||||||||||||1|||||||||||||||||||||||||||||||||||||||||1|||||||||||||||1|||||||||||||||||3|||||1|||||2||||||||||||||1||||||1||||||||||5||||||||||||2||||||||||||1|2|||||1||1|||||||||1|3|||13|1||1|||1|||1|1|||||||||||||1|||||||||||||||||||||
Animalia^Arthropoda^Arachnida^Opiliones^Phalangodidae|Phalangodidae|||||||||||||||||||||||||||||||||||||||||||||||||||||||||||||||||||||||||||||||||||||||||||||||||||||||||||||||2|1|||||||||||2||||||1|||||||||||||||||||||||||||||||||2|||||1|1||||||||||1|||||||||||||||3|||||||||||||||||||||||||1|1|||||||||||||||||||||||||1|||||||
Animalia^Arthropoda^Arachnida^Opiliones^Sabaconidae|Sabaconidae|||||||||||||||||||||||||||||||||||||||||||||||||||||||||||||||||||||||||||||||||||||||||||||||||||||||||1|||||||||||||||||||||||||3||1||||||||||||||||||||||||||||||||||||||||||||||||||||||||||1||||||||||||||1||||||||||||||||||||||||||||||||||||1|||||||||||
Animalia^Arthropoda^Arachnida^Opiliones^Sclerosomatidae|Sclerosomatidae|||||||||||||||||||||||||||||||||||||||||||||||||||||||||||||||||||||||||||||||||||||||||||||||||||||||||||||||||||||||||||1||||1|||||||||||||||||1||||||||||||||||||||||||||||||||||||||||||||||||||||||||||1|||||||||||||||||||||||||||||||||||||||||||||||||
Animalia^Arthropoda^Arachnida^Opiliones^Sironidae|Sironidae||||||||||1|||||||||||||||||||||||||||||||||||||1||||||||1||||||||||||||||||||||||||||||||||||||||1||||||||||||||||||||||||3||||1|||||||||1|||||||||||||||||||||||2||||||||||||1|||||||2||||||||||3||||2|5||1|||2|||||||||||||2||1||||3|2|||||1|4|1|||9|||||||1||||||||||1||||4||||||
Animalia^Arthropoda^Arachnida^Opiliones^Stylocellidae|Stylocellidae|||||||||||||||||||||||||||||||||||||||||||||||||||||||||||||||||||||||||||||||||||||||||||||||||||||||||||||||||||||||||||||2||||||||1|||||||||||||||1|||||||5||||||||||||||||||||||||||||||||||||||2|||||||||||||||||||||||||||||||||||||1||||||||||||1||11|2||||||
Animalia^Arthropoda^Arachnida^Opiliones^Triaenonychidae|Triaenonychidae|||||||||||||||||||||||||||||||||||||||||||||||||||||||||||||||||||||||||||||||||||||||||||||||||||||||||||||||||||||||||||||||||||2|||||||||||||1||||||||||1||||||||||||||||||1||1|||||||||||||||||||2|||||||||||||1|||||||||||||||||||||||||||||||||||||||||||||
Animalia^Arthropoda^Arachnida^Opiliones^Troglosironidae|Troglosironidae||||||||||||||||||||||||||||||||||||||||||||||||||||||||||||||||||||||||||||||||||||||||||||||||||||||||||||||||||||||||||||||||||||||||||||||||||||||||||||||||||||||||||||||||||||||||||||||||||||||||||||||||||||||||||||||||||||||2||||||||||||||5|||||||
Animalia^Arthropoda^Arachnida^Opiliones^Trogulidae|Trogulidae||||||||||||||1||||1|||||||||||||||||||||||||||||||||||2|||||||||||||||||||||||||||||||||||||||||||||||||||||||||||||||||||||||3|1|||||||||||||||||||||||||||||||||||||1||||||||||||||||||||||||||||||||||||||||||||||||||||||||||||1||||||||||||1|||||||||||||||||
Animalia^Arthropoda^Arachnida^Opiliones|daddy longlegs||||||||||1||||1||||1|||||||||||||||||||||||||||1||1||1||||2||1||||||||||||||1|2||2||||1||||||||2||||||4|||||1||||||||||2||||||2|1||||||1|3|||4|6|4|3|1|5||5|4|2|5|1||1|||1|1|1|||1|2|1|1|1|2|||1|1|1|1|10||||||1|8|2|8|||6|2|2|||3|3|6||4|1|1||1||2|4|7||1|2|2|5|4|3|2|12|5||4|1|1|17||2|3|17|5|1|2|15|3|3|2|1|2|5|4||1|2|1|4|6|3|1|1|9|||1|3||6|2|||1|1||||2|2|2|1||18|6||||||
Animalia^Arthropoda^Arachnida^Oribatida^Achipteriidae|Achipteriidae|||||||||1|||||||||||||||||||||||||||||||||||||||||||||||||||||||||||||||||||||||||||||||||||||||||||||||||1||||||||||||||||||||||||||||||1|||||||||||||||||1||||||1||1||||||1||||||||||||||||||||||||||||||||||||1||||||||||||||||||1|||1|||||||||||||||||||||||||||
Animalia^Arthropoda^Arachnida^Oribatida^Ameridae|Ameridae||||||||||||||||||||||||||||||||||||||||||||||||||||||||||||||||||||||||||||||||||||||||||||||||||||||||||||||||||||||||||||||||||||||1|||||||||||||1||||||1|||||||1|||||||||||||||||||||||||||||||||||||||||||||||||||||||||||||||||||||||||||||||||||||||||||
Animalia^Arthropoda^Arachnida^Oribatida^Banksinomidae|Banksinomidae||||||||||||||||||||||||||||||||||||||||||||||||||||||||||||||||||||||||||||||||||||||||||||||||||||||||||||||||||||||||||||||||||||||||1|||||||||||||||||||||||||||||||||||||||||||||1||||||||1|||||1|||||||||1||||||2||||1||||||1||||||1|||||||||||||||||||2|||||||
Animalia^Arthropoda^Arachnida^Oribatida^Camisiidae|moss mites|||||||||||||||||||||||||||||||||||||||||||||||||||||||3||||||||||||||||||||||3|||||||||1||||3||||||||||||||||||||||||||||||||1|1||||||||||||||||2||||||||||1||||||||||||3|||5|2|1|1|||2|||||||||||||||||||1|||||||||||||||||4|1||4|||3||||||||||2|2|||1|||2||||||1|||1|||1|||1|1||||||
Animalia^Arthropoda^Arachnida^Oribatida^Carabodidae|Carabodidae||||||||||||||||||||||||||||||||||||||||||||||||||||||||||||||||||||||||||||||||||||||2|2|||||||||||||||||||||||||||||||||||||||||||1|||||||||||||||||2||||||||1|||||||||3||1|4|||||||||||||||||||||2|2|||||1||||||||2||||1||||1|||1|||||||1||||||||||2||||1||||2|||1|||||||1||1|
Animalia^Arthropoda^Arachnida^Oribatida^Cepheidae|Cepheidae||||||||||||||||||||||||||||||||||||||||||||||||||||||||||||||||||||||||||||||||||||||1|1|||||||||||1||||||||2||||||||||||||||||||||||||||||||||||||||||||||||||||||||||1||||||||||||||||||||||||||||||||||||||||1||||||||||||||||1|||||||||||||||||||||||||||||||
Animalia^Arthropoda^Arachnida^Oribatida^Ceratozetidae|Ceratozetidae|||||||||||||||||||||||||||||||||||||||||||||||||||||||||||||||||||||||||||||||||||||||||||||||||||||||||||||||||||||||||||||||||||||||||||||||||||||||||||||||||||||||||||||||||||1||||||||||||||||||||||||1||||||||||||||||||||||||||||||||||||||||||||||||
Animalia^Arthropoda^Arachnida^Oribatida^Chamobatidae|Chamobatidae||||||||||||||||||||||||||||||||||||||||||||||||||||||||||||||||||||||||||||||||||||||||||||||||||||||||||||||||||||||||||||||||||||||||||||||||||1|||||||1||||||2||1||||||1||||||||||||1||||||||||||||||||||||||1|2||||1|||||||||||||||||||||||2||1|||||||||1|1||||||||
Animalia^Arthropoda^Arachnida^Oribatida^Collohmanniidae|Collohmanniidae|||||||||||||||||||||||||||||||||||||||||||||||||||||||||||||||||||||||||||||||||||||||||||||||||||||||||||||||||||||||||||||||||||||||||||||||||||||||||||||||||||||||||||||2||||||||||||||||||||||||||||||||||||||||||||||||||||||||||||||||||||||||||||||
Animalia^Arthropoda^Arachnida^Oribatida^Crotoniidae|Crotoniidae|||||||||||||||||||||||||||||||||||||||||||||||||||||||||||||||||||||||||||||||||||||||||||||||||||||||||||||||||||||||||||||||1||||||||||||||||||||||||||||||||3||1||||||3|||||||||||||||||||||||||||||||||||||||||||||||1|||1||||||||||||||||||||||||||||||||||
Animalia^Arthropoda^Arachnida^Oribatida^Eniochthoniidae|Eniochthoniidae||||||||||||||||||||||||||||||||||||||||||||||||||||||||||||||||||||||||||||||||||||||||||||||||||||||||||||||||||||||||||||||||||||||||||||||||||||||||||||||||||||||||||||||||||||||||1||||||||||||||||||||||||||||||||||||||||||||||||||||||||1|||||1||||||
Animalia^Arthropoda^Arachnida^Oribatida^Eulohmanniidae|Eulohmanniidae|||||||||||||||||||||||||||||||||||||||||||||||||||||||||||||||||||||||||||||||||||||||||||||||||||||||||||||||||||||||||||||||||||||||||||||||||||||||||||||||||2||||||||||||||||||||||||||||||||||||||||||||||||1||||||||||||||||||||||||||||||||||||||||||
Animalia^Arthropoda^Arachnida^Oribatida^Euphthiracaridae|Euphthiracaridae||||||||||||||||||||||||||||||||||||||||||||||||||||||||||||||||||||||||||||||||||||||||||||2|||||||||||||||||||||||||||||||||||||||||||||||||||||||||||||||1|||||||||1|||1|||||||2|||||||1||||||||1|||||||||||||||1||||||3||1|||3|1|1|||1||||||||1|||||1|2|||||1|||||3|1||||2|1|1
Animalia^Arthropoda^Arachnida^Oribatida^Eutegaeidae|Eutegaeidae|||||||||||||||||||||||||||||||||||||||||||||||||||||||||||||||||||||||||||||||||||||||||||||||||||||||||||||||||||||||||||||||||||||||||||||||||||||||||||||||1||||||||1|1|||||||||||||||||||||||||||||||||||||||||||||||||1||||1|||||||||||||1|||||||||||||||||
Animalia^Arthropoda^Arachnida^Oribatida^Euzetidae|Euzetidae||||||||||||||||||||||||||||||||||||||||||||||||||||||||||||||||||||||||||||||||||||||||||||||||||||||||||1||||||||||||||||||||||||||||||||||||||||1|||||||||||||3||1||||||||||||||||||||||||||||||||||||||||||||||||||||||||||||||||||||||||||||||||||||||||||
Animalia^Arthropoda^Arachnida^Oribatida^Galumnidae|Galumnidae|||||||||||||||||||||||||||||||||||||||||||||||||||||||1||||||||||||||||||||||2|||||||||||||||||||||||||||||||||||||||||||||||||||||||||||||||||||||2|||||1||||1|||||1|||||2|||||1|||||||1|||1||||||||||1|||||||||||||1||||||||||||||||||1||||||||||||||1|1|2||1|||1|||||||||
Animalia^Arthropoda^Arachnida^Oribatida^Gehypochthoniidae|Gehypochthoniidae|||||||||||||||||||||||||||||||||||||||||||||||||||||||||||||||||||||||||||||||||||||||||||||||||||||||||||||||||||||||||||||||||||||||||||||||||||||||||||||||||1||||||||||||||||||||||||||2|||||||||||||||||||||||||||1|||||||||||||||||||||||||||||||||||||
Animalia^Arthropoda^Arachnida^Oribatida^Hermanniellidae|Hermanniellidae|||||||||||||||||||||||||||||||||||||||||||||||||||||||||||||||||||||||||||||||||||||||||||||||||||||||||||||||||||||||||||||||||||||||||||||||||||||||||||||||1|||||||||||||||||||||||||||||||||||||||||||||||||||||2||||||||||||||||||||1|||||||1||||||||||||
Animalia^Arthropoda^Arachnida^Oribatida^Hypochthoniidae|Hypochthoniidae||||||||||||||||||||||||||||||||||||||||||||||||||||||||||||||||||||||||||||||||||||||1|2|||||||||||||||||||||||||||||||||||||||||||||||||1||||||||||||||||||||||||||||||||1|||||||||||||||||||||1||||||||||||||||||||||||||||||||||||||||||||||||||||||||||||||
Animalia^Arthropoda^Arachnida^Oribatida^Liacaridae|Liacaridae||||||||||||1||||||||||||||||||||||||||||||||||||||||||||||||||||||||||||||||||||||||||||||1|1||||1||||||||||||||||||||||||||||||||||||||||||||||||||||||2||||||||||1|1|||||||1||2||||||||||||||||||||||||||||||||||||||||1|||||||||1|||||||||||||||||||||||||||||||||
Animalia^Arthropoda^Arachnida^Oribatida^Limnozetidae|Limnozetidae|||||||||||||||||||||||||||||||||||||||||||||||||||||||||||||||||||||||||||||||||||||||||||||||||||||||||||||||||||||||||||||||||||||||||||||||||||||||||||||||||||||||1||||||||||||||||||||||||||||||||||||||||||||||||||||||||||||||||||||||||||||||||||||
Animalia^Arthropoda^Arachnida^Oribatida^Liodidae|Liodidae||||||||||||||||||||||||||||||||||||||||||||||||||||||||||1|||||||||||||||||||2|||||||1|||||||1|1|||1|2||||||||||||1|||||1|||||||1|||||1|1|||||2||1||1|1||||1|1|||||||||||1|||||||||1||||||||||||||||1||||||1||1||1||||||3|1|||1||||||||||||||||||10|5||8||||1|||1||||||||||||||||1||||||||||
Animalia^Arthropoda^Arachnida^Oribatida^Lohmanniidae|Lohmanniidae|||||||||||||||||||||||||||||||||||||||||||||||||||||||||||||||||||||||||||||||||||||||||||||||||||||||||||||||||||||||||||||||||||||||||||||||||||1||1|||||1|||||1||||||||1|||||||3||||||||||||||||||||||||1|||||||||||||1||1||||1||||||1|||||1|||||||||||||||||||||||
Animalia^Arthropoda^Arachnida^Oribatida^Malaconothridae|Malaconothridae||||||||||||||||||||||||||||||||||||||||||||||||||||||||||||||||||||||||||||||||||||||||||||||||||||||||||||||||||||||||||||||||||||||||||||||||||1|||||||||2|1|||2||1||1||||4|1||||2||||||||1||1|||||||||||||||||||||1|||||2|4|||2|||1||5|1||2||1|2|1||||1||1|||3|2||||1|||||1|1|3||3|3|||
Animalia^Arthropoda^Arachnida^Oribatida^Mesoplophoridae|Mesoplophoridae|||||||||||||||||||||||||||||||||||||||||||||||||||||||||||||||||||||||||||||||||||||||||||||||||||||||||||||||||||||||||||||||||||||||||||||||||||||||||||4|1||||||||2|||||||||||||||1||1||||||||||||||||||||||||||||2|2|||||||||||1|||1||1||||5|1|1|1|1|1|3||1|1||||||||||||
Animalia^Arthropoda^Arachnida^Oribatida^Mycobatidae|Mycobatidae|||||||||||||||||||||||||||||||||||||||||||||||||||||||||||||||||||||||||||||||||||||||||||||||||||||||||||||||||||||||||||||||||||||||||||||||||||||||||||1||||1||2||||||1||||||||||||||||||||||||||||||||||||3||1|1||||||||||||||||||||||||||||||||||||1|||||||||
Animalia^Arthropoda^Arachnida^Oribatida^Nanhermanniidae|Nanhermanniidae||||||||||||||||||||||||||||||||||||||||||||||||||||||||||||||||||||||||||||||||||||||||||||||||||||||||||||||||||||||||||||||||||||||||||||||||||||||||||||||||||||1||||||||||||||||||1|||||||||||||||||||||||||||||1||||||||||1|||||||||||||||||2|1||1||||||||||
Animalia^Arthropoda^Arachnida^Oribatida^Nehypochthoniidae|Nehypochthoniidae|||||||||||||||||||||||||||||||||||||||||||||||||||||||||||||||||||||||||||||||||||||||||||||||||||||||||||||||||||||||||||||||||||||||||||||||||||||||||||||||||||||||||||||||||||||||||||||||||||||||||||||||||||||||||||||||||||||||2||||||||||||||||||||
Animalia^Arthropoda^Arachnida^Oribatida^Nothridae|Nothridae|||||||||||||||||||||||||||||||||||||||||||||||||||||||||||||||||||||||||||||||||||||||||||||||||||||||||||||||||||||||||||||||||||||||||||||||||||||||||||||||||||||||||||||||||||||||||||||||||||||||||||||||||||||||||4||||||||||||||||||||||||||||||||||
Animalia^Arthropoda^Arachnida^Oribatida^Oribatellidae|Oribatellidae|||||||||||||||||||||||||||||||||||||||||||||||||||||||||||||||||||||||||||||||||||||||||||||||||||||||||||||||||||||||||||||||||||1|||||||||||||||2|||1||||||1||||3||2||||||1|||||||||||||||||||||||||||||||||||||||||1||||||||||1|||||||2||||1|||||||||||||||1||1|||||
Animalia^Arthropoda^Arachnida^Oribatida^Otocepheidae|Otocepheidae|||||||||||||||||||||||||||||||||||||||||||||||||||||||||||||||||||||||||||||||||||||||||||||||||||||||||||||||||||||||||||||||||||||||||||||||||||||||||||||||||||||||||||||||||||||||||||||||||||||||||||||||||||1|1|||||4|||1||||2|||||2|2||||1|1|2||1||||||1||||1|||
Animalia^Arthropoda^Arachnida^Oribatida^Palaeacaridae|Palaeacaridae|||||||||||||||||||||||||||||||||||||||||||||||||||||||||||||||||||||||||||||||||||||||||||||||||||||||||||||||||||||||||||||||||||||||||||||||||||||||||||||||||||||||||||||||||||||||2||||||||||||||||||||||||||||||||||||||||||||||||||||||||||||||||||||
Animalia^Arthropoda^Arachnida^Oribatida^Parhypochthonidea|Parhypochthonidea|||||||||||||||||||||||||||||||||||||||||||||||||||||||||||||||||||||||||||||||||||||||||||||||||||||||||||||||||||||||||||||||||||||||||||||||||||||||||||2||||||1||||||||||||||||||||||||||||||||||||||||||||||||||||||||||||||||||||||||||||||||||||||||||
Animalia^Arthropoda^Arachnida^Oribatida^Phthiracaridae|Phthiracaridae||||||||||||||1||||||||||||||||||||||||||||||||||||||||||||||||||||||||||||||||||||||||||||1||8||||||||||||||1||||||||||||||||||||||||||||||||||||||||1|||||1||||2||||1|2|1|||5||1|1||||3|||10|||||2||6||1|2||1||2|1|2||||||||||||2|||1||1|2|4|||1|1|3||1|1|||1||1|1||||1|3||7|3|1|2|4|2|2||6|6|1|1|1||2||||1|||
Animalia^Arthropoda^Arachnida^Oribatida^Scheloribatidae|Scheloribatidae||||||||||||||||||||||||||||||||||||||||||||||||||||||||||||||||||||||||||||||||||||||||||||||||||||||||||1|1||||||||||||||||||||||||||||||||2|||||||1|2||||||1||||2||6||1|||1|||13|1|||1||||||||1||||3|||||||||||||||||1||1||2|||1||1|1||||||1|||2|1|1|1||1||||||||||1||2||2||1||1||||||1|||1
Animalia^Arthropoda^Arachnida^Oribatida^Steganacaridae|Steganacaridae|||||||||||||||||||||||||||||||||||||||||||||||||||||||||||||||||||||||||||||||||||||||3|||||1||||||||||||||1||||||||||||||||||||||||||||1||||1|||||||||||||||1||6|||||2||||3|||1|6|||2|||4|||||||1||1|1||||3||1||||||||||||||||||3|8|1||||||1||||2||2|||2||1|1|9|7||5|2|10|6|3|4||1|3||2|||||1||||
Animalia^Arthropoda^Arachnida^Oribatida^Tectocepheidae|Tectocepheidae|||||||||||||||||||||||||||||||||||||||||||||||||||||||||||||||||||||||||||||||||||||||||||||||||||||||||||||||||||||||||||||||||||2|||||||||||||||||1||||||1|1||||||3|||2|1||||||||||||||||||||||||||||||||||||||||1|||||||||||||||||||||||||||||2|||||||||||||||||
Animalia^Arthropoda^Arachnida^Oribatida^Trhypochthoniidae|Trhypochthoniidae|||||||||||||||||||||||||||||||||||||||||||||||||||||||||||||||||||||||||||||||||||||||||||||||||||||||||||||||||||||||||||||||||||||||||||||1||||||1||||||||2|6||||||||||||||2|||3|||1|||6|1||4||||||||||||||||||||||2|||||2||1|1||||1||||||2|||||||2||||||||||||||||||1|3|||
Animalia^Arthropoda^Arachnida^Oribatida^Xenillidae|Xenillidae|||||||||||||||||||||||||||||||||||||||||||||||||||||||1|||||||||||||||||||||||||||||||||||2||||||||||||||||||||||||||||||||||||||||||||||||||||||||||||||||||||||||||||||||||||||||||||||||||||||||||||||||||||||||||||||||1||||||||||||||||||1||1|||1||||||||||
Animalia^Arthropoda^Arachnida^Oribatida|beetle mites|||||||||1|||1||1|||||||||||||||||||||||||||||||||||||||||6|||1|||||||||||||||||||7|||||||1||7|12|||8|2|12|||2|2|1|1||||||||8|1|1|||||1|||||||1||1|1||1|1|1|||1|5||1|2|1|5||1|5|1|3|||||9|7|1|5||2|1|6|2|24|9|2||28|7|23||1|25|5|4|41|11|2|5|6|2|5|20||1|2||12|3|10|6|8|4|1|1|5|11|7|4|||3|4|||1|1||1||5|10|8|3|6|3|10|29|8|4|11|5|6|14|10|19|12|4|10|6|13|7|6|6|4|2|9|16|24|9|10|11|27|13|14|6|17|12|8|7|7|2|12|6|3|5|10|2|2|2
Animalia^Arthropoda^Arachnida^Parasitiformes^Argasidae|softbacked ticks|||||||||3|||2||1||||||||||||2||1||||||||||1||||1|||3|5|5||1||||1||6|16|2|1||||||||5||3|2||1|11||2|||4|5||1|||7|2|2|3|3|1|||||32|4|26|1|5|25|1|6|2||2|2||1||9|3|2||2|||||1|3||8|2|2|5|3|2||2|11|3|4|16||3|5||3||2||2|3||2|3|1|11|7|6||29|1|25|3|1|12|2|5|6|17|10|14|84|4|6|1|1|11|1|4|2|1||||1|2|5|6|2|7|26|5|13|7|4|38|9|11|14|2|8|20|15|14|10|8|11|5|4|3|26|6|6|25|6|15|22|22|17|15|37|13|12|6|26|13|51|50|15|30|20|7|8|99|8|11|5|20|11|9|9|3|14|9|3|4|2|3|2|1|1||7|||12|11|2|98|1|
Animalia^Arthropoda^Arachnida^Parasitiformes^Ixodidae|hardbacked ticks|||||||||5||||1||||||||||1|||3|5||2|||1||||||3||||||1|5|1|||2||||||7||3|||||||||||||||3|2||||4|2||3||||||||1|||||3|8|106|1|3|9|1|1|||1|3|1||6|3||2|1||||1|||5||7|3|1|5|12|||1|13|18|6|5||3|2|4||||9|8|12|4|2|1|2|5|7|71||69|3|60|11|1|30|46|23|31|65|35|42|50|21|19|4|16|7|3|8|35|1|3|11|7|6|8|19|18|37|25|53|25|28|38|40|51|54|17|15|37|36|36|6|12|18|2|30|7|13|8|35|18|8|32|8|22|30|9|33|19|23|8|16|38|70|36|24|17|13|74|16|22|28|53|15|4|4|22|9|11|8|9|9|7|7|54|9|6|3|4|8|2|13|129|8|8|2||184||2
Animalia^Arthropoda^Arachnida^Parasitiformes^Laelaptidae|Laelaptidae|||||||||||||||||||||||||||||||||||||||||||||||||||||||||||||||||||||||||||||||||||||||||||||||||||||||||||||||||||||||||||||||||||||||||||||||||||||||||||||||||||||||||||||||||||||||||||||||||||||||||||||||||||||1||||||||||||||||||||||||||||||||||||||
Animalia^Arthropoda^Arachnida^Parasitiformes^Nuttalliellidae|Nuttalliellidae||||||||||||||||||||||||||||||||||||||||||||||||||||||||||||||||||||||||||||||||||||||||||||||||||||||||||||||||||||||||||||||||||||||||||||||||||||||||||||||||||||||||||||||||||||||2|||||||||||||||||||||||||||||||||||||||||||||||||||||||||||||||||||||
Animalia^Arthropoda^Arachnida^Parasitiformes|Parasitiformes|||||||||8|||2|1|1|||||||||1|||5|5|1|2|||1||||||4||||1||1|8|6|5||3||||1||13|16|5|1||||||||5||3|2||1|14|2|2|||8|7||4|||7|2|2|3|3|2|||||35|12|132|2|8|34|2|7|2||3|5|1|1|6|12|3|4|1|2|||1||1|8||15|5|3|10|15|2||3|24|21|10|21||6|7|4|3||2|9|10|15|4|4|4|3|16|14|77||98|4|85|14|2|42|48|28|37|82|45|56|134|25|25|5|17|18|4|12|37|2|3|11|7|7|10|24|24|39|32|79|32|41|45|44|89|63|28|29|39|44|56|21|26|28|10|41|12|17|11|61|24|14|57|14|37|52|31|50|34|60|21|29|44|96|49|75|67|28|104|36|29|36|152|23|15|9|42|20|20|17|12|23|16|10|58|11|9|5|5|9|2|20|129|8|20|13|2|282|1|2
Animalia^Arthropoda^Arachnida^Pseudoscorpiones^Garypidae|Garypidae|||||||||||||||||||||||||||||||||||||||||||||||||||||||||||||||||||||||||||||||||||||||||||||||||||||||||||||||||||||||||||||||||||||||||||||||||||||||||||||||||||||||||||||||||||||2|1|||||||||||||||||||||||||||||||||||||||||||||||||||||||||||||||||||||
Animalia^Arthropoda^Arachnida^Pseudoscorpiones|false scorpions|||||||||||||||||||||||||||||||||||||||||||||||||||||||||||||||||||||||||||||||||||||||||||||||||||||||||||||||||||||||||||||||||||||||||||||||||||||||||||||||||||||||||||||||||||||2|1|||||||||||||||||||||||||||||||||||||||||||||||||||||||||||||||||||||
Animalia^Arthropoda^Arachnida^Pseudoscorpionida^Atemnidae|Atemnidae|||||||||||||||||||||||||||||||||||||||||||||||||||||||||||||||||||||||||||||||||||||||||||||||||||||||||||||||||||||||||||||||||2|||||2|3|||||1|||1|||1||||1||1|||||2|1|1||||||||||||||1||||||||||19|7|1|2|||2||1||||2||1|1||3||1|2|4||2||||1|1||||||1||||1|||||3||||2||||2||2|||||1|1|||||||||
Animalia^Arthropoda^Arachnida^Pseudoscorpionida^Bochicidae|Bochicidae|||||||||||||||||||||||||||||||||||||||||||||||||||||||||||||||||||||||||||||||||||||||||||||||||||||||||||||||||||||||||||||||||||||||||||||||||||||||||||||||||||||||||||||||||||||2||||||||||||||||3||||||||||2||||||||||||||||3|5||||3|||||||2||2||||||||||||||
Animalia^Arthropoda^Arachnida^Pseudoscorpionida^Cheiridiidae|Cheiridiidae||||||||||||||||||||||||||||||||||||||||||||||||||||||||||||||||||||2||||||||||||||||||||||||||||||||||||||1||||||||||||||||||||||||||||||||1||||||||||||||||||||2|||||||||||||||||7|||||||2|3|||1|||1|||1|||||||||||4|||||2|||||2|1|2||||||2||||||||6||1|2|||||||||||||||||||
Animalia^Arthropoda^Arachnida^Pseudoscorpionida^Cheliferidae|Cheliferidae|||||||||1||||1|||||||||||||||||||||||||||||||||||||||||1|1|||||||||||||3||||1||||1|2|1|||||1||||||||||||1|||||2|||||4|||||||||||||||||||3|1|2|2||6|2||||||1||||1||1|1|||||||||1||1||2|1|3|2|3|2|1|2||||||3|||1|3|2||||1||2|||29|2|4|3||4|3||5|||1|2|3|5|1|4|13|2|4|1|2||1|6|2||3||1|2||8|4||12||1||||2|4|4|2|4||5||2|2|4|2||||||1||||||||||
Animalia^Arthropoda^Arachnida^Pseudoscorpionida^Chernetidae|Chernetidae|||||||||1|||||||||||||||||||||||||||||||||||1||||||||||1|1|||||1||||||||||||1||||||||||||||||||||||2||||||4|||||1|1|||||||||||||2|||||2|||||2|2||2|6||1|1||1|1|1|2|2|4|5||10|||||3|1||||3||8|7|4|8|2|||4||||||||4|6|4|12||2||6|6|2|41|30|1|6|1|4|8|7|7||||2|7|10|7|8|15|1||7|4|7|6|12|29||4|2|1|5|1|11|2|14|1|2|5|6|1|5|3|10|1|13|6||4|||8||4||2|||2|1||||||||||
Animalia^Arthropoda^Arachnida^Pseudoscorpionida^Chthonidae|Chthonidae|||||||||||||||||||||||||||||||||||||||||4||||||||||||||5|||||||||||||4||||||||||||||||||||||||||4||||||||||||||||||||||||||||||2||||||3|||||1|||2|1||1|2|5|1|||1|2|||1|||||1|1|2|||||1||||2||2||||2|3|2|3|1|||33|10|7||4||||2||6|||1|||2||2|1|7||6|4|2|2|3|7|||8|2|25|10|11|5|22|15|20|17|9|8||6|5|5|11|28|6|11|6|5|1|1|5|6|3|9||6|2||||||10|2|||1|
Animalia^Arthropoda^Arachnida^Pseudoscorpionida^Feaellidae|Feaellidae|||||||||||||||||||||||||||||||||||||||||||||||||||||||||||||||||||||||||||||||||||||||||||||||||||||||||||||||||||||||||||||||||||||||||||||||||||||||||||||3|2||||1|||||||||||||||||||1|||||||||||||||||||||||||2|||||||||||3||||||||||||||||||||||||||||||||||
Animalia^Arthropoda^Arachnida^Pseudoscorpionida^Garypidae|Garypidae||||||||||||||||||||||||||||||||||||||||||||||||||||||||||||||||||||||||||||||||||||||||||||||||||||||||||||||||||||||||||||3|||||||||||2|||||||2||||1|||||1|||||1||||2|||||||||||2|2||4||1|||||6|1||||||4||2||||||||2||||||||2||1||||1|||||||||1||||||||1|1||1|||||||||||||||||||
Animalia^Arthropoda^Arachnida^Pseudoscorpionida^Geogarypidae|Geogarypidae||||||||||||||||||||||||||||||||||||||||||||||||||||||||||||||||||||||||||||||||||||||||||||||||||||||||||||||||||||||||||||1|||||||||||||||||||1|||||1|||1||||||||||||||||||||||||||||||3|3||||||1||1||1|||||||||||2|||||1||||1||||||1|||||||||||||||||||||||||||||||||
Animalia^Arthropoda^Arachnida^Pseudoscorpionida^Gymnobisiidae|Gymnobisiidae||||||||||||||||||||||||||||||||||||||||||||||||||||||||||||||||||||||||||||||||||||||||||||||||||||||||||||||||||||||||||||||||||||||||||||||||||||||||||||||||1||||||||||||||||||||||1||||||||||||||||||||||||||||||||2|||||||3||||||||||||||||||||||||||||||
Animalia^Arthropoda^Arachnida^Pseudoscorpionida^Hyidae|Hyidae||||||||||||||||||||||||||||||||||||||||||||||||||||||||||||||||||||||||||||||||||||||||||||||||||||||||||||||||||||||||||||||||||||||||||||||||||||||||||||1|||||||||||||||||||||||||4|1||||||||||||||||||||||||||2||||||||||2|||||||2||||||||||||||||||||||||||
Animalia^Arthropoda^Arachnida^Pseudoscorpionida^Ideoroncidae|Ideoroncidae||||||||||||||||||||||||||||||||||||||||||||||||||||||||||||||||||||||||||||||||||||||||||||||||||||||||||||||||||||||||||||||||||||||||||3|||||||||||1||||||||1||||||||||||||||1||1||||||7|1|||||||3|||||||4||||||||||2||||||||1||||||||||||||||4||2|6||||1|||||||||||||1|
Animalia^Arthropoda^Arachnida^Pseudoscorpionida^Menthidae|Menthidae||||||||||||||||||||||||||||||||||||||||||||||||||||||||||||||||||||||||||||||||||||||||||||||||||||||||||||||||||||||||||||||||||||||||||||||||||||||||||||||||1||||||||||||||1|||||||5|1||||||||||||||1|||||||||||||||||2|2|||||||||||||||||||||||||||||||||||||
Animalia^Arthropoda^Arachnida^Pseudoscorpionida^Neobisiidae|Neobisiidae|||||||||||||||||||||||||||||||||||||||||||||||||||||||1|||||||||||||||||||||||||||||||1||||||||2||||5||1|||||||||||||||||||1|||||12|||||3|2||4|||||||1|1||2|3|||3|2||||||1|||||7||4|1|1||||||2|2||1|||2|1|2|||6|1|32|10|1|4|7|||1|3|7|2||3|2||4|1|1||7||6|7|||1|5|12|1|13|6|3|17|7||2|3|5|2|23|2||2|3|5|1|1|2|4|3|1|8|3|9|10|9|4|2|4|1|||1|4|||||||
Animalia^Arthropoda^Arachnida^Pseudoscorpionida^Olipiidae|Olipiidae||||||||||||||||||||||||||||||||||||||||||||||||||||||||||||||||||||||||||||||||||||||||||||||||1||||1||||||||||||||||||||||||4||||||3||4|1|||1||2|1|1|4|1|2|3|||||2|1||||||||4|1|5|4||1||||||||1|||9||2||||2|24|19||||2|1||5|||2||||11|1|5|||1|1|5||3|7|3|||7||1||2|5||6|4|1||1|2|||1|2|2|4|4|5|5||||1||2||||||||||||||
Animalia^Arthropoda^Arachnida^Pseudoscorpionida^Pseudochiridiidae|Pseudochiridiidae|||||||||||||||||||||||||||||||||||||||||||||||||||||||||||||||||||||||||||||||||||||||||||||||||||||||||||||||||||||||||||||||||||||||||||||||||||||||||||||2|||||||||||||||||1|||||||||||||||2||||||||||||||||||||||||||1||||||||||||||||||||||||||||||||||||
Animalia^Arthropoda^Arachnida^Pseudoscorpionida^Pseudogarypidae|Pseudogarypidae||||||||||||||||||||||||||||||||||||||||||||||||||||||||||||||||||||||||||||||||||||||||||||||||||||||||||||||||||||||||||||||||||||||||||||||||||1||||||||||||||2||||||||||||||||||||||2|||||||1||||||||||2||||||||||||||||||||||||||||||1|||2|||||||||||||||||||
Animalia^Arthropoda^Arachnida^Pseudoscorpionida^Sternophoridae|Sternophoridae||||||||||||||||||||||||||||||||||||||||||||||||||||||||||||||||||||||||||||||||||||||||||||||||||||||||||||||||||||||||||||||||||||||||||||||||||||||||||||||||2||||||||||||||1|||||||||4||||||1|||||||||||||2||||||||||||3||||2||||2||1|1|||||||2|||||||||||||||||||
Animalia^Arthropoda^Arachnida^Pseudoscorpionida^Syarinidae|Syarinidae|||||||||||||||||||||||||||||||||||||||||||||||||||||||||||||||||||||||||||||||||||||||||||||||||||||||||||||||||||||||||||||||||||||||1|||||||1|4|1||||||||||||1||||2|1||1||||||2|||||||5|||||4|4|1|||||1|1|1||1||||1||||||2|6|1|1||1|1||2|3|2|||5||2||1||||3|2|||||2|4|||4|||2||||||||1|||||||
Animalia^Arthropoda^Arachnida^Pseudoscorpionida^Tridenchthoniidae|Tridenchthoniidae||||||||||||||||||||||||||||||||||||||||||||||||||||||||||||||||||||||||||||||1|||||||||||||||||||||||||||2||||||||||||||||||||||||||||||3|||4||||||1||||||||||||||1|||||1||||||||||||1|1||||7||3||||||||4|||||2|10||1||||3||||1||||||||||||||2|||||||||||||||||||||||||||||||
Animalia^Arthropoda^Arachnida^Pseudoscorpionida^Vachoniidae|Vachoniidae||||||||||||||||||||||||||||||||||||||||||||||||||||||||||||||||||||||||||||||||||||||||||||||||||||||||||||||||||||||||||||||||||||||||||||||||||||||||||||||||||||||||||||||||||||||||||||||||||||||5|||||||||2||||||||||||||||1|1||||1|||||5||||||||||||||||||
Animalia^Arthropoda^Arachnida^Pseudoscorpionida^Withiidae|Withiidae||||||||||||||||||||||||||||||||||||||||||||||||||||||||||||||||||||||||||||||||||||||||||||||||||||||||||1|||||||||||||||||||||||1|1||||||||4||||1|1|||1||||1|3|||||||2|3||3|1|1||2|||||||||1|||||||2|13|9||1|1|3|1|4||4||||11|2|1|4||||1|||5|10||||3||1|||||1|4|||||||||1|4||5|||||||||1||||||||||||
Animalia^Arthropoda^Arachnida^Pseudoscorpionida|book scorpions|||||||||2||||1||||||||||||||||||||||||||||4|||1||||||||||2|8|||||1||||||||9||||2||||1|2|2|||||1|||1||||||||8|1|1||5||8|||||7|3|||||||||||||3|||||27|1|2|2||14|13||10|7|2|11|3||17|4|5|7|12|22|11||17|3|3|3|3|9|3|1|1||9|10|32|14|26|19|6|7||6||2|2|9||4|3|11|30|16|26|1|3|6|51|106|70|107|47|14|15|5|18|34|28|19|5|4|3|19|45|22|29|15|45|4|26|38|13|18|37|38|50|1|41|14|36|38|30|37|30|45|51|23|40|24|5|20|22|28|22|47|30|29|39|12|20|29|20|25|16|20|2|11|5|3|1|1|5||10|2|||2|
Animalia^Arthropoda^Arachnida^Ricinulei^Ricinoididae|Ricinoididae|||||||||||||||||||||||||||||||||||||||||||||||||||||||||||||||||||||||||||||||||||||||||||||||||||||||||||||||||||||||||||||2||||||||||||||||||||||||||||||1|||||||||||||||||1||||||||3|||||||||2|1||1|||||1||||||2||||||||1|||1||||2|||1|3|1|8|2||1|6|1|1||5|||||||1||||||||||||
Animalia^Arthropoda^Arachnida^Ricinulei|hooded tickspiders|||||||||||||||||||||||||||||||||||||||||||||||||||||||||||||||||||||||||||||||||||||||||||||||||||||||||||||||||||||||||||||2||||||||||||||||||||||||||||||1|||||||||||||||||1||||||||5|||||||||6|2||2|1||||3||||||4||||||||3|||1||||2|||3|9|3|11|6||1|10|2|1|1|5|1||||||1||||||||||||
Animalia^Arthropoda^Arachnida^Sarcoptiformes^Hyadesidae|Hyadesidae||||||||||||||||||||||||||||||||||||||||||||||||||||||||||||||||||||||||||||||||||||||||||||||||||||||||||||||||||||||||||||||||||||||||||||2||1|||1||||||||||||||||||||||||||||||||||||||||||1|1||||||||||||||||||||||||2|||||||||||||||||||||||1|||||4|||||||||||
Animalia^Arthropoda^Arachnida^Sarcoptiformes|Sarcoptiformes||||||||||||||||||||||||||||||||||||||||||||||||||||||||||||||||||||||||||||||||||||||||||||||||||||||||||||||||||||||||||||||||||||||||||||2||1|||1||||||||||||||||||||||||||||||||||||||||||1|1||||||||||||||||||||||||2|||||||||||||||||||||||1|||||4|||||||||||
Animalia^Arthropoda^Arachnida^Scorpiones^Bothriuridae|Bothriuridae|||||||||||||||||||||||||||||||||||||||||||||||||||||||||||||||||||||||||||||||||||||||||1|||1||1||||||||||||||||||1|1||||||||||||||2|||||||||||||||||1|1|||||1||||||||||||1||||||||||||||||||||2|1||5|2||1||||||||1||||1|||||||||||1||1|1|||||||2||||1||1|||||1||||||||||||||1|||||
Animalia^Arthropoda^Arachnida^Scorpiones^Buthidae|Buthidae|||||||||1||||||||||||||||||||1|||||||||||2|||||||||||1||||1|||||||||||1||||||2|||||||10|3||3|||1||3||2|2|3|2|1||2|7||||||||||||||||3|4|3||||||||||||3|8|8||5|2|1|1||||3|4|2|4|5|2|1|6||6|6|16|8|9|8|7|5|4|3|3||1|5||3|6|1|6|3|2|2||4|2|||7|||2||4|6|2||6|24||2|5|8|2|2|8|4|1||2|1||1|4|3|5|2||1||||1|||||||||||1||2|1|||3|5||13|1||4|1|1|2|3||||2|||||1|||1|2|3|1||5
Animalia^Arthropoda^Arachnida^Scorpiones^Caraboctonidae|Caraboctonidae||||||||||||||||||||||||||||||||||||||||||||||||||||||||||||||||||||||||||||||||||||||||||||||||||||||||||||||||||||||1|||||||||1|||1||||||||||||||1|||||||||1||||||||||||||||||||||||||1|||||||||||||||||||||||||||||||||||||||||1|1||||||1||||||||||||||||||||||||1
Animalia^Arthropoda^Arachnida^Scorpiones^Chactidae|Chactidae||||||||||||||||||||||||||||||||||||||||||||||||||||||||||||||||||||||||||||||||||||||||1|||||||2|||||||||||||||||||||||||||||||1||||5|3|||||||||||||6||||1|1||3||||||||||||2||3||||||||||||||||||2|||||||||||||||1|||||||1|||1|||||||||3||||||||3|1|2||6||4|||4|1|1|1|1|5|||2|5|3|||5|2|||2
Animalia^Arthropoda^Arachnida^Scorpiones^Euscorpiidae|Euscorpiidae||||||||||||||||||1|||||||||||1||||||||||||||||||||||1|||||||||||||||||||||||||||||||||||||8|1||||||||||||||||||||||||||||||||||1||1||4|||1|||||||||||||||||||2||3|||1||||||||||||||2||||||||||||5|1||||||||||||||||||||25|1|||||||||||||||||||||||||||||2|||||||||||||||||||1|1
Animalia^Arthropoda^Arachnida^Scorpiones^Heteroscorpionidae|Heteroscorpionidae|||||||||||||||||||||||||||||||||||||||||||||||||||||||||||||||||||||||||||||||||||||||||||||||||||||||||||||||||||||||||||||||||||||||||||||||||||1|||||||2|||||||||||||||||||||||||||||||||||||||||||||||||||||||||||||||||||||||||||||||||||||||||||||2||||
Animalia^Arthropoda^Arachnida^Scorpiones^Iuridae|Iuridae|||||||||||||||||||||||||||||||||||||||||||||||||||||||||||||||||||||||||||||||||||1||||||||||||||||||||||||||||||||||||||||||||1|||||||||||||||||||||||||||1||||||||||||||||||||||||||||||||||||||||1|||||||||||||||||||||||||||||||||||||||||||||||||||||||||
Animalia^Arthropoda^Arachnida^Scorpiones^Liochelidae|Liochelidae||||||||||||||||||||||||||||||||||||||||||||||||||||||||1||||||||||||||||||||||||||||1||||||||||1|1||||||||||||||1|||4|2||||||||||||||1|5||1||||||||1||||||1|2||3|2|1|3||||1||||||||6|||||||10|||||||2|||||||1|1||||2||2|||1|1|||||1|||||||1||||||||||||1||1|||1||1|||2||||||||||||||||||1|||||
Animalia^Arthropoda^Arachnida^Scorpiones^Pseudochactidae|Pseudochactidae|||||||||||||||||||||||||||||||||||||||||||||||||||||||||||||||||||||||||||||||||||||||||||||||||||||||||||||||||||||||||||||||||||||||||||||||||||||||||||||||||||||||||||||||||||||||||||||||||||||||||||||||||||||||||||||||||||||||||||||||||||||||||2||
Animalia^Arthropoda^Arachnida^Scorpiones^Scorpionidae|Scorpionidae|||||||||2|||||||||||||||||1|||3||||1|||||||||||2|||||||3|||||1||||||||1|||||||||||||||2|2||1|||||2|1||||2|2||||||||||||||||1|||2|||||||||||1|||2|6|1||2|1||1|1|||||7||||1|1|4||3|1|8|3|3|1||1|||||||2|||1|3|1|||5|2||3||||||1|1||||||1|1|2|1||||||1|||1|||||||||1||||1||||||||||3|||||2|1|||3|||10||1|||||||||||||||||1
Animalia^Arthropoda^Arachnida^Scorpiones^Superstitionidae|Superstitionidae|||||||||||||||||||||||||||||||||||||||||||||||||||||||||||||||||||||||||||||||||||||||||||||||||||||||||||||||||||||||||||||||||||||||||||||||||||||||||||||||||||||||||||||||||||||||||||||||1||||||||||||||||||||||||||||||||||||||||||||||||||||||||||||
Animalia^Arthropoda^Arachnida^Scorpiones^Urodacidae|Urodacidae||||||||||||||||||||||||||||||||||||||||||||||||||||||||||||||||||||||||||||||||||||||||||||||||||||||||||||||||1|1||||||||||||||1|||||||||||||||||||||||||||||||||||||||||||||||||||||||||||||||||||||||||||||||||||||||||||||||||||||1|||||||||||||||||||||||
Animalia^Arthropoda^Arachnida^Scorpiones^Vaejovidae|Vaejovidae|||||||||||||||||||||||||||||||||||||||||||||||||||||||||||||||||||||||||||||||||||||||2|||||||1||||||||||1|2|||||||||4||||||||||||||||1|||||||||||||||||||6||1||2|||1||||||2||||1|||||||||||||1|||7|||2||||||7|||||||||||||||||1|1|||1||||1|9|1|7||21||43||4||||||4|||2|||||||1||||||||||
Animalia^Arthropoda^Arachnida^Scorpiones|scorpions|||||||||3|||||||||1||||||||1|||5||||1|||||||2||||2|||||||5||||1|2||||||||1||1||||||2|||||||12|5||4|1|1|1||7|10|4|2|3|5|3|3|5|7||||||||1|2||||2|||11|8|7||||1|||||2||1|6|24|14||16|6|1|2|1|||3|5|9|4|5|2|2|16|7|6|13|20|26|16|18|8|8|10|3|4||1|5||5|15|3|7|9|4|2|2|19|4||3|7|||4||5|9|7|1|15|28|1|10|8|10|6|2|10|12|1|1|5|1|1|2|5|4|6|27|1|1||1|2|1|2|1|1|1|1|1|1||1|12|3|7|7|25||44|3|16|2|17|4|9|4|11|12|2|10|1|1|1|3|5||1|2|6|3||3|9|5|3|1|10
Animalia^Arthropoda^Arachnida^Solifugae^Daesiidae|Daesiidae|||||||||||||||||||||||||||||||||||||||||||||||||||||||||||||||||||||1||||||||||||||||||||||||2|||||||||||||||||||||||||||||||||||||1||||||||||||||||1||||||||1||||||||||||||||||||||||||||||||||||||||||||||||||||||||||||||||1|||||||||||||||||||||||||||||||||
Animalia^Arthropoda^Arachnida^Solifugae^Karschiidae|Karschiidae|||||||||||||||||||||||||||||||||||||||||||||||||||||||||||||||||||||||||||||||||||||||||||||||||||||||||||||||||||||||||||1|||||||1||||||||||||||||||||4|||||||1||1||1|||||||||||||||||||||||3||||||||||||||||||||||1|1|1||||||||||||||||||||1||||||||||2|||||||||||||
Animalia^Arthropoda^Arachnida^Solifugae|camel spiders|||||||||||||||||||||||||||||||||||||||||||||||||||||||||||||||||||||1||||||||||||||||||||||||2||||||||||||||||||||||||||||||1|||||||2||||||||||||||||1||||4||||1|||1||1||1|||||||||||||||||||||||3||||||||||||||||||3||||1|1|1|||||2|||||1||||||||||1||||||||||2|||||||||||||
Animalia^Arthropoda^Arachnida^Trombidiformes^Acalyptonotidae|Acalyptonotidae||||||||||||||||||||||||||||||||||||||||||||||||||||||||||||||||||||||||||||||||||||||||||||||||||||||||||||||||||||||||||||||||||||||||||||||||||||||||||||||||||1|1|||||||||||||||||||||||||||||||||||||||||||||1||||||||||||||||||||||||||2|||||||||||||||||
Animalia^Arthropoda^Arachnida^Trombidiformes^Anisitsiellidae|Anisitsiellidae||||||||||||||||||||||||||||||||||||||||||||||||||||||||||||||||||||||||||||||||||||||||||||||||||||||||||||||||||||||||||||||||||||||||||||||||||||||||||||||||||||3||||||||||||||||||||||||2||||||||||||||1||1||||||2||1|1||3||||||||||2|||||3|||1||||||||1|2|||||||||
Animalia^Arthropoda^Arachnida^Trombidiformes^Arrenuridae|Arrenuridae|||||||||||||||||||||||||||5|||||||||||||||||||||||||||||||||||||||||||||||||||||||||1|3|1|||||||||||1|||||||||||||||||||||||||||||||||||||||||4|1||||||2|6|2|2|4|1|2|5||6|5|3|1|1|40||3|5||1|2|2||||5||3||1|2|||1|2||1|1|||1|3|2|1|1||4|2|||4|10||1|||1|1||2|20|9|2|1||4|||1|1|||||||||||||6||1||1|||2|3||1||||||1|1||||7||2|
Animalia^Arthropoda^Arachnida^Trombidiformes^Athienemanniidae|Athienemanniidae|||||||||||||||||||||||||||||||||||||||||||||||||||||||||||||||||||||||||||||||||||||||||||||||||||||||||||||||||||||||||||||||||||||||||||||||||||||||||||||||||||||||||||2|||||||||||||||||||||||||||||||||||2||||||2|||||||||||||||||||||||||||||||||||||||
Animalia^Arthropoda^Arachnida^Trombidiformes^Aturidae|Aturidae||||||||||||||||||||||||||||||||||||||||||||||||||||||||||||||||||||||||||||||||||||||||||||||||||||||||||||||||||||||||||||||1|||||||||||||||||||||1|||2|1||||||||||||||||||||||||||||||||||1|||||||||||||||||||9|11||2|5||||||||1|||||||||||||||||||||||||||||2||||||
Animalia^Arthropoda^Arachnida^Trombidiformes^Axonopsidae|Axonopsidae|||||||||||||||||||||||||||1||||||||||||||||||||||||||||||||||||||||||||||||||||||||||||||||||||||1|||||||||||||||||||||||||||||||||2||||||||||||||2|||||3|3||||1|||||1||||||1||||||||||||1|1|1||||||1||1|||||||||||3||||||4|4|||6|||1||||1||2|||||1|||3|1|||||||||||||||||||1||||||
Animalia^Arthropoda^Arachnida^Trombidiformes^Clathrosperchonidae|Clathrosperchonidae|||||||||||||||||||||||||||||||||||||||||||||||||||||||||||||||||||||||||||||||||||||||||||||||||||||||||||||||||||||||||||||||||||||||||||||||||||||||||||||||||||||||||||||||||||||||||||1|||||||||||||||||1|||||||||||||||||||||||||||||||||||||||||||||||
Animalia^Arthropoda^Arachnida^Trombidiformes^Eylaidae|Eylaidae|||||||||||||||||||||||||||1||||||||||||||||||||1||||||||||||||||||||||||||||||||||||||||||||||||||||||||||||||||||||||||||||||||||||||||||||||||||||||||1||1||1|1||||||||||||1||||||||||||1||||||||||||1|||||1|||||||1|||||||||||||||||||||||||||||1||||||||||||||||||
Animalia^Arthropoda^Arachnida^Trombidiformes^Feltriidae|Feltriidae|||||||||||||||||||||||||||||||||||||||||||||||||||||||||||||||||||||||||||||||||||||||||||||||||||||||||||||||||||||||||||||||||||||||||||||||3||||||1|||||||||1||||||||||||||||||||1|||1||||||||||||||||1||1|1||||1|1|6||2|||||||||||||||||||||||||||||||||1||||||||||
Animalia^Arthropoda^Arachnida^Trombidiformes^Halacaridae|Halacaridae|||||||||||||||||||||||||||||||||||||||||||||||||||||||||||||||||||||||||||||||||||||||1|||||||||||||||||||5|||||1|||4||||||||2||||||1||||||1|||||5|20||||10|11||10||1|4||4|5||1|||22||9|||2||1|5||||2||||||||12|5|||||5||3|6|4|1|6|19||||||4|9||5|4|1|2|||||||1|3|2|7|||||5|||3|26|1|13|1|7|8|9|6|11|1|2|4|2|4|8|7|1|1|3|5|2|2|2|4|1|6|2|1|1|3
Animalia^Arthropoda^Arachnida^Trombidiformes^Hydrachnidae|Hydrachnidae|||||||||||||||||||||||||||6|||||||||||||||||||||||||1|||||||||||||||||||||||||||||||||||||||||||||||||||||||||||||||||||||||||||||||||||||||1|||||||1|||||||||||||||||||||2|||||||||||1||2|2|1|||6|||||||1|||||||||||||1||||||1||||||||||||||||||||||||||||||||||||||||
Animalia^Arthropoda^Arachnida^Trombidiformes^Hydrodromidae|Hydrodromidae|||||||||||||||||||||||||||3|||||||||||||||||||||||||||||||||||||||||||||||||||||||||||||1|||||||||||||||||||||||||||||||||||||||||||||||||||||||||||||||||||||1||1||||||||||||||||||||||||||||||||1|||||||||||||||||||||||||||1|||||||||||||||||||||||||||||||||
Animalia^Arthropoda^Arachnida^Trombidiformes^Hydrovolziidae|Hydrovolziidae||||||||||||||||||||||||||||||||||||||||||||||||||||||||||||||||||||||||||||||||||||||||||||||||||||||||||||||||||||||||||||||||||||||||||||||||||||||||||||2|1||||||||||||||||||||||||||||||||||||||||||||||||1|1|||||||||||||||||||||||||||||||||||||||||||||
Animalia^Arthropoda^Arachnida^Trombidiformes^Hydryphantidae|Hydryphantidae|||||||||||||||||||||||||||||3|||||||||||||||||||||||||||||||||||||||||||||||||||||||||||1||||2|1||1|||||||||||||||||||||||||||||||||||||||||||||||||1|||1|||1||||||1||1|||||1||1|||||||||1|||2||||1||||||1||1|||3|||||||||||||5||||||2|||||||||||||||||||||2||2|||1||||1||||||||||
Animalia^Arthropoda^Arachnida^Trombidiformes^Hygrobatidae|Hygrobatidae|||||||||||||||||||1||||||||||||||||||||||||||||||||||||1||||||||||||||||||||||||||||||||2|6|||||||||||||||||||||||||||||||||||||1|||||1||||1||||||||||||4|2|2|2|2||1||||1|||1|||3|||3|3||||1|2||1|2||3|3|5|1|2|1|2|1|||3|2|1||1|1|2||2|4||2|4|4||2|1|1|3|3|6|5|8|2|4|1|8|1|1||1||||||2|||||2|1|||||||||1||||1||||1||1||||
Animalia^Arthropoda^Arachnida^Trombidiformes^Krendowskiidae|Krendowskiidae||||||||||||||||||||||||||||||||||||||||||||||||||||||||||||||||||||||||||||||||||||||||||||||||||||||||||||||||||||||||||||||||||||||||||||||||||2||2|||1||1|||||||||||||||||||||||||||||2|||||||||||||||||||||||||||||||||||||||||||||||||1||||||||||||||||||||
Animalia^Arthropoda^Arachnida^Trombidiformes^Lebertiidae|Lebertiidae|||||||||||||||||||||||||||||||||||||||||||||||||||||||||||||||||||||||||||||||||||||||||||||||||||||||||||||||||||||||||||||||||||2||||||||1|||||||||||1|2||1|||1||||||2|5||1||||||1||2||||2|||2||||||||||||||2||||||||||||||1||||||2|||||1||||||||||||||||||||||1||||||||||
Animalia^Arthropoda^Arachnida^Trombidiformes^Limnesiidae|Limnesiidae|||||||||||||||||||||||||||2|||||||||||||||||||||||||||||||||||||||||||||||||||||||||||1|3||||||||||||||||||||||||||||||||||||||||||||||||1||||||||||1|4|||2|||||2||||||||||1|||||1|||||1|1|||||1||2|1|||3|||1|||2||||||1|1||1||1||1|1||1|1|||||||||1||||||||1|||||1|||1|2||||||1||||||1|1|||
Animalia^Arthropoda^Arachnida^Trombidiformes^Limnocharidae|Limnocharidae|||||||||2||||||||||||||||||||||||||||||||||||||1||||||||||||||||||||||||||||||||||||||||||||||||||||||||||||||||||||||||||||||||||||||||||||||||||||||1||||||||||||||||||||||||||||||||||||||1|||||3|||||||||||1||1||||||||||||||||||||||||||||||||||||||||||||||
Animalia^Arthropoda^Arachnida^Trombidiformes^Mideopsidae|Mideopsidae|||||||||||||||||||||||||||1||||||||||||||||||||||||||||||||||||||||||||||||||||||||||||||||||||||||||||||||||||||||||||||||||||||||3||||||||||||||||||||3||||1||||||||||||||||||||||||||||||||||||1|3|||1|3|||||||||2|2|||4|||||||||||||||||1|1|3||1|1|||2|||||||||||||||||
Animalia^Arthropoda^Arachnida^Trombidiformes^Momoniidae|Momoniidae|||||||||||||||||||||||||||||||||||||||||||||||||||||||||||||||||||||||||||||||||||||||||||||||||||||||||||||||||||||||||||||||||||||||||||||||||||||||||||||3|||||||||||||||||||||||||||||||||||||2||||||||||||||2||2||1|||||||7||||||1||||||||||||||||||||||||||
Animalia^Arthropoda^Arachnida^Trombidiformes^Nautarachnidae|Nautarachnidae|||||||||||||||||||||||||||||||||||||||||||||||||||||||||||||||||||||||||||||||||||||||||||||||||||||||||||||||||||||||||||||||||||||||||||1||||||||||||||||||||||||||||||||||||||||||||||||||||||||||||||||||||1||||||||||||||||||||||||||||||||||||||||||||
Animalia^Arthropoda^Arachnida^Trombidiformes^Neoacaridae|Neoacaridae|||||||||||||||||||||||||||||||||||||||||||||||||||||||||||||||||||||||||||||||||||||||||||||||||||||||||||||||||||||||||||||||||||||||||||||||||||||||||||||||||||||||||||||||||||||||||||||||||||1|||||||||||||||||||1|||||1||||||||||||||||1||||||||||||||||
Animalia^Arthropoda^Arachnida^Trombidiformes^Oxidae|Oxidae||||||||||||||||||||||||||||||||||||||||||||||||||||||||||||||||||||||||||||||||||||||||||||||||||||||||||||||||||||||||||||||||2||||||||||||||1|||||1||1|||||||||||||||1|1||||||||||||1|||3||||||||||||||1||||1|||1|||||1|||||||||||||||||||||||||||||||||||||||||||||
Animalia^Arthropoda^Arachnida^Trombidiformes^Piersigiidae|Piersigiidae|||||||||||||||||||||||||||||||||||||||||||||||||||||||||||||||||||||||||||||||||||||||||||||||||||||||||||||||||||||||||||||||||||||||||||||||||||1||||||||||||||||1||||||||||||||||||||||||||||||||||||||||||1|1|||||||||||||||||||||||||||||||||||||||||||||
Animalia^Arthropoda^Arachnida^Trombidiformes^Pionidae|Pionidae|||||||||||||||||||||||||||5||||||||||||||||||||||||||||1||||||||||||||||||||||||||||||||9|5|||||2||||1||2||||||||||||||||||||||||||1||||||||3||1|||1|1||||3||2||||||||14||1||||||||||||||||||||5||2|||5|1|||||2|1|4||||||1||||1||2|1|||1|5|3|7|3|||12||||||||||||||||3|||1|||||||||||||||||||||
Animalia^Arthropoda^Arachnida^Trombidiformes^Pontarachnidae|Pontarachnidae|||||||||||||||||||||||||||||||||||||||||||||||||||||||||||||||||||||||||||||||||||||||||||3||||||||||||||||||||||||||||||||||||||||||||||||||||||||||||||||||||||||1||||||||||||||||||||||||1||||||||||||||||||||||1||||||||||||||||||||||||||||||||||||||||||
Animalia^Arthropoda^Arachnida^Trombidiformes^Protziidae|Protziidae|||||||||||||||||||||||||||||||||||||||||||||||||||||||||||||||||||||||||||||||||||||||||||||||||||||||||||||||||||||||||||||||||||||||||||||||||||3|||||||||1||1|||||3||||||||||6||1||||||1|1|||||||3||1|||1||||1|||||||1|1|||2||||||||||||1||||||||||||||||||||||||1||2||||
Animalia^Arthropoda^Arachnida^Trombidiformes^Pseudohydryphantidae|Pseudohydryphantidae||||||||||||||||||||||||||||||||||||||||||||||||||||||||||||||||||||||||||||||||||||||||||||||||||||||||||||||||||||||||||||||||||||||||||||||||||||||||||||||2|||||||||||||||||1|||||1|||||||||||||||||||||||||||||||||||||||||||||||||||||||||||||||||||||||
Animalia^Arthropoda^Arachnida^Trombidiformes^Sperchonidae|Sperchonidae||||||||||||||||||||||||||||||||||||||||||||||||||||||||||||||||||||||||||||||||||||||||||||||||||||||||||||||||||||||||||||||||2||1||||||1|2|||||||||6|4||2||1|1|2|||||1||||||||||1|||||1||||3|||3||||1|1||||||2||||1|||||||||2|1|6|3|1|||||||||||1||||1||||||||1||||1||||||2||||||||||
Animalia^Arthropoda^Arachnida^Trombidiformes^Tarsocheylidae|Tarsocheylidae|||||||||||||||||||||||||||||||||||||||||||||||||||||||||||||||||||||||||||||||||||||||||||||||||||||||||||||||||||||||||||||||||||||||||||||||||||||||||||||||||||||||||||||||||||||||||||||||||||||||||||||||||||||||4||1||1||||||1||||||||||||||||||||||||||
Animalia^Arthropoda^Arachnida^Trombidiformes^Teutoniidae|Teutoniidae||||||||||||||||||||||||||||||||||||||||||||||||||||||||||||||||||||||||||||||||||||||||||||||||||||||||||||||||||||||||||||||||||||||||||||1|||||||||||||||||||||1||||||||||||||1|||||||||||||||||||||||||||||||1|||1|||||||||||||||||||||||||||||||||||||||1|||
Animalia^Arthropoda^Arachnida^Trombidiformes^Thermacaridae|Thermacaridae||||||||||||||||||||||||||||||||||||||||||||||||||||||||||||||||||||||||||||||||||||||||||||||||||||||||||||||||||||||||||||||||||||||||||||||||||||||||||||||||||||||||||||||||||1|1||||||||||||||||||||||||||||||||||||||||||||||||||||||||||||||||||||||||
Animalia^Arthropoda^Arachnida^Trombidiformes^Thyasidae|Thyasidae|||||||||||||||||||||||||||||||||||||||||||||||||||||1|||||||||||||1||||||||||||||2|||||||||||||||||1||||1||||||||||1||||||||||||||1||1||2||||||||1||1|1|1||3|||2|1||1|5||1|1|||||||||1|1|2|||||||||1||||5|||||||1|2||||1|||||||||||||||2|2|2|||1|1||||1|||||||||||||||||||1|2|||||||||||||||||
Animalia^Arthropoda^Arachnida^Trombidiformes^Torrenticolidae|Torrenticolidae||||||||||||||||||||||||||||||||||||||||||||||||||||||||||||||||||||||||||||||||||||||||2|||||||||||||||||||||||||||||||||||||||||||||||||||||||||||3||||||||||||1|1||||||||||||||||1|1||2|1|2|||6||5|2|||||8||12|1|||||||||3|1|4||3|||1||||||1|3||1||2|||||||||3||||||2||1|1|||||||||||
Animalia^Arthropoda^Arachnida^Trombidiformes^Unionicolidae|Unionicolidae|||||||||||||||||||||||||||3|||||||2|||||||||||||||||||||||||||||||||||||||||||||||2||||||3||||||3|||||||||||||||||||||||||||1||||||||||3|||2||||1||1||3||1|||4||1|14||7||||1|||2|1||1|1|||2|2|||||1|1|12||3||2|1||1|5|||2||2|5|7|2|||4|3|1|||2|3||2||||4|6|||2||1||||||6|3|1||1|||||1||2|||2|13|3|2||3|7|12|1|||2||1||||||||
Animalia^Arthropoda^Arachnida^Trombidiformes|Trombidiformes|||||||||2||||||||||1||||||||27||3|||||2|||||||||||||2|||||1|1||2|||||||||||1||||||||||||||2|2|||1|3|2|18|15|||3|2|6||1||4||2||1|||||5|||||2|||4||||||1||2|||3|1|1|5|2|7|5||5|2|2|1|4|5|12|22|4|1|10|13|16|29|29|7|32|19|18|12|25|9|10|10|6|31|45|10|5|13|15|8|12|12|2|2|1|8|6|4|23|5|14|4|22|23|12|22|15|9|2|15|12|21|23|19|10|7|29|29|3|22|12|13|10|24|6|10|10|4|5|34|67|46|20|36|12|15|21|14|10|6|8|8|7|11|11|2|4|31|2|13|9|10|22|13|7|18|22|7|9|13|14|15|24|2|2|4|15|4|4|3|9|1|10|11|1|3|3
Animalia^Arthropoda^Arachnida^Uropygi^Schizomidae|Schizomidae|||||||||||||||||||||||||||||||||||||||||||||||||||||||||||||||||||||||||||||||||||||||||||||||||||||||||||||||||||||||||||1|||||||||||||||||3|||1|||||||3||||||6||||||4|3|1||2|||||||5|||2|||||2|||1||||||2|4|1||||||||||||||||5|||||||||2|1||||8|4|18||7||7||2||2|||||2||3|1|2|||||||1|||
Animalia^Arthropoda^Arachnida^Uropygi|vinegaroons|||||||||||||||||||||||||||||||||||||||||||||||||||||||||1|||||||||||||||||||||||||||||1||||||||1|||||||||||||||||||||||||||||1|||||||||||||||||4|||1||2|||||3|1|||||6||||||4|4|1||2|||||||5|||2|||||2|3||1||||||2|5|1|||||||||||||1|||5|||||||||2|1||||8|4|18||7||7||2||2|||||2||3|1|2|||||||1|||1
Animalia^Arthropoda^Arachnida|arachnids||||1|2|||169|64|2|1|5|2|15|1||1|11|2||3|1|13|||42|40|6|32|||6|1|2||2||6|2|12|5|1|1|20|9|6|10|6|6|5|5|7|74|8|79|120|31|2||6|4|1|1|1||12||22|7|25|27|32|9|5|6|27|149|26|13|27|39|75|88|232|232|77|179|485|110|108|25|197|303|72|226|111|611|282|34|326|169|77|38|39|49|40|59|59|45|166|8|255|58|158|240|119|274|190|253|226|277|448|784|700|303|905|703|624|691|760|626|727|761|254|1000|637|505|513|297|519|604|1088|867|643|923|1139|885|1151|1033|764|784|1583|1526|1074|639|490|1173|871|896|1015|846|1384|367|609|735|463|493|402|326|445|278|269|369|438|488|446|505|367|399|970|664|506|686|602|586|872|1124|1004|617|721|1205|919|930|698|655|566|651|1053|1133|406|342|800|350|898|492|1615|485|526|721|912|1047|444|770|1183|751|745|768|1162|959|818|728|2217|893|1167|920|802|1027|987|1246|1211|1153|1169|1005|1351|1523|1921|1749|2181|1182|1624|1795|2813|1634|1697|1223|2391|1087|1636|1709|2254|1428
Animalia^Arthropoda^Branchiopoda^Anostraca^Artemiidae|Artemiidae|||||||||2|||||||||||||||||||||||||||||||||||||||||||||||||||||||||||||1|||||||||||||||1|||||1||||||||||||||||||||||||||||||4|||||||1||||||||||||||||||||||||1||||||2||||||||||||||||||||||||||||||||||||||||||||||||||||||||||||||1||||||||||2||||||||||1|1|||||||||1||
Animalia^Arthropoda^Branchiopoda^Anostraca^Branchinectidae|Branchinectidae|||||||||||||||||||||||||||||||||||||||4||||||||||||||||||||||||||||||||||||||||||||||||||||2|||||||||||||||||||||||||||||1|||||1|||||||||1||||||1||||||||2||||2|1||||||||2||1|||||||||||||||||||||||||1|||1||||||4||1||||1||||1||1||1||||||||||||1|||||||1||1|1|2||3||2|||3||3|2|||||||3
Animalia^Arthropoda^Branchiopoda^Anostraca^Branchipodidae|Branchipodidae|||||||||||||||||1||||||||||||||||||||||||||||||||||||||||||||||||||||||||||||||||||||2|||||||||||||||||||||||||||||||||||||||||||1|||||||||||||||||||||4|||2|||||||1||4||1||||||||||1||2|2||||5|||||||1|||||||||||1|||||||||2||||||||||||1|1|1|||||||||||||||||||||1||||4|5|1|||
Animalia^Arthropoda^Branchiopoda^Anostraca^Chirocephalidae|Chirocephalidae|||||||||||||||||||||||||||||||||||||||||||||||||||||||||||||||||||||||2|||||1||||||||||||||||||||||||||4||2|||||||1|||||||||1|2|||2|||3|4||3|||||1||1||||1|||||||3|1|1||||||1||1||2|13||1|2||||3||||5|1|2||2|1|1|2||2||1|3|||1||||4||3||2||||2|||||3||||2|||||||1|2|4|4|1|||2||||1|||||||||2||3||2||||2||1|||1|||4
Animalia^Arthropoda^Branchiopoda^Anostraca^Parartemiidae|Parartemiidae||||||||||||||||||||||||||||||||||||||||||||||||||||||||||||||||||||||||||||||||||||||||||||||||||||||||||||||||||||||||||||||||||||||||||||||||||||||||||2||||||||||||||||||||||||||||||||||||||6||||||||||||||||||||||||||||||||1|||||||||||||||||||||||||||
Animalia^Arthropoda^Branchiopoda^Anostraca^Streptocephalidae|Streptocephalidae|||||||||||||||||||||||||||||||||||||||||||||||||||||||||||||||||||||||||||||||||||||||||||||2|||||2|||||2||||||||1|||||||1||||1||1||||1||2|1||||||||||||||||||4|2|2||||1|1|3|2|5|1|5||||||1|||||1|||3|||||3|||||4||||||||1||||||||1||||1|1|||||1||||||4|||2||||1|1|||||||||||1|||||1||2|6|2|3|2||||2
Animalia^Arthropoda^Branchiopoda^Anostraca^Tanymastigiidae|Tanymastigiidae|||||||||2||||||||||||||||||||||||||||||||||||||||||||||||||||||||||||||||||||||||||||||||||||||||||||||||||||||||||||||||||||||||||||||||1||||||||||||||||||||||||2||||||||||||||||||2|||||||||||||||||1||||||||||||||||||||||1|||||2|||||||||||||1|1||||||||||||||
Animalia^Arthropoda^Branchiopoda^Anostraca^Thamnocephalidae|Thamnocephalidae|||||||||||||||||||||||||||||||||||||||||||||||||||||||||||||||||||||||||||||||||||||||||||4||||||1||||||||||||||||||||||||||||||1|2|||||||||||||1|||||1||||||||2|||||3||2|1|||3|||1||||1|||5|||||2||3|||||||||1|9|||||||2|1||6|1|1|||1||1|||1||||||||||||||1|3|||||8|1||2|||3|||||1|||1|2|1|||
Animalia^Arthropoda^Branchiopoda^Anostraca|fairy shrimps|||||||||4||||||||1||||||||||||||||||||||4|||||||||||||||||||||||||||||||1|2|||||1|||||||||3|||||1|6||2||||1|2||||4|2|2|||||||2|||||||1||6|2|1||3|1||5|8||5|1|||1|1||2|||1|2|||||1||5|9|3|3|4|1|4|1|2|5|3|9|3|28|1|3|2|3||1|4||||7|2|2|10|4|1|1|4|10|2|3|1|3|4||2|1|||6|15|4||2|1|4|1|5|1|1|6|2|4|1|1|4|2|2||2|1|||1|2|8|5|3|3|1|2|3|2|1|2|3||2|1||9|2|2|4|5|4|5|3|1|4|1|8|8|3|8|9|3|1||9
Animalia^Arthropoda^Branchiopoda^Diplostraca^Bosminidae|Bosminidae|||||||||||||||||||||||||||1|||||||||2|||||||||||||||||||||||||||||||||||1|||||||||||||||||||||||||2|2|||||||||||3|||2|1|2||||1|4|1||||||||||||||||||||||1|||||3||1||1|5||2||4|||||3|||||||||5||||||2|||||||||||||||||||||||||||||2||||3|||||2||||||||||||||1||||||||1||1||||||||4|||||1|
Animalia^Arthropoda^Branchiopoda^Diplostraca^Caenestheriidae|Caenestheriidae|||||||||||||||||||||||||||||||||||||||||||||||||||||||||||||||||||||||||||||||||||||||||||||||||||||||||||||||||||||||||||||||||||||||||||||||||||||||||||||||||||||1||||||||||||||||||||||||||1|||||||||||||||||||||||||||||||||||||||||||||||||1||1|||||||||
Animalia^Arthropoda^Branchiopoda^Diplostraca^Cercopagididae|Cercopagididae|||||||||||||||||||||||||||||||||||||||||||||||||||||||||||||||||||||||||||||||||||||||||||||||||||||||||||||||2|||1||||||||||||||1||||||||||||||1||||||3|||1||||||||||||||||||||||||||||||||||||||||||||||||||||||||||||||||||||1|||||||||||||||||||1|||||||||||1||
Animalia^Arthropoda^Branchiopoda^Diplostraca^Chydoridae|Chydoridae|||||||||||||||||||||||||||6|||||||||11|||||||||||||||||||||||||||||||1||||1||||||||||||||2|1||||||2||11|2||||2||4|2||10|3||||||4|15|35|6|||1|3|||1||||6|2|1|3|3|13|1||||1|1||2|6||2|1|1|3|8|7|6|3|19||5|18||3|2|5||||3|3||1|1|||2||1|6||1|9|1||||1|1|1||1||3|3|||||5|||||||||1||1|||||1|||1|1|||3|3|1|1||3|2|6|5|3||||3||2|1||4|3|8|9|2|5|3|11|2|9|1|3|4|5|2|1|2|2|1||1
Animalia^Arthropoda^Branchiopoda^Diplostraca^Cyclestheriidae|Cyclestheriidae||||||||||||||||||||||||||||||||||||||||||||||||||||||||||||||||||||||||||||||||||||||||||||||||||||||||||||||2||||||||||||||||||||||||||||2||||||||||||||||||||1|||||||||||||||||||||||||||||||||||||||||||||||||||||||||||||||||||||||||||||||||||||||||||||
Animalia^Arthropoda^Branchiopoda^Diplostraca^Cyzicidae|Cyzicidae||||||||||||||||||||||||||||||||||||||||||||||||||||||||||||||||||||||||||||||||||||||||1|||||||||||||||||||||||1|||||||||||2|||1|||||||||2|||1|||||||||2|||||||||||||||||2||5|2||||||||||||2||||||||||||1||||||||||2||||||||1||||||||||||||||||||||||1||||3||1|1||||2||||||||
Animalia^Arthropoda^Branchiopoda^Diplostraca^Daphniidae|Daphniidae||||1|||||||||||||||||||||||6||1|||||||13||||||1|||||||||||||||||1|||||||||2|||6||||||||||||||||||1|||2|||1|||||4|1|1|1|4|||||2|2|1|3|11|1|3||1|3|||||||1|1|2|1|1|3|||3|1|2|4||3|2|||||4|5|5|1|2|2||4|3|1|6|||||1|2|||||1||1|1|2|1||||||1|1|||1||||||||2||||1||1||||1|||||2|||1|||||||1||1|||||||||1||||4|1|||||3||3|6|1||1|2|||1|||6||||2
Animalia^Arthropoda^Branchiopoda^Diplostraca^Eurycercidae|Eurycercidae||||||||||||||||||||||||||||||||||||||||||||||||||||||||||||||||||||||||||||||||||||||||||||||||||||||||||||||||||||||||||||||||||||||||||||||||||||||||||1|||||||||||||||||||||||||||||||||||||||||||||||||||||||||||||||||||||||||||||||||||||||||||||||||
Animalia^Arthropoda^Branchiopoda^Diplostraca^Holopediidae|Holopediidae||||||||||||||||||||||||||||||||||||||||||||||||||||||||||||||||||||||||||||||||||||||||||||||||||||||||||2||||||||||||||||||||||||||||2||||||||||1|||||||||||1|1|||||||||||||||||||||||||||||||||||||||||||||||||||||||||||||||||||||||||||||||||||||||||||||||
Animalia^Arthropoda^Branchiopoda^Diplostraca^Ilyocryptidae|Ilyocryptidae|||||||||||||||||||||||||||||||||||||||||||||||||||||||||||||||||||||||||||1||||||||||||||||||||||||5|||||||||||||1|4||||||||||||||||1||||1||1||1|||||||||||||||||||3||||||||2|||1|||4|||||||||1||||||||||||||||||||||||||||||||||||||||||||1|1|||||2|||||||||1|1|2|||||||||1||1
Animalia^Arthropoda^Branchiopoda^Diplostraca^Leptestheriidae|Leptestheriidae||||||||||||||||||||||||||||||||||||||||||||||||||||||||||||||||||||||||||||||||||||||||2||||||||||||||||||||||||||||||||||||||||1|||||||||||||||||||||2|||||||||||||||||||||||||1||||1|||||||||||||1||||||||||||||||||||||1||||||||||||||2|||1||||||||1|||||||||||||
Animalia^Arthropoda^Branchiopoda^Diplostraca^Leptodoridae|Leptodoridae|||||||||||||||||||||||||||||||||||||||||||||||||||||||||||||||||||||||||||||||||||||||||||||||2||||||||||||||||1|1|||||||||||||||||||||||||||||||1||||||||||||||||||||||||||||||||||||||||||||||||||||||||||||||||||||||||||||||||||||||||||||||||||||||||||||
Animalia^Arthropoda^Branchiopoda^Diplostraca^Limnadiidae|Limnadiidae||||||||||||1|||||||||||||||||||||||||||||||||||||||||||||||||||||||||||1||||||||||||||||||||||||||||||||1|||||||||||||||||||1|||3|||||||||||||||||||||2|2||||||||||||||||||||||||||||||1|||||||||1||1||2|3||||||||||||2|3|1||||||||||||||||3||||1||||||||||||2|||2|||||||||||
Animalia^Arthropoda^Branchiopoda^Diplostraca^Lynceidae|Lynceidae|||||||||||||||||||||||||||5|||||||||||||||||||||||||||||5||||||||||||1|1|||1||||||||||||||1|||||1|1|||||1|||||||||||||||||||||||||2||||2||2||||||||||||||||||1|||||1||1|||||1|||||2|1||||||||||||||3||||3||||||||||||||||||||||||||||||||||||||||||||||||||||||||2|1||||||||||||
Animalia^Arthropoda^Branchiopoda^Diplostraca^Macrothricidae|Macrothricidae|||||||||||||||||||||||||||3|||||||||||||||||||||||||1|||||||||||||||||||2|||||||||||||||||||||||1|||1||4|2||1|1|3||||||||8|7|||||1|||||||||||||||||||1||2||1||4|2||1||1|||7|3||1|5|||||3|1||||||1|||||||||||1|||2||||1|||||||||||||||||||||2||||1||||1||||1|||||1|1|||5|||||1|3|2|||1||||||3||||||||
Animalia^Arthropoda^Branchiopoda^Diplostraca^Moinidae|Moinidae|||||||||||||||||||||||||||||||||||||||||||||||||||||||||||||||||||||||3||||||||||||||||||||||||||||||1|||2|||||||1||||||||||||||2||1|1||||||||||2|1||||1|1||1|3|2|1|1||1||1|1|1||||2||||||||||||||||||||1||||||||1|||||||||||||||||||||||||1||||||2|||||||||||||||||1||2|||||||||||||
Animalia^Arthropoda^Branchiopoda^Diplostraca^Podonidae|Podonidae|||||||||||||||||||||||||||||||||||||||||||||||||||||||||||||||||||||||||||||||||||||||5||||||||||||||||1|5||||||3|||3|||||2||||||||||6||1||1||||||||2||||||||1||||1|||||||||||||||||||||1|||||||||||||||||||||||||||||||||||||||||||||1||||1|||||||||||||||||||||||||||||
Animalia^Arthropoda^Branchiopoda^Diplostraca^Polyphemidae|Polyphemidae|||||||||1|||1|||||||||||||||1|||||||||2|||||||||||||||||||||||||1||||||||||||||||||||||||||||||||||||1||||||||||||||||||||||||||||||||||||||1|||||||||||||||1|||||||||||||||1||||||||||||||||||||||1||||||||||||||||||||||||||||||||||||||||||||||||||||||||||||||||
Animalia^Arthropoda^Branchiopoda^Diplostraca^Sididae|Sididae|||||||||||||||||||||||||||1|||||||||1||||||||||||||||||||||||||||||||1|||2||||||||||||||||||||||||3||||2|2|2||2||1||||||||||||2||||||||||||||||||4|1|1||2|||1|||3|1|||1|1|3|2|2|||3|||||1||||1|1|||1|||||||||1||||||2|1||1||2|1|||1|||||||||1|||||1||||||||2||||1|||||1||1||||||4|1|2||1|1||||||||||||||
Animalia^Arthropoda^Branchiopoda^Diplostraca|Diplostraca||||1|||||1|||2|||||||||||||||23||1|||||||29||||||1||||||||||1||||5|||1||1||||||1|4|1||16|1|||1||||||||||2|2|5|3|1||1|5||12|8|2|5||13|8|8|4|6|24|4|2||3|2|7|12|29|62|8|3||5|13|1||1|5|||13|5|4|15|5|17|1|1|4|5|9|6|4|9|13|2|4|3|7|11|16|23|12|13|25|4|26|28|6|12|13|13||2|1|13|5||5|4|9|3|5|1|9|11||1|10|2|2|1|2|9|2|3|2|4||5|5|1|2|4|2|9|5|1|1|1||||1|1|2|1|1|4|5|1|4|1|4|1|2|||8|4|4|1||5|6|6|8|4|2|4|1|4|8|6|4|1|4|9|12|16|3|13|14|20|5|15|3|4|9|6|6|1|8|2|3|1|4
Animalia^Arthropoda^Branchiopoda^Notostraca^Triopsidae|Triopsidae|||||||||7|||||||||||||||||||2||||||||||||||||2|||||1||1|6|4|1||||||||||||||||1||4||2|||||||6|||||||3||||||||1|3|||1||3||||1|||||||||2|1|3||1|3|5|3||||1||4||1|3|||1|||1|3|||||||1|||||||2|1||4|1|3|1|1||1|2||1||||||1|||||||3||1|2|||||||||||||1||4|||2||1|||1||||||1||1|||||2||1||2|4|2||||||||||||||1|||||||||||||||
Animalia^Arthropoda^Branchiopoda^Notostraca|shield shrimps|||||||||7|||||||||||||||||||2||||||||||||||||2|||||1||1|6|4|1||||||||||||||||1||4||2|||||||6|||||||3||||||||1|3|||1||3||||1|||||||||2|1|3||1|3|5|3||||1||4||1|3|||1|||1|3|||||||1|||||||2|1||4|1|3|1|1||1|2||1||||||1|||||||3||1|2|||||||||||||1||4|||2||1|||1||||||1||1|||||2||1||2|4|2||||||||||||||1|||||||||||||||
Animalia^Arthropoda^Branchiopoda|Branchiopoda||||1|||||12|||2|||||1||||||||||23|2|1|||||||29|||4|||1||2|||||1||1|7|4|1||5|||1||1||||||1|4|1|2|18|5||2|1|1|||||6||||5|2|5|6|1|1|7|5|2|12|8|3|9|2|13|9|8|11|8|26|4|3||3|2|7|14|29|62|8|5|1|8|14|2|9|8|9||3|14|6|9|27|5|23|5|1|4|7|10|6|7|12|13|3|6|3|7|11|17|24|12|18|34|7|29|34|8|16|18|16|8|6|11|16|34|3|8|7|12|3|6|5|9|12||8|12|4|12|5|6|10|7|15|4|7|1|8|9|1|4|5|2|9|11|16|6|1|6|1|4|4|6|4|2|7|7|9|2|5|5|6|4|2|3|1|8|4|5|5|8|11|9|11|13|8|5|6|2|6|11|6|6|2|4|18|14|18|7|19|18|25|8|16|7|5|17|14|9|9|17|5|4|1|13
Animalia^Arthropoda^Cephalocarida^Brachypoda^Hutchinsoniellidae|Hutchinsoniellidae||||||||||||||||||||||||||||||||||||||||||||||||||||||||||||||||||||||||||||||||||||||||||||||||||||||||||||||||||||||||||||||||||||||||||||||||||||||||||||||||||||||||||||||||||||||||||||||||||||||||||||||2||||||2||1|||||||||||||1||||||||||||||||||||||||
Animalia^Arthropoda^Cephalocarida^Brachypoda|Brachypoda||||||||||||||||||||||||||||||||||||||||||||||||||||||||||||||||||||||||||||||||||||||||||||||||||||||||||||||||||||||||||||||||||||||||||||||||||||||||||||||||||||||||||||||||||||||||||||||||||||||||||||||2||||||2||1|||||||||||||1||||||||||||||||||||||||
Animalia^Arthropoda^Cephalocarida|horseshoe shrimps||||||||||||||||||||||||||||||||||||||||||||||||||||||||||||||||||||||||||||||||||||||||||||||||||||||||||||||||||||||||||||||||||||||||||||||||||||||||||||||||||||||||||||||||||||||||||||||||||||||||||||||2||||||2||1|||||||||||||1||||||||||||||||||||||||
Animalia^Arthropoda^Chilopoda^Craterostigmomorpha^Craterostigmidae|Craterostigmidae|||||||||||||||||||||||||||||||||||||||||||||||||||||||||||||||||||||||||||||||||||||||||||||||||||||||||||||||||||||||||||||||||||||||||||||||||||||||||1||||||||||||||||||||||||||||||||||||||||||||||||||||||||||||||||||||||||||||||||||||||||||||||||||
Animalia^Arthropoda^Chilopoda^Craterostigmomorpha|Craterostigmomorpha|||||||||||||||||||||||||||||||||||||||||||||||||||||||||||||||||||||||||||||||||||||||||||||||||||||||||||||||||||||||||||||||||||||||||||||||||||||||||1||||||||||||||||||||||||||||||||||||||||||||||||||||||||||||||||||||||||||||||||||||||||||||||||||
Animalia^Arthropoda^Chilopoda^Geophilomorpha^Aphilodontidae|Aphilodontidae|||||||||||||||||||||||||||||||||||||||||||||||||||||||||||||||||||||||||||||||||||||||||||||||||||||||||||||||||||||||||||||||||||||||||||||||||||||1|||||||||1||1|||||||||||||||||1||||||||||||||||||||||||||||||||||||||||||||||||||||||||||||||||||||||||||
Animalia^Arthropoda^Chilopoda^Geophilomorpha^Ballophilidae|Ballophilidae||||||||||||||||||||||||||||||||||||||||||||||||||||||||||||||||||||||||||||||||||||||||||||||||||||||||||||||||||||||||||||||||||||||||||||||||1|||2|||2||||||||||1|||||||||||||1||||1|||||||||||||||1|1|||1||1|||2|1||||||2|1||1|||||||||||||||||||||||||2|||||||||||||||
Animalia^Arthropoda^Chilopoda^Geophilomorpha^Chilenophilidae|Chilenophilidae|||||||||||||||||||||||||||||||||||||||||||||||||||||||||||||||||||||||||||||||||||||||||||||||||||||||||||||||||||||||||||||||||||||||||||||||||||||||||||||||||||2||||||||||||||||||||||||||||||||||||||||||||||||||||||||||||||||||||||||||||||||||||||||
Animalia^Arthropoda^Chilopoda^Geophilomorpha^Dignathodontidae|Dignathodontidae|||||||||||||||||||||||||||||||||||||||||||||||||||||||||||||||||||||||||||||||||||||||||||||||||||||||||||||||||||||||||3||||||||||||||||||||||||||1||1|||||||||||||||||1||||||||||||||||||||1||||||||||||||||1|1||||||||1||||||||||||||||||||||||||||||||||||||||
Animalia^Arthropoda^Chilopoda^Geophilomorpha^Eriphantidae|Eriphantidae|||||||||||||||||||||||||||||||||||||||||||||||||||||||||||||||||||||||||||||||||||||||||||||||||||||||||||||||||||||||||||||||||||||||||||||||||||||||||||||||||||||||||||||||||||||||||||||||||||||||||||||||||||||||||||||1||||||||||||||||||||||||||||||
Animalia^Arthropoda^Chilopoda^Geophilomorpha^Eucratonychidae|Eucratonychidae|||||||||||||||||||||||||||||||||||||||||||||||||||||||||||||||||||||||||||||||||||||||||||||||||||||||||||||||||||||||||||||||||||||||||||||||||||||1||||||||||||||||||||||||||||||||||||||||||||||||||||||||||||||||||||||||||||||||||||||||||||||||||||||
Animalia^Arthropoda^Chilopoda^Geophilomorpha^Geophilidae|Geophilidae||||||||||||||||||1|||||||||||||||||||||||||||||||||||||||||||||||1|||||||||||||||||||||1|||||||1|2|2|||7|||||||||||||||||||3||||||1||||||||2|1||||1||||||3|||||4|4|2|2|1|2||5|1|2|1|2|1|18|1|2|10||1|4|||1|2|10|||1|4|3|3|2|4|2|2|1|||3|||3|3||3|12||10|5||1|1|||2||1|2|3|1|8|1|||8||1||1||2|||||||||||||||1||1|||||2||||||1||||||
Animalia^Arthropoda^Chilopoda^Geophilomorpha^Gonibregmatidae|Gonibregmatidae||||||||||||||||||||||||||||||||||||||||||||||||||||||||||||||||||||||||||||||||||||||||||||||1|||||2|||||||||||||||||||||||||||||||||||||||||||1|||||||||||||||||||||1||||||||||||||||||||||||||||||||||||||||||||||||||||||||||||||||||||||||||||||||||||||||
Animalia^Arthropoda^Chilopoda^Geophilomorpha^Himantariidae|Himantariidae|||||||||||||||||||||||||||||||||||||||||||||||||||||||||||||||||||||||||||||||||||||||||||||||||||||||||||||||||||||||||3|||||||||2|1||||||||||||||||1|||2||1|||1|||||2||||||||||||||1|||1||||||||||||1|||1||1|2||1|||||1|||||1|||1|||||1|||||2|||||||||||||||||||||||||||||||
Animalia^Arthropoda^Chilopoda^Geophilomorpha^Linotaeniidae|Linotaeniidae||||||||||||||||||||||||||||||||||||||||||||||||||||||||||||||||||||1||||||||||||||||||||||||||2||||1|||||||||||||||||||2|||||||||||||||||||||||||||1||||||||||1|||2|||||||3|||||||||||||||||||||1|2||||||||||||1|||||||1||1||||||||||4|||||||||||||||||||||||||||1|||||||
Animalia^Arthropoda^Chilopoda^Geophilomorpha^Macronicophilidae|Macronicophilidae||||||||||||||||||||||||||||||||||||||||||||||||||||||||||||||||||||||||||||||||||||||||||||||||||||||||||||||||||||||||||||||||||||||||||||||||||||||||||||||||1|||||||||||||||||||||||||||||||||||||||||||||||||||||||||||||||||||||||||||||||||||||||||||
Animalia^Arthropoda^Chilopoda^Geophilomorpha^Mecistocephalidae|Mecistocephalidae|||||||||||||||||||||||||||||||||||||||||||||||||||||||||||||||||||||||||||||||||||||||||||||1|2||||||||||||||||||||||||||||||||||||||||||||1|||||||||5||||||||||||||||2||2|||||8|4|||||||||1|||||||2|||3||||||||||1||||||2||1||1||||||||||||||||4|||||||||||||||||||||||||
Animalia^Arthropoda^Chilopoda^Geophilomorpha^Neogeophilidae|Neogeophilidae|||||||||||||||||||||||||||||||||||||||||||||||||||||||||||||||||||||||||||||||||||||||||||||||||||||||||||||||||||||||||||||||||||||||||||||||||||||||||||||||||||||||||2||||||||||||||||||||||||||||||||||||||||||||||||||||||||||||||||||||||||||||||||||
Animalia^Arthropoda^Chilopoda^Geophilomorpha^Oryidae|Oryidae|||||||||||||||||||||||||||||||||||||||||||||||||||||||||||||||||||||||||||||||||||||||||||||||||||||||||||||||||||||||||2||||||||||1|||||||||||||1|||4|||||||||||||1|1|||||1||||||||||||||||||||||1|1|1||1||||||||||2||||||||1||||1|||||1|||||||||||||||||1|||||||||||||||
Animalia^Arthropoda^Chilopoda^Geophilomorpha^Schendylidae|Schendylidae|||||||||||||||||||||||||||||||||||||||||||||||||||||||||||||||||||||||||||||||||||||||||||||||||||||||||||||||||||||||||||1||||||||||||||1|||||2|||1|4|4|3||2|2||||1|||||1||4|2||4||||2||4|1|2|2|1||3||4||||1||1|||1|2||1|2|1|1|1||2|2|1||2|1|2|2|2||3|2||1|12|||8|||||5||2||||||1|||||||||||||||||1|||2||||
Animalia^Arthropoda^Chilopoda^Geophilomorpha^Tampiyidae|Tampiyidae|||||||||||||||||||||||||||||||||||||||||||||||||||||||||||||||||||||||||||||||||||||||||||||||||||||||||||||||||||||||||||||||||||||||||||||||||||||||||||||||||||1|||||||||||||||||||||||||||||||||||||||||||||||||||1||1|||||||||||||||||||||||||||||||||||
Animalia^Arthropoda^Chilopoda^Geophilomorpha|Soil Centipedes||||||||||||||||||1|||||||||||||||||||||||||||||||||||||||||||||||1|||1||||||||||||||||||1|||||||2|7|2|||8|2||||||||||||||||||5||||8||2|||||||2|4|1||||1|1|1||||6||3|1|4|22|7|5|8|3|3||6|3|2|3|3|1|25|2|6|18|3|7|6|||5|10|18|1|3|4|5|3|9|2|8|3|2|1|1||5|3|2|5|7|4|4|17|2|12|9|1|4|5|1|1|6|6|4|4|6|3|13|6|1|4|22||1|10|2|1|6||6|2|3|||||4|1|||||1||1||3|||2|||||2|1||2||||
Animalia^Arthropoda^Chilopoda^Lithobiomorpha^Henicopidae|Henicopidae|||||||||||||||||||||||||||||||||||||||||||||||||||||||||||||||||||||||||||||||||||||||||||||||2|1||1|||||||||||||||||||||2||||||||||||1|||||2||||2||||||||||1||4||1|1|||||4||3||||||7|||1|||4|||||4||1|||1|1||||2|||||||1||||||2||||1|1|||||||||||1||||||||1|||||||1||||||||||||||||||
Animalia^Arthropoda^Chilopoda^Lithobiomorpha^Lithobiidae|Lithobiidae||||||||||||||||||||||||||||||||||||||||||||||||||||||||||||||||||||||||||||||||||||||||||||2|||1|1||2||1|||||||||||||1|||||3|||||||1|3|||||2|1|1|||||||1||||2|2||1|1||4||3|3|1|3|3||5|||1|1|12|4||4|1|6|1||2||4|||3|1||1|2|2|||1|4|1||1|2||4|4|4|6|1|2|1|||1|||17|||||1|2|2||||1||1||1|||1|||2||2|2||1|||||1||||1|4|1|5||||||||||
Animalia^Arthropoda^Chilopoda^Lithobiomorpha|Stone Centipedes||||||||||||||||||||||||||||||||||||||||||||||||||||||||||||||||||||||||||||||||||||||||||||2|||3|2||3||1|||||||||||||1|||||3|2||||||1|3|||||3|1|1|||2||||3||||2|2||1|1||5||7|3|2|4|3||5||4|1|4|12|4||4|1|13|1||3||4|4||3|1||5|2|3|||2|5|1||1|4||4|4|4|6|1|3|1|||1||2|17|||1|1|1|2|2||||1||1||2|||1|||2||3|2||1||||1|1||||1|4|1|5||||||||||
Animalia^Arthropoda^Chilopoda^Scolopendromorpha^Cryptopidae|Cryptopidae|||||||||||||||||||||||||||||||||||||||||||||||||||||||||||||||||||||||||||||||||||||||||||||||2||||||||||||||||||1|||||||||||||||||||2||||||||||1|||||||||||1|1|||||||||||1||||||||||||||||||||||||||||||||||||||||||||||1||||||||||||||||||||||||||||||||1||||||||
Animalia^Arthropoda^Chilopoda^Scolopendromorpha^Scolopendridae|Scolopendridae|||||||||6||||||||||||||||1|||||||||||1|||||||||1|||||||||||||||||||1|3|2||1||||3||||||||||1|||2|||1|||3|1||4|16|9|3|12||||2|2|2|2||1|||||1|10|1||1||2|2||1|7|9|||1|10|1|9|2|11|9|1||1|4|3|5||6|6|5|2|3|2|4|4|1|2|7|6|13|4|12||3|||2|4|1||4|3|5||1|1||1|7|2|8|2|2|11|1|2|14||7|1|1|1|6|2|7|9|4|1|1|1|3|6|2|1|1|1|||1|6|21|6||5|9|4|3|2|2|3|3||2|2|6|6|8|3|2||4|5||3|3|3|1|1|4|||4|1|1||3|||3||2||||1||||
Animalia^Arthropoda^Chilopoda^Scolopendromorpha^Scolopocryptopidae|Scolopocryptopidae|||||||||||||||||||||||||||||||||||||||||||||||||||||||||||||||||||||||||||||||||||||||||||||||1|2||1|||||||||||1||||2|||||||2|||||||||1|||||||||2|||1|||2||2|2||||||2|2||1||||1||1|1|||3||||||4|2|1||1|||||||||1||||2|||1|1|1||1||||||||1||1||7|1||1|||||||||||||||||1||||2|||1||||||1||||||||||
Animalia^Arthropoda^Chilopoda^Scolopendromorpha|Tropical Centipedes|||||||||6||||||||||||||||1|||||||||||1|||||||||1|||||||||||||||||||1|3|2||1||||3||||||||||1|||2|||1|||3|1||4|19|11|3|13||||2|2|2|2||1||1|||1|13|1||1||2|2|2|1|7|9|||1|10|1|10|2|11|11|1||1|4|3|7||6|7|6|2|5|2|6|6|1|2|7|6|13|7|15||4|||2|5|1|1|5|3|6|3|1|1||1|7|6|10|3|2|12|1|2|14||7|1|1|1|7|2|7|9|6|1|1|2|4|7|2|2|1|1|||1|6|21|7||6|9|11|4|2|4|3|3||2|2|6|6|8|3|2||4|5||3|3|4|1|1|4|2||4|2|1||3|||4||3||||1||||
Animalia^Arthropoda^Chilopoda^Scutigeromorpha^Pselliodidae|Pselliodidae|||||||||||||||||||||||||||||||||||||||||||||||||||||||||||||||||||||||||||||||||||||||||||||||||||||||||||||||||||||||||||||||||||||||||||||||||||||||||||1||||||||||||||||||||||||||||||||||||||||||||||||||||||||||||||||||||||||||||||||||||||||||||||||
Animalia^Arthropoda^Chilopoda^Scutigeromorpha^Scutigeridae|Scutigeridae|||||||||1|||||||||||||||||||||||||||||||||||1||||||||1|||||||||||||||||||||||||||||||||||||||||||2||||||||||||||||||1||||||||||||||||||||||||6|||||2||1|||||||||||5|10||||||1|||||||||1|2||1|2|3|||||||||||1|7||3|||3|1|1||1|||1|||1||||1|1|2||||||||||||||||1||||||||||||||||||||||||||
Animalia^Arthropoda^Chilopoda^Scutigeromorpha^Scutigerinidae|Scutigerinidae||||||||||||||||||||||||||||||||||||||||||||||||||||||||||||||||||||||||||||||||||||||||||||||||||||||||||||||||||||||||||||||||||||||||||||||||||||||||||||1|||||||||||||||||||||||||||||||1||||||||||||||||||||||||||||||||||||||||||||||||||||||||||||||||
Animalia^Arthropoda^Chilopoda^Scutigeromorpha|House Centipedes|||||||||1|||||||||||||||||||||||||||||||||||1||||||||1|||||||||||||||||||||||||||||||||||||||||||2||||||||||||||||||1||||||||||||||||||||||||6|||||2||1|||||||||||6|11||||||1|||||||||1|2||1|2|3|||||||||||2|7||3|||3|1|1||1|||1|||1||||1|1|2||||||||||||||||1||||||||||||||||||||||||||
Animalia^Arthropoda^Chilopoda|centipede|||||||||7|||||||||1|||||||1|||||||||||1||||||||1|1|||||||1||||||||||||1|4|2||2||||3||||||||||1|||2|1||1|||3|3|2|11|26|13|3|24|2|1||2|2|2|2||1||1|||1|15|1||1|5|5|4|2|9|7|11||1|4|10|1|10|4|18|13|2||1|7|10|8||9|7|14|2|11|5|10|29|9|7|20|9|23|11|23|13|20|3|8|3|34|4|12|35|10|13|13|2|14|6|11|29|9|17|12|9|21|11|4|27|5|12|2|2|3|17|6|11|22|17|8|9|23|13|26|13|6|7|6|1|3|7|14|43|11|6|10|24|19|9|8|26|3|4|11|4|4|12|8|14|5|6||4|7|1|10|6|4|2|1|4|3|1|6|2|4||4|6|1|9||3|2|1||3||||
Animalia^Arthropoda^Diplopoda^Callipodida^Abacionidae|Abacionidae|||||||||||||||||||||||||||||||||||||||||||||||||||||||||||||||||||||||2|2||||||||||||||||||||1||2|1||||||||||1||2|||||||||1||||||1||||||||||||||||||||||||||||||||||||||||||||||||||||||||||||||||||1||||||3|||||||2||||2||3|1||1||||||||||||||||||||1||||1|||||||||||||||||
Animalia^Arthropoda^Diplopoda^Callipodida^Callipodidae|Callipodidae||||||||||||||||||||||||||||||||||||||||||||||||||||||||||||||||||||||3|||||||3||||2||||||||||2||||||1|||||||||||||||||||||2|||||||||||||||1|1|3|||||||||1||3|2|1|||3|2|1|2|||||||1||||||||||1|||1|||||||||3||||||||1|1|||2||||||||||1||||||||||||||||||3||2||||||||||||||||||||||||||
Animalia^Arthropoda^Diplopoda^Callipodida^Caspiopetalidae|Caspiopetalidae|||||||||||||||||||||||||||||||||||||||||||||||||||||||||||||||||||||||||||||||||||||||||||||||||||||||||||||||||||||||||||||1|||||||||||||||||||||||||||||||||||||||||||||||||||||||||2|||||2|||||||||||||||2|||||||||||||||||||||||||||||||||||||||||||||||||
Animalia^Arthropoda^Diplopoda^Callipodida^Dorypetalidae|Dorypetalidae|||||||||||||||||||||||||||||||||||||||||||||||||||||||||||||||||||||||||||||||||||||||||||||||||||||||||||||||||||||||||||||||||||||||1||||||||||||||||1|||||||||4|||||||||||||||||||||||||||||||||||||2|||||||||||||||||||||||||||||||||||||||||||1|||||||||||
Animalia^Arthropoda^Diplopoda^Callipodida^Paracortinidae|Paracortinidae|||||||||||||||||||||||||||||||||||||||||||||||||||||||||||||||||||||||||||||||||||||||||||||||||||||||||||||||||||||||||||||||||||||||||||||||||||||||||||||||||||||||||||||||||||||||||||||||||||||||||||||||||||||||||||||||2|||||||||||||||||||||6|||||||
Animalia^Arthropoda^Diplopoda^Callipodida^Schizopetalidae|Schizopetalidae|||||||||||||||||||||||||||||||||||||||||||||||||||||||||||||||||||||||||||||||||||||||||||1|||||||3||1||||||||||||||||||1|||||||||||||||1|2|2|||||||||||1|3|1|1||6|6||||||||2|1|||||||||||||1||1|4|2||4|||1|||||12|||1|4||||||||||3|||1||||1|||||||||||1|||1|4|1|||||||||||||||||||2|||7|2|||2
Animalia^Arthropoda^Diplopoda^Callipodida^Sinocallipodidae|Sinocallipodidae||||||||||||||||||||||||||||||||||||||||||||||||||||||||||||||||||||||||||||||||||||||||||||||||||||||||||||||||||||||||||||||||||||||||||||||||||||||||||||||||||||||||||||||||||||||||||||||||||||||||||||||||||||||||||||||||||||||||||||||||||||2|||||||
Animalia^Arthropoda^Diplopoda^Callipodida|Callipodida||||||||||||||||||||||||||||||||||||||||||||||||||||||||||||||||||||||3|2|2|||||3||||2||||||||||3|1||2|1||1|3||1|||||1||2|||||||||1||3||||1|||1||||||||2|3|6|||||||||1||4|5|2|1||10|8|1|2||||||6|2||||||||||1|||2||1|4|2||4||2|4||||2|13|||2|5||3|2||2||||2|5|||4||3|1|1|1||||||||||1|||6|4|3|||||1||||1||||||1||||10|||7|2|||2
Animalia^Arthropoda^Diplopoda^Chordeumatida^Adritylidae|Adritylidae|||||||||||||||||||||||||||||||||||||||||||||||||||||||||||||||||||||||||||||||||||||||||||||||||||||||||||||||||||||||||||||||||||||||||||||||||||||||||||||||||2|||||||||||||||||||||||||||||||||||||||||||||||||||1||||||||||1|1||||||||||||||||||||||||||||
Animalia^Arthropoda^Diplopoda^Chordeumatida^Altajellidae|Altajellidae|||||||||||||||||||||||||||||||||||||||||||||||||||||||||||||||||||||||||||||||||||||||||||||||||||||||||||||||||||||||||||||||||||||||||||||||||||||||||||||||||||||||||||||||||||||||||||||||||||||||||||||||||||||1||||||||||10||||||||||2||||||||||||||||||
Animalia^Arthropoda^Diplopoda^Chordeumatida^Anthogonidae|Anthogonidae||||||||||||||||||||||||||||||||||||||||||||||||||||||||||||||||||||||||||||||||||||||||||||||||||||||||||||||||||||||||||||||||||||||||||||||||||||||||||1||||||||||3||||||||||||||||||||2||2|||||||1|||||||||||||||||||||||1||||||||||||||||||||3||1|||||||||||||
Animalia^Arthropoda^Diplopoda^Chordeumatida^Anthroleucosomatidae|Anthroleucosomatidae|||||||||||||||||||||||||||||||||||||||||||||||||||||||||||||||||||||||||||||||||||||||||||||||||||||||||||||||||||||||||||||||||||||||||||||||||1||||1|4|1||2|||||||||||||||||||||||1|2||||||||||||||1||||||||||||||||||||4||||||2|11|1||2|||||||||||2|3|||2|||||||||||||||3
Animalia^Arthropoda^Diplopoda^Chordeumatida^Apterouridae|Apterouridae|||||||||||||||||||||||||||||||||||||||||||||||||||||||||||||||||||||||||||||||||||||||||||||||||||||||||||||||||||||||||||||||||||||||||||||||||||||||||||||||||||||||||||||||||||||||||||||||||||||||||||||||||||||||||2||||||||||||||||||||||||||||||||||
Animalia^Arthropoda^Diplopoda^Chordeumatida^Attemsiidae|Attemsiidae|||||||||||||||||||||||||||||||||||||||||||||||||||||||||||||||||||||||||||||||||||||||||||||||||||||||||||||||||||||||||||||||||||||||6|||||||||||1||||1|1|||||1||2|||||3|2|||||||||||||1|4||||||2||||9||4||||||||||||||||||||1||||||2|1|||||||||||||||||||||4|||||||||||||
Animalia^Arthropoda^Diplopoda^Chordeumatida^Biokoviellidae|Biokoviellidae|||||||||||||||||||||||||||||||||||||||||||||||||||||||||||||||||||||||||||||||||||||||||||||||||||||||||||||||||||||||||||||||||||||||||||||||||||||||||||||||||||||||||||||||||||||||||||||||||||||||||||||||||||||||||||||||||||||||||||||||||||4||||||||
Animalia^Arthropoda^Diplopoda^Chordeumatida^Brachychaeteumatidae|Brachychaeteumatidae||||||||||||||||||||||||||||||||||||||||||||||||||||||||||||||||||||||||||||||||||||||||||||||||||||||||||||||||||||||||||||||||||||||||||||||||||||||||||||||||||2||||||5|||||||||||2|||||||||2|||||||||||||||||||||||||||||||||||||||||||||||||||||||||||||||
Animalia^Arthropoda^Diplopoda^Chordeumatida^Branneriidae|Branneriidae|||||||||||||||||||||||||||||||||||||||||||||||||||||||||||||||||||||||||||||||||||||||||||||||||||||||||||||||||||||||||||||||||||||||||||2|||||1|||||||||||||||||||||||||||||||||||||||||||||||||||||||||||||||||||||||||||||||||||||||||||||||||||||||||||
Animalia^Arthropoda^Diplopoda^Chordeumatida^Caseyidae|Caseyidae|||||||||||||||||||||||||||||||||||||||||||||||||||||||||||||||||||||||||||||||||||1||||||||||||||||||||||||||||||||||||||||4|||||||||1||||||||||||||6|1||||||||||||||2||||||||||||||||||||||||||||||1|9||||||1||||4|3||2||||||3|||3|||2|1||1|||1|||||||||||||||||38|||||||||||
Animalia^Arthropoda^Diplopoda^Chordeumatida^Chamaesomatidae|Chamaesomatidae||||||||||||||||||||||||||||||||||||||||||||||||||||||||||||||||||||||||||||||||||||||||||||||||||||||||||||||||||||||||||||||||||||||||||||||||||||||||||||||||||||4||||||||||||||3|||||||||||||||||||||||||||||||||||||3||||||||||||||||||2|||3|||||||||||||||
Animalia^Arthropoda^Diplopoda^Chordeumatida^Chordeumatida\_incerta\_sedis|Flounders-head|||||||||||||||||||||||||||||||||||||||||||||||||||||||||||||||||||||||||||||||||||||||||||||||||||||||||2||||||||||||1||||||||||1|||||||||||||||||||||2|2|||||2|||||||||||1|||||||||||||||||||||||||||||||||||||||||2|||||||||||1||||||4||||||||||||||3||4||||||||||||
Animalia^Arthropoda^Diplopoda^Chordeumatida^Chordeumatidae|Chordeumatidae|||||||||||||||||||||||||||||||||||||||||||||||||||||||||||||||||||||||||||||||||||||||||||||||||||||||||||||||||||||||||||||||||||||||2|||||||1|2|||2|4|5||3|3||||||||||||2||||||||||||||||||||||||||||||||||||||||||||||||||||||||||||||||||||||||||||||||||||||||
Animalia^Arthropoda^Diplopoda^Chordeumatida^Cleidogonidae|Cleidogonidae||||||||||||||||||||||||||||||||||||||||||||||||||||||||||||||||||||||||||||||||||||||||||||||||||||||||||||||||||||5|||1|3||||||||||||||2|1|||||||||1||10|2|||||||2||||||1|||2||||||||||1||||3||3|||||||||||8||6|4|5|1||||||6|13|4||6|||5|1|3||3|||11||4|1||2|||52||2|2|1|1|1|||3|7||||5|||||||||||1|||
Animalia^Arthropoda^Diplopoda^Chordeumatida^Conotylidae|Conotylidae|||||||||||||||||||||||||||||||||||||||||||||||||||||||||||||||||||||||||||||||||||||||||||||||||||||1|||||||||||||||||||||1|1||||||3||||||1|||1||||||2||4|1||||||||||||1||2||2||2||||||1||||||||||||3|||||||2||3||6||||||||2|5|||||||||3||||||2||||29|4||7||9||||3||1|||2||||||||||2||1|||
Animalia^Arthropoda^Diplopoda^Chordeumatida^Craspedosomatidae|Craspedosomatidae|||||||||5|||1|||||||||||||||||||||||||||||||2||||||1||||||||||||||||1|1||||1||2||||||1|||1|||1|||||2|1||8||||||10|||2|||||||||2|4|||||2|||2|||||||1|6|2|2||1|4|2||3||1|3||2||2|6|3|14|11|7|12|6|7|11|3|9|4|2|3|||2||12|||8||||1||||2|||2|||5|||1|3|7|||1|3||1||1||1|3|||||2|1||2||2|2||3|||1|2|||1||||||1|5|||2|2|4||2|1|4|1|||||1|||||1||||3||||||
Animalia^Arthropoda^Diplopoda^Chordeumatida^Diplomaragnidae|Diplomaragnidae||||||||||||||||||||||||||||||||||||||||||||||||||||||||||||||||||||||||||||||||||||||||||||||||||||||||||||||1|||||||||||||||||2|||||||||||||||||||||||2||||||||1|||||||2||||||||||3|||||2|||1||||3|||2|||2||||||||||1||||||2||||1||||||||||9||||4|8||2|||1||||||||11|||7||||6||5|
Animalia^Arthropoda^Diplopoda^Chordeumatida^Entomobielziidae|Entomobielziidae|||||||||||||||||||||||||||||||||||||||||||||||||||||||||||||||||||||||||||||||||||||||||||||||||||||||||||||||||||||1|||||||||||||||||||||1|||||||||1|4|1|2|||||2|||||||||||||||||||||||||||||||||||||||||||||||2||||||||||||||||||||||||||||||||||1|||||||||||||||
Animalia^Arthropoda^Diplopoda^Chordeumatida^Eudigonidae|Eudigonidae|||||||||||||||||||||||||||||||||||||||||||||||||||||||||||||||||||||||||||||||||||||||||||||||||||||||||||||||||||||||||||||||||||||||||||||||||||||||||1|2|||||||||||||||||||||||||||||||||||||||||||||||||||||||||||||||||||||||||||||||||||||2||||||||||||
Animalia^Arthropoda^Diplopoda^Chordeumatida^Golovatchiidae|Golovatchiidae|||||||||||||||||||||||||||||||||||||||||||||||||||||||||||||||||||||||||||||||||||||||||||||||||||||||||||||||||||||||||||||||||||||||||||||||||||||||||||||||||||||||||||||||||||||||||||||||||||||||||||||||||||||||||||||||||||||||||||||||||||1||||||||
Animalia^Arthropoda^Diplopoda^Chordeumatida^Haaseidae|Haaseidae|||||||||||||||||||||||||||||||||||||||||||||||||||||||||||||||||||||||||||||||||||||||||||||||||||||||||||||||||||||||||||||||||||||||3|||||||||||1||1||3||||||||1|||3|2||||||||||||||||||||||||||||||||||||||||||||||||||||||||1||||||1|||||||||||||||||||||||||||
Animalia^Arthropoda^Diplopoda^Chordeumatida^Haasiidae|Haasiidae|||||||||||||||||||||||||||||||||||||||||||||||||||||||||||||||||||||||||||||||||||||||1||||||||||||||||||||||||||||||||||||||||||||||||2|||||||||1||||||||||||||||||||||||||||||||||||1||1|||||||||1||||||||||||||||||||||||||3||||||||||||||||||||||1|||||||||||1|
Animalia^Arthropoda^Diplopoda^Chordeumatida^Haplobainosomatidae|Haplobainosomatidae||||||||||||||||||||||||||||||||||||||||||||||||||||||||||||||||||||||||||||||||||||||||||||||||||||||||||||||||||||||||||||||||||||||||||||||||||||||2|1|||||||||||||||||||||||||||||||||||||||||||||||||||||||||||3|||||3||||||6||||||||||||||||||||||||||||||
Animalia^Arthropoda^Diplopoda^Chordeumatida^Heterochordeumatidae|Heterochordeumatidae||||||||||||||||||||||||||||||||||||||||||||||||||||||||||||||||||||||||||||||||||||||||||||||||||||||||||||||||||||||||||||||||||||||||||||||||2|2|||||||||||||||||||||||||||||||||||||||||||||||||||||||||||||||||||||1|||||||||||||||||||||||||||||||||||||1
Animalia^Arthropoda^Diplopoda^Chordeumatida^Hoffmaneumatidae|Hoffmaneumatidae|||||||||||||||||||||||||||||||||||||||||||||||||||||||||||||||||||||||||||||||||||||||||||||||||||||||||||||||||||||||||||||||||||||||||||||||||||||||||||||||||||||||||||||||||||||||||||||||||||||||||||||||||||||||||||||||||||||3|1||||||||||||||||||2|||
Animalia^Arthropoda^Diplopoda^Chordeumatida^Kashmireumatidae|Kashmireumatidae|||||||||||||||||||||||||||||||||||||||||||||||||||||||||||||||||||||||||||||||||||||||||||||||||||||||||||||||||||||||||||||||||||||||||||||||||||||||||||||||||||||||||||||||||||||||||||||||||||||||||||||||||||||||||||||||||||||||||3||2||||||||||||||||
Animalia^Arthropoda^Diplopoda^Chordeumatida^Lankasomatidae|Lankasomatidae||||||||||||||||||||||||||||||||||||||||||||||||||||||||||||||||||||||||||||||||||||||||||||||||||||||||||||||||||||||||||||||||||||||||||||||||||||||||||||||||||||||||||||||||||||||||||||||||||||||||||||||||||||||||||||||||||||||2||4|1||||||||||||||||||
Animalia^Arthropoda^Diplopoda^Chordeumatida^Lusitaniosomatidae|Lusitaniosomatidae||||||||||||||||||||||||||||||||||||||||||||||||||||||||||||||||||||||||||||||||||||||||||||||||||||||||||||||||||||||||||||||||||||||||||||||||||||||||||||||||||||||||||||||||||||||||||||||||||||||||||||2|||||||||||||||||||||||||||||||||||||||||||||||
Animalia^Arthropoda^Diplopoda^Chordeumatida^Macrochaeteumatidae|Macrochaeteumatidae|||||||||||||||||||||||||||||||||||||||||||||||||||||||||||||||||||||||||||||||||||||||||||||||||||||||||||||||||||||||||||||||||||||||||||||||||||||||||||||||||||||2||||||||||||||||||||||||||||||||||||||||||||2||||||||||||||||||||||||||||||||||||||||||
Animalia^Arthropoda^Diplopoda^Chordeumatida^Mastigophorophyllidae|Mastigophorophyllidae||||||||||||||||||||||||||||||||||||||||||||||||||||||||||||||||||||||||||||||||||||||||||||||||||||||||||||||||||||||||||||||||||||||1|3|||||||||2||3|3|9||5|2|||||||||1|1|2|||||||||||||||2|1|2|1|||2||||||2|1|||1|||||||||||||||||1||||||||2|||||||||||2||||||||||1||||||||||||
Animalia^Arthropoda^Diplopoda^Chordeumatida^Megalotylidae|Megalotylidae|||||||||||||||||||||||||||||||||||||||||||||||||||||||||||||||||||||||||||||||||||||||||||||||||||||||||||||||||||||||||||||||||||||||||||||||||||||||||||||||||||||||||||||||||||||||||||||||||||||||||||||||||||||||||||||||||||||3||||||||||||||||||||||
Animalia^Arthropoda^Diplopoda^Chordeumatida^Metopidiotrichidae|Metopidiotrichidae||||||||||||||||||||||||||||||||||||||||||||||||||||||||||||||||||||||||||||1||||||||||||||||||||||||||||||||||||||||||||||||||||1||||||||||||||||||2||||||||2||||4||||||||||||||||||||||1||||||||||||||||1||||||||||||||||||||||||||||2|||1||||||||||3|6|||||||2||||||
Animalia^Arthropoda^Diplopoda^Chordeumatida^Neoatractosomatidae|Neoatractosomatidae|||||||||||||||||||||||||||||||||||||||||||||||||||||||||||||||||5|||||||||||||||||||||||||||||||||||||||||||||1|||||||||||||||||3|2|||||1||7||||1||||||1|||4|6||4|2|5|1|2||||||4||2||||||||||||||1||||1||3||||1||||||||||||||||||||||||||||||||||||||||2||||||||3|||4|||||||||||||
Animalia^Arthropoda^Diplopoda^Chordeumatida^Niponiosomatidae|Niponiosomatidae||||||||||||||||||||||||||||||||||||||||||||||||||||||||||||||||||||||||||||||||||||||||||||||||||||||||||||||||||||||||||||||||||||||||||||||||||||||||||||||||||||||||||||||||||||||||||||||||2|||||||||||||||||||||||||||||||||||||||||||||||||||||||||||
Animalia^Arthropoda^Diplopoda^Chordeumatida^Opisthocheiridae|Opisthocheiridae|||||||||||||||||||||||||||||||||||||||||||||||||||||||||||||||||||||||||||||||||||||||||||||||||||||||||||||||||1||||||||||||||||||||||||||||||||||||||1|||||1|||||1|||4|||||||7||||||2|||||||||||||||||||||||||2|2|||||||||||2||||||2||||||2||1|4||||||||||||||||||||||
Animalia^Arthropoda^Diplopoda^Chordeumatida^Origmatogonidae|Origmatogonidae|||||||||||||||||||||||||||||||||||||||||||||||||||||||||||||||||||||||||||||||||||||||||||||||||||||||||||||||||||||||||||||||||||||||||||||||||||||||||||||||||||1|2|||||||||||||||||||||||||||||||||||||||||||||||||||1||4|||||||||||||||2|1||||||||3||||||||||
Animalia^Arthropoda^Diplopoda^Chordeumatida^Peterjohnsiidae|Peterjohnsiidae||||||||||||||||||||||||||||||||||||||||||||||||||||||||||||||||||||||||||||||||||||||||||||||||||||||||||||||||||||||||||||||||||||||||||||||||||||||||||||||||||||||||||||||||||||||||||||||||||||||||||||||||||||||||||||||||||||||||||||||3|||||||||||||
Animalia^Arthropoda^Diplopoda^Chordeumatida^Pygmaeosomatidae|Pygmaeosomatidae|||||||||||||||||||||||||||||||||||||||||||||||||||||||||||||||||||||||||||||||||||||||||||||||||||||||||||||||||||||||||||||||||||3||||||||||||1|||||1||||||2|||||||||||1||||||7|||||||1|1|||||1||||1||1||2||1|||||2|1|||||||||||||1|||1|||||2|1|2||||1||||1|||||||||3|||||5||||||2
Animalia^Arthropoda^Diplopoda^Chordeumatida^Rhiscosomididae|Rhiscosomididae||||||||||||||||||||||||||||||||||||||||||||||||||||||||||||||||||||||||||||||||||||||||||||||||||||||||||||||||||||||||||||||||||||||||||||||||||||||||||||||||3|3|||||||||||||||||||||||||||||1||1|||||||||||||||||||||||||1||||||1|3||||||||7|||||||||||||||||||
Animalia^Arthropoda^Diplopoda^Chordeumatida^Speophilosomatidae|Speophilosomatidae||||||||||||||||||||||||||||||||||||||||||||||||||||||||||||||||||||||||||||||||||||||||||||||||||||||||||||||||||||||||||||||||||||||||||||||||||||||||||||||||||||||||||||||||||||||||||||||||||||||||1|||||||||1||||||||||||||||||||||||||||||||||||||||||
Animalia^Arthropoda^Diplopoda^Chordeumatida^Striariidae|Striariidae|||||||||||||||||||||||||||||||||||||||||||||||||||||||||||||||||||||||||||||||||||||||||||||||||||||||||||||||||||||||||||||||||||||||||||||||||||||||||||||||||||||||||||||||||||||||||||1||||||||||||||||||||||3||1||||||||||||||||||||||||||||||||||||||||
Animalia^Arthropoda^Diplopoda^Chordeumatida^Tingupidae|Tingupidae|||||||||||||||||||||||||||||||||||||||||||||||||||||||||||||||||||||||||||||||||||||||||||||||||||||||||||||||||||||||||||||||||||||||||||||||||||||||||||||||||||||||||||||||||||||||||||||||2||||||||||||||||||||||||||||||||||||||||||||||||||||||||||2||
Animalia^Arthropoda^Diplopoda^Chordeumatida^Trachygonidae|Trachygonidae|||||||||||||||||||||||||||||||||||||||||||||||||||||||||||||||||||||||||||||||||||||||||||||||||||||||||||||||||||||||||||||||||||||||||||||||||1|2|1|||2||||||||||||||2||||||||||||||2|||||||||||||||||||||||||||||||||1||||||||||||||||||||||||||||||||||||||||
Animalia^Arthropoda^Diplopoda^Chordeumatida^Trichopetalidae|Trichopetalidae||||||||||||||||||||||||||||||||||||||||||||||||||||||||||||||||||||||||||||||||||||||||||||||||||||||||||||||||||||||||||1|1|||||||||3||||||||||||||||||||||||||||||||||||||||||||||||||||||||||1|2|||3||||||||4||||||||||||2||||||4|||2||||||||||2||||1||||||||||||||
Animalia^Arthropoda^Diplopoda^Chordeumatida^Urochordeumatidae|Urochordeumatidae||||||||||||||||||||||||||||||||||||||||||||||||||||||||||||||||||||||||||||||||||||||||||||||||||||||||||||||||||||||||||||||||||||||||||||||||||||||||||||||||2||||1||||||||||||||||||||||||||||1|||||||||||||||||||||||||||||||||||||||||||||||||||||||||||
Animalia^Arthropoda^Diplopoda^Chordeumatida^Vandeleumatidae|Vandeleumatidae|||||||||||||||||||||||||||||||||||||||||||||||||||||||||||||||||||||||||||||||||||||||||||||||||||||||||||||||||||||||||||||||1||||||||||||||||||||||||||||||||||||||||||||||||||||||||||||||||||||||||||||2||||||||||||||4||||1|1||||2||1|2||2||||||||||||||||||||
Animalia^Arthropoda^Diplopoda^Chordeumatida^Verhoeffiidae|Verhoeffiidae||||||||||||||||||||||||||||||||||||||||||||||||||||||||||||||||||||||||||||||||||||||||||||||||||3|||||||||||||||||||||||||||||||||||||1||||||2|1|1|5||5|1||2|1|1||||||||1||||1||1||||||||||||2|||||||||||||||||||||||||||||||||||||||1|||||||||||||||||||||||||||||||||||
Animalia^Arthropoda^Diplopoda^Chordeumatida|Chordeumatida|||||||||5|||1|||||||||||||||||||||||||||||||2||||||1||||||||||||||||6|1||||1||2||||1||1|||1||1|1|||1||2|1||8||||||13|||3||||2|||||4|4||1|||7|2||3|3||2|6|||1|13|5|5||4|8|3|3|29||1|5|3|2|2|4|10|17|19|47|21|38|18|32|25|5|17|16|6|5||8|4|7|30|6|13|26|9|||6|||15|2|1||5|1|13|16|8|5|2|4|16|5||3|8|12|3|20|8|24|9|18|1|1||1|4|3|6|29|17|4|10|2|3|5|9|9|11|7|3|9|18|5|24|18|1|10|16|32|86|8|11|10|18|13|16|9|7|18|23||5|12|12|18|8|41|15||5|7|10|2||10|2|6|6
Animalia^Arthropoda^Diplopoda^Glomerida^Doderiidae|Doderiidae|||||||||||||||||||||||||||||||||||||||||||||||||||||||||||||||||||||||||||||||||||||||||||||||||||||||||1|||1|2|||||1|||||||||||||||||||||||||||||||||||||||||2|||||2|1||||3|||||||||||||||||||||1|||||1||||||||||||||||||||||||||||||||||||1||||||||||||||||||||||||
Animalia^Arthropoda^Diplopoda^Glomerida^Glomerida\_incerta\_sedis|Flounders-head|||||||||||||||||||||||||||||||||||||||||||||||||||||||||||||||||||||||||||||||||||||||||||||||||||||||||||||||||||||||||||||||||||||||||||||||||||||||||||||||||||||||||||||||||||||||||||||||||||||||||||||1||||||||||||||||||||||||||||||||||||||||||||||
Animalia^Arthropoda^Diplopoda^Glomerida^Glomeridae|Glomeridae||||||||||||||||||||||||||||||||1||||||||1|||||||||||||2|2|1||||||||||||||||||||||1|||||||3|||1||||1||||4|||9||||||||||||||||||2|||||||||||||||||||6||2||||||1||3|3|5|2|1|3|1|1|3|1|||5||9||5|1|2|8||2||8||1||2|2||3||2|||4||1|1|||||2||5|||2|5||||||1|1|2|1|1|1|2||1|1|2||2||1|3|2||||||2||2|||2||1||||2||||8|||1|||||||||||
Animalia^Arthropoda^Diplopoda^Glomerida^Glomeridellidae|Glomeridellidae|||||||||||||||||||||||||||||||||||||||||||||||||||||||||||||||||||||||||||||||||||||||||||||||||||||||||||||||||||||||||||||||||||||||||||||||||||||2|1|||||||||||||||||1||||||||||1|||2||||||||||||||||||||||||||||||||||||||||||||||2||||||2||||||||6|||||||||||
Animalia^Arthropoda^Diplopoda^Glomerida|Glomerida||||||||||||||||||||||||||||||||1||||||||1|||||||||||||2|2|1||||||||||||||||||||||1|||||||3|||1||||1||||4|||9|||||||1|||1|2|||||1||2|||||||||||||||||||6||2||||||1||3|3|5|2|3|4|1|1|3|1|2||5||9|2|6|1|2|8|3|2|1|8||1||2|2||3||3|||6||1|1|||1||2||5|1||2|5||||||1|1|2|1|1|2|2||1|1|2||2||1|3|2||||||2||2||2|3||1|||2|2||||8|||7|||||||||||
Animalia^Arthropoda^Diplopoda^Glomeridesmida^Glomeridesmidae|Glomeridesmidae|||||||||||||||||||||||||||||||||||||||||||||||||||||||||||||||||||||||||||||||||||||||||||||||||||||||||||||||||||||||||||||||||||||||||||||||||2|1||||||||||||||||3|||||||||||||||||||||||||||||||||||||||||||||||||||||||||||||||||||||||||||||||||||||||||
Animalia^Arthropoda^Diplopoda^Glomeridesmida|Glomeridesmida|||||||||||||||||||||||||||||||||||||||||||||||||||||||||||||||||||||||||||||||||||||||||||||||||||||||||||||||||||||||||||||||||||||||||||||||||2|1||||||||||||||||3|||||||||||||||||||||||||||||||||||||||||||||||||||||||||||||||||||||||||||||||||||||||||
Animalia^Arthropoda^Diplopoda^Julida^Aprosphylosomatidae|Aprosphylosomatidae||||||||||||||||||||||||||||||||||||||||||||||||||||||||||||||||||||||||||||||||||||||||||||||||||||||||||||||||||||||||||||||||||||||||||||||||||||||||||||||||||||||||||||||||||||||||||||||||||||||||||||||||||||2|||||||||||||||||||||||||||||||||||||||
Animalia^Arthropoda^Diplopoda^Julida^Blaniulidae|Blaniulidae|||||||||||||||||||||||||||||||||||||||||||||||||3||||||||||||||||||||||||||||||||||||1||1|||||3|1||||1|3||1||3||||||6|2||||||1||1||2||||1||||1||1|||||||1||||1||||1||4|3|3||2|2|||4||3||1|2|||3||3|||||||2|12||||||||||||||||2||2|2|1||2||||1|||||||||2||||1|||||3||7|||1|||||||3|||||||2|4|1||||||||||||||
Animalia^Arthropoda^Diplopoda^Julida^Chelojulidae|Chelojulidae|||||||||||||||||||||||||||||||||||||||||||||||||||||||||||||||||||||||||||||||||||||||||||||||||||||||||||||||||||||||||||||||||||||||||||||||||||||||||||||||||||||||||||||||||||||||||||||||||||||||||||||||||||||||||||||||||||||||||2||||||||||||||||||
Animalia^Arthropoda^Diplopoda^Julida^Galliobatidae|Galliobatidae||||||||||||||||||||||||||||||||||||||||||||||||||||||||||||||||||||||||||||||||||||||||||||||||||||||||||||||||||||||||||||||||||||||||||||||||||||||||||||||||1||1|||||||||||||||||||||||||||||||||||||||||||||||||||||||||||||||||||||||||||||||||||||||||
Animalia^Arthropoda^Diplopoda^Julida^Julidae|Julidae|||||||||7|||||||||||||||||||||||3|||||||||||||||||||||||||||||||||1|6||||||1||||1||||||||1||||1|5|1||2|1|1||3||19||||1||||1||||1|||||1||||1|||||||2|1|1||||3|1|3|25||5|2|7|2|3|5|3|10|13|10|16|17|18|12|9|25|4|5|5|5||3||2|10|2||5|3|||||2||2|4|5|1|2|5|12|5|9|9|5|15|4|3||8|7|5|3|2|6||4|1|2||||||8|2|||6|5|5||1|4|4|4|7|||3|7||1|3|1|2|5|5|1|4|2|1|10|3||6|6||2||1|5||3||2||||1||||
Animalia^Arthropoda^Diplopoda^Julida^Mongoliulidae|Mongoliulidae||||||||||||||||||||||||||||||||||||||||||||||||||||||||||||||||||||||||||||||||||||||||||||||||||||||||||||||||||||||||||||||||||||||||||||||||||1||||||2||||||||2|||||||||||||||||||||||||||||||2|2||||||||||||||||3||||||||||||||2||||||||1|3||||||||||||||||||||
Animalia^Arthropoda^Diplopoda^Julida^Nemasomatidae|Nemasomatidae||||||||||||||||||||||||||||||||||||||||||||||||||||||||||||||||||||||||||||||||||||||||||||||||||3||||4||||||||||||||||||||||||||||||||||||||||||1||||||||||2|||||4||||2|1|1||||||||||||||||||1|4|1||||2|||7||1||||||||||2||||||2||1||||||||||1||||||||2|||1|||2|||||||||||||||
Animalia^Arthropoda^Diplopoda^Julida^Okeanobatidae|Okeanobatidae||||||||||||||||||||||||||||||||||||||||||||||||||||||||||||||||||||||||||||||||||||||||||||||||||||||||||||||||||||||||||||||||||||||||||||||||||||||||||||||||||||||||||||||||||||||||||||||2|2||2|||||||||||||||||||||||||||||||||||||1|||||||||||||||||||||
Animalia^Arthropoda^Diplopoda^Julida^Paeromopodidae|Paeromopodidae|||||||||||||||||||||||||||||||||||||||||||||||||||||||||||||||||||||||||||||||||||||||||||||||||||||||||||||||||||2|||||||||||||||||3|||||||||||||||||||||||||||||||||||||||1||4||||||||||||||||7||1|5||||||||5|||||4||||||||||||||||||1|||||||||||||||||||||||||2|||
Animalia^Arthropoda^Diplopoda^Julida^Parajulidae|Parajulidae||||||||||||||||||||||||||||||||||||||||||||||||||||||||||||||||||||||||1||||||||||||||||||||1|||1||||||||||||||||||||3|||3||4|||2||||||||||||1|||5||||||||1|1|||||2|1|2|1|2||||2|4||4||1||4||7|3|1|2|3|||1|3||||||||||||3||50|6||7|||5|||1|15|7|7|5||||||3||||8||||1|6|||||||3|1||||||||||||||||5||||||||
Animalia^Arthropoda^Diplopoda^Julida^Pseudonemasomatidae|Pseudonemasomatidae||||||||||||||||||||||||||||||||||||||||||||||||||||||||||||||||||||||||||||||||||||||||||||||||||||||||||||||||||||||||||||||||||||||||||||||||||||||||||||||||||||||||||||||||||||||||||||||||||||||||||||||||||||||||||||||||||||||||||||||||||1|||||||||
Animalia^Arthropoda^Diplopoda^Julida^Rhopaloiulidae|Rhopaloiulidae|||||||||||||||||||||||||||||||||||||||||||||||||||||||||||||||||||||||||||||||||||||||||||||||||||||||||||||||||||||||||||||||||||||||||||||||||||||||||||||||||||||||||||||||||1|2|||2|1|||||||||||||||||||||||||||||||||||||||||||||||||||||||||||||||||||||
Animalia^Arthropoda^Diplopoda^Julida^Telsonemasomatidae|Telsonemasomatidae||||||||||||||||||||||||||||||||||||||||||||||||||||||||||||||||||||||||||||||||||||||||||||||||||||||||||||||||||||||||||||||||||||||||||||||||||||||||||||||||||||||||||||||||||||||||||||||||||||||||||||||||||||||||||||||||||||||2||1|||||||||||||||||||
Animalia^Arthropoda^Diplopoda^Julida^Trichoblaniulidae|Trichoblaniulidae||||||||||||||||||||||||||||||||||||||||||||||||||||||||||||||||||||||||||||||||||||||||||||||||||||||||||||||||||||||||||||||||||||||||||||1|||||||||2|||||||1||||1||||||||||||||||||||||||||||||||||||||1|||||||||||||||||||||||||||||||||||||||||||||||||||||
Animalia^Arthropoda^Diplopoda^Julida^Zosteractiidae|Zosteractiidae||||||||||||||||||||||||||||||||||||||||||||||||||||||||||||||||||||||||||||||||||||||||||||||||||||||||||||||||||||||||||||||||||||||||||||||||||||||||||||||||||||||||||||||||||||||||||||||||||2|||||||||||||||||||||||||||||||||||||||||||||||||||||||||
Animalia^Arthropoda^Diplopoda^Julida|Julida|||||||||7|||||||||||||||||||||||3|||||||||||||||||3||||||||||||||||1|6||||||2||||1||||||||1|1||1|1|5|1||6|2|1|1|3|1|25||1||8||||1||6|2|1|||||7||1|3|3|4|||3|||2|2|1|1|||6|1|3|26|1|5|7|7|4|3|5|3|12|13|16|20|20|20|14|11|29|5|13|6|11||4|6|8|14|6|6|9|5||4||7|5|4|16|11|5|1|3|9|14|5|9|11|6|16|8|4||8|9|17|7|59|27|2|16|1|2|5|2||6|15|15|9|7|4|6|7|8||6|5|7|4|15||3|3|15|6|1|4|4|3|5|5|4|5|5|1|16|6|1|9|6|2|8|1|1|5||3|1|7||||1|2|||
Animalia^Arthropoda^Diplopoda^Platydesmida^Andrognathidae|Andrognathidae||||||||||||||||||||||||||||||||||||||||||||||||||||||||||||||||||||||||||||||||||||||||||||||||||||||||||4|||||1||||2|||||2|||||2|1||1||1|1||1|1||||3||1||||||||1|1||1|||2||||||||||||||1||||1|3|||1|4||4|||||||7|2|||3||2|2|||2|||||2|2||2||||||||||||||||||||||1||||||||||||1||||1|||1||||1|1|
Animalia^Arthropoda^Diplopoda^Platydesmida^Platydesmidae|Platydesmidae||||||||||||||||||||||||||||||||||||||||||||||||||||||||||||||||||||||||||||||||||||||||||||||2||||||3||1||||||||||||||||||1||||||1|||||1|||||||2||2|||||||||||1|||7||1||3|1|||||||||||1|||5|||1|||||||||||||||||1|1||||||||6|4||||1||||||||3||||1||||1||||||||||||||||||||||||||||
Animalia^Arthropoda^Diplopoda^Platydesmida|Platydesmida||||||||||||||||||||||||||||||||||||||||||||||||||||||||||||||||||||||||||||||||||||||||||||||2||||||3||1||||4|||||1||||2|||||3|||||2|2||1||1|2||1|1||||5||3||||||||1|1||2|||9||1||3|1|||||||||1||1||1|8|||2|4||4|||||||7|2|||3||2|3|1||2|||||2|8|4|2|||1||||||||3||||1||||1|||1||||||||||||1||||1|||1||||1|1|
Animalia^Arthropoda^Diplopoda^Polydesmida^Ammodesmidae|Ammodesmidae|||||||||||||||||||||||||||||||||||||||||||||||||||||||||||||||||||||||||||||||||||||||||||||||||||||||||||||||||||||||||||||||||||||||||||||||||||4|||||||||||||||||||||||||||||||||||||||||||||||||||||||||||||||||||||||||||||||||||||2|||||||||||||||||||
Animalia^Arthropoda^Diplopoda^Polydesmida^Aphelidesmidae|Aphelidesmidae||||||||||||||||||||||||||||||||||||||||||||||||||||||||||||||||||||||||||||||||||||||||||3||1|||||1|2|||||||||||||||||1|||||||||||||||||||||||||||||1|2|5|1|1|10|5|1|1|9|||4||||9||2|||4||2||3|||1|4|||1|||||4|1|5|2||2||||||10||4||1|||1||2|1|12|4|8||||||||2|1|2|||||1|||||2|2|1|1||||||||||||||||||1|||10||
Animalia^Arthropoda^Diplopoda^Polydesmida^Campodesmidae|Campodesmidae|||||||||||||||||||||||||||||||||||||||||||||||||||||||||||||||||||||||||||||||||||||||||||||||||||||||||||||||||||||||||||||||||||||||||||||||||||4|||||||||||||||||2||||||||||||||||||||||||||||||||||||||||||2|||||||||||||||||||||||||||||||||||||||||||||
Animalia^Arthropoda^Diplopoda^Polydesmida^Chelodesmidae|Chelodesmidae||||||||||||||||||||||||||||||||||||||||||||||||||||||||||||||||||||||||||||||||||||1|||1|||1|||||||1||||||||||||2|4|3||1|1|7|||||3||||1||||||||3|||2||||2|||1|||8|10|26|14|20|2|6|5|14|5||5||1||9|||3|2|4||6||35|7|||16|8||3||8||4||24|5|10|3||25|4|14||6|29||6|3|6|6|6|||11|8|6|9|6|12|3||2|3|6|3|4|4|2||2|2||1||2|9||2|6||12|2|7||2|6|||||5|||5|2|||3|8|6||2|2|
Animalia^Arthropoda^Diplopoda^Polydesmida^Cryptodesmidae|Cryptodesmidae|||||||||||||||||||||||||||||||||||||||||||||||||||||||||||||||||||||||||||||||||||||||||||||||||||||||||||||1||||||1|||||1||||||||||||||||||||3|||||3|6|17|||1||2|2||1|||1||2||1|||1|||||||||||1||6||||4|3||||2||1||2||3|16||2|||||4||2|3|2|2|4|||||2|||2||3|||||||||3||2|2|||||||||||||||3|||||||
Animalia^Arthropoda^Diplopoda^Polydesmida^Cyrtodesmidae|Cyrtodesmidae|||||||||||||||||||||||||||||||||||||||||||||||||||||||||||||||||||||||||||||||||||||||||||||||1||||||||||||||||||||2||||||||||||||||||||||||||||||||1||6||||||||||||1|||||||||||||2|||||||||||||||||2||||||||||||||2|||||2|2||||||||||||||||||||||||||||||||||||||||
Animalia^Arthropoda^Diplopoda^Polydesmida^Dalodesmidae|Dalodesmidae||||||||||||||||||||||||||||||||||||||||||||||||||||||||||||||||||||||||||||||||||||||||||||1|||||1|2||||||||||||||||||||||1|||||||||||||||||||||||||||2|1|14|2||2|4|6|||||2||4|2|||||4||||7||||4||8|2|12||||||||2||2|6|||||||||||||||1||10|4|1|||||4|1||||||9|||||||||2|||2|2|1|2|||||||||||||||
Animalia^Arthropoda^Diplopoda^Polydesmida^Doratodesmidae|Doratodesmidae|||||||||||||||||||||||||||||||||||||||||||||||||||||||||||||||||||||||||||||||||||||||||||||||||||||||||||||||||||||||||||||||||||||||||||||||||2|1|1||||||||||||||2|||||||||||||||||||||||||||||||||||4|||||||||||2||||||||||2|||||||||||2|4||||2|||||||||||6||2|||||
Animalia^Arthropoda^Diplopoda^Polydesmida^Dorsoporidae|Dorsoporidae|||||||||||||||||||||||||||||||||||||||||||||||||||||||||||||||||||||||||||||||||||||||||||||||||||||||||||||||||||||||||||||||||||||||||||||||||||||||||||||||||||||||||||||||||||||||||||||||||||||||||||||||||2||||||||||||||||||||||||||||||||||||||||||
Animalia^Arthropoda^Diplopoda^Polydesmida^Eurymerodesmidae|Eurymerodesmidae|||||||||||||||||||||||||||||||||||||||||||||||||||||||||||||||||||||||||||||||||||||||||||||||||||||||||||||||||||2|||1||||||||||||||||||||2|||||||||||||2||||||||||||||||||||2|||||||||||3|||||||1|||1|6|1|||1||||2|1|5||||||||||||||||||||||||1|||||||||||||6|||||||||||
Animalia^Arthropoda^Diplopoda^Polydesmida^Euryuridae|Euryuridae||||||||||||||||||||||||||||||||||||||||||||||||||||||||||||||||||1|||||||||||||||||2|||||||2||1||||||5||||||||||||1||||1|||||||||||||||||1|||||||1|1|||||||||||||||||1|||||||||||||2||||||||||||||||||||1||||6|1||||||||2||||4|||||||||||||2||||||||||4||||||||||||||||||||||
Animalia^Arthropoda^Diplopoda^Polydesmida^Fuhrmannodesmidae|Fuhrmannodesmidae|||||||||||||||||||||||||||||||||||||||||||||||||||||||||||||||||||||||||||||||||||||||||||||||||||||||||||||||||1||||||||||||||||||||||||||||||||||2||2|||||||2||||2|||||10||||2||3||||||4||||||10|5|6|2|4||2|2|2|8||||4||2|||2|4|||11|12||2||2|4|2|||17|||2|||||3|3|2|2|2|5|||||7||||2||4||||||2||2||||
Animalia^Arthropoda^Diplopoda^Polydesmida^Gomphodesmidae|Gomphodesmidae||||||||||||||||||||||||||||||||||||||||||||||||||||||||||||||||||||||||||||||||||||||||||||||||||||||||||2|||||||1||||||||||2|2||||||||1||||||||||||||1|11|11|5|12|1|2||||||1||3|||||||||1||5|||||||7|2|7||1||||||4|1|||3||||||||||||9|||||2|1|||5|||1|7|2|||||||||2|||||||3|2|||3|||||||||||||
Animalia^Arthropoda^Diplopoda^Polydesmida^Haplodesmidae|Haplodesmidae|||||||||||||||||||||||||||||||||||||||||||||||||||||||||||||||||||||||||||||||||||||||||||||||||||||||||||||||||||||||||||||||||||||||||||1|4|||||4|2|4||1|1||||2|||||2||2||||||||2||||||||2|2|||2|1|||1||||||||||1|5|||||||||1||||1|||2|||5|||||1|||||||||||||||||||||||||||||||
Animalia^Arthropoda^Diplopoda^Polydesmida^Holistophallidae|Holistophallidae||||||||||||||||||||||||||||||||||||||||||||||||||||||||||||||||||||||||||||||||||||||||||||||||||||||||||||||||||||||||||||||||||||||||||||||||||||||||2||||||||7|||||||||||||5||||||||||||||||||||1||||||||||||3||||||||||||||||||||||||||||||||||||||||||||||
Animalia^Arthropoda^Diplopoda^Polydesmida^Macrosternodesmidae|Macrosternodesmidae||||||||||||||||||||||||||||||||||||||||||||||||||||||||||||||||||||||||||||||||||||||2|||||1|1||||||||||||||||||2||||||||||||||||||||||||||||||||||1|1|2|1||||||||||||3||4|||||||||||||1|||||||||||||||||1|||2||||||||||||||||3||||||||||||||||||||||||||2|||||||||||||||
Animalia^Arthropoda^Diplopoda^Polydesmida^Nearctodesmidae|Nearctodesmidae||||||||||||3|||||||||||||||||||||||||||||||||||||||||2|2||1||||||||||||||||||||||||||||3|||2|||4||2|||5|3||12||||||||3||1|4|6|2||||26|5||||9|||1||||1||||1|5|1||7|||2|2|3||1|1|2|4|3||3|||2|1|||3|||2|||6||3|||||||||||||2||2|2|1||2||||||||||2|3|1||||1||9||3|||3|||1|||3|1|3||||1|2|||2|2||1||2||2|||||||||||2||2||||2||5||||
Animalia^Arthropoda^Diplopoda^Polydesmida^Oniscodesmidae|Oniscodesmidae|||||||||||||||||||||||||||||||||||||||||||||||||||||||||||||||||||||||||||||||||||||||||||||||1|||||||||||||||1|||||4||||||||||||||||||||||||||||||||2|2|1|2||||||||||2|2||||||||||||||||||||||||3||||||3|7|||||||||1|2||||||||||4|||1||||||||||||||||||||||||||||||||||||
Animalia^Arthropoda^Diplopoda^Polydesmida^Opisotretidae|Opisotretidae||||||||||||||||||||||||||||||||||||||||||||||||||||||||||||||||||||||||||||||||||||||||||||||||||||||||||||||||||||||||||||||||||||||||||||||||||||||2||||||||2|||||||||||||||2||||||||||||||||2|||||||2||||||||||||||||||||||||||||||||||||||||||4|||||||||||||
Animalia^Arthropoda^Diplopoda^Polydesmida^Oxydesmidae|Oxydesmidae||||||||||||||||||||||||||||||||||||||||||||||||||||||||||||||||||1||||||||||||||||||||||||||||||||2|||||||||||2||||||1|3||||2||||2||||||||||1||||||||||2||4|51|2||14||2||3||2||1||6|||1|||||||1|1|3||||||16||10||12||||||5|3|||||||||||||||4||2|||3|||||2||1|1|5||||2||||3||2|||4||6||||||||15||||||||||
Animalia^Arthropoda^Diplopoda^Polydesmida^Paradoxosomatidae|Paradoxosomatidae|||||||||||||||||||||||||||||||||||||||||||1||||||||||||||||||||||||||||||||||||||2|||2||||||||||2|2|||11||1||||||2|||||4||||5|2||||4||||||||||||1|1|1|||4||1|5||||1|7|61|9|10|33|||4|7||1|2||3||2|2|3|1|6|15||10|1|||15|1||4|18||2|8|22|7|1|5|19|8|9|5|17|17|6|7|4|24|2|7|7|11|1||2|2|1|13|5|21|5|2|7|5|3|3|7|5|2|11|5||3|1|5||||1|2|2||1|2|5|3|12||8|3|21|2|3|1||4|||7|2|8|3|14|1|||1
Animalia^Arthropoda^Diplopoda^Polydesmida^Platyrhacidae|Platyrhacidae|||||||||||||||||||||||||||||||||||||||||||||1||||||||||||||||||||||||||||||||||||2|4||1||||||1||||3||||3||||||||1|||||1|||2|8|||||3|||||||||1|4||||||||||||||1|4|1|33|23|2|5|||4|||1||||4||2|1||6||||||5|2|3||||||||||8|1|3|||||||9||||1||||||||2|||1||||1||||4||||||||||2|||||1|1|||1||||||||||||||2|||1
Animalia^Arthropoda^Diplopoda^Polydesmida^Polydesmida\_incerta\_sedis|Flounders-head|||||||||||||||||||||||||||||||||||||||||||||||||||||||||||||||||||||||||||||||||1|||||||||||||||||||||||||||2|2||||||||||||||||||||||||||6|||||4||||2|2|5|8|4|4|3|2|||1||||3|||1|2|2||||||||12||2||||2||4|4|1|||||2|2|||10|5|1||2||4||2||||2|||1||||||9||2|||||||||||||||||||||||||2|3||||||1||||||
Animalia^Arthropoda^Diplopoda^Polydesmida^Polydesmidae|Polydesmidae|||||||||||||||||||||||||||||||||1|||||||||1|1||||||||||||||||||||||1|||||||1|||||||||||1|||||||||||2|2|||3||||||||||1|2||||||||||||||||||2||||||||1|||1|1|2||1||2|2|1|5|1|7||1|2|1||2|||1|1||2||2|||3|||1||||||||||||5|6|2|3||2||1|1|2|4|5|5|10|||1|1||2|3|1|7|2|8|2|2|1||2|1||1|1|9||1|1|2|||1|5|1|7|||1||8|2||||1||3||2|1||2||||||1|||
Animalia^Arthropoda^Diplopoda^Polydesmida^Pyrgodesmidae|Pyrgodesmidae||||||||||||||||||||||||||||||||||||||||||||||||||||||||||||||||||||||||1||||||||||||||||||1||||||||4|||||||||||||||||1||||||||||||||||7||||1||||1|4|||3||11|3|29|1|7|3||5|||3|||5|2|5|4|10|2|1|7||||12||16|||20|2|3|7|7||3||3|16|2|8||19|4|15|6|5|21|10|18|4|12|1|16|5||6|8|4|8|4|5|2|3||18|11|6|3|2|16||4|9||3|3|12|2|13||3|1|8||1|3|2|||||||||1|4|1||1|||||1|
Animalia^Arthropoda^Diplopoda^Polydesmida^Rhachodesmidae|Rhachodesmidae|||||||||||||||||||||||||||||||||||||||||||||||||||||||||||||||||||||||||||||||||||||||||||||||||||||1|||||||||10|5|||||||||7|||1|||||||1||||||||||||1||||1|1||1||||3|3||1||||4|||||1||||||||2|||||||||1|||||||4|||3|7|4|1|||3|||||9|4|2||1|||||3|||1||2|||||5||7|4||5|2||||||||||||||||||||2|||
Animalia^Arthropoda^Diplopoda^Polydesmida^Sphaeriodesmidae|Sphaeriodesmidae|||||||||||||||||||||||||||||||||||||||||||||||||||||||||||||||||||||||||||||||||||||||||||||||3|||||||||||||||6|||||2|||||6|||||||||||||||||||1||||||2||1||4|1|||2|||4||1||12|8||||||3||4||||3|||1|||||||||||20|1|1||4|4|3|5|||||1||2||2||3||||3|6||1||1|3||5||||||1|1|8|1||3|||1||1||||8||||2||||||||||
Animalia^Arthropoda^Diplopoda^Polydesmida^Trichopolydesmidae|Trichopolydesmidae|||||||||||||||||||||||||||||||||||||||||||||||||||||||||||||||||||||||||||||||||||||||||||||||||||||||||||||||||||||||||||||||||||||||1||||||||||||||3||||||||||||||||||||||||||||||||||||||||||||||||||||||||||||||||||||||||||||4||||||1||||||||||||||||||||
Animalia^Arthropoda^Diplopoda^Polydesmida^Tridontomidae|Tridontomidae|||||||||||||||||||||||||||||||||||||||||||||||||||||||||||||||||||||||||||||||||||||||||||||||||||||||||||||||||||||||||||||||||||||||||||||||||||||||||||||||||||||||||||||||||||||||||||||||||||||||||||||||||||||4|||||||||||||||1|||||||||||||||||||||||
Animalia^Arthropoda^Diplopoda^Polydesmida^Vaalogonopodidae|Vaalogonopodidae||||||||||||||||||||||||||||||||||||||||||||||||||||||||||||||||||||||||||||||||||||||||||||||||||||||||||||||||||||||||||||||||||||||||||||||||||||||||||||||||||||||||||||||||||||||||||||||2|2||||1||||||||||||||||||||||||||||||||||||||||||||||||||||||||
Animalia^Arthropoda^Diplopoda^Polydesmida^Xystodesmidae|Xystodesmidae|||||||||||||||||||||2||||||||||||||||||||||||||||||||||||||||2||||||1|1|||2|||||||1|||||2|1||||||||||||||7||1||1||||||||8|1||||17|||3||6|||2||||||||1|1||||||8|5|11||||2||3|3||2|3|3|1|3||12|||||10|8||4|2|||||19|1|3|5||||1|||4|||10|5||||12|6|7|46|3|32|27|32|11||5|14|9|47|14|19|2|11|3|12|15|1|3|13|6|3|3|6|1|5|11|5|11|10||1|3|||2|1|10|3|1|3|24|5|4|9||24|||1||2||2|8|3|10||1||
Animalia^Arthropoda^Diplopoda^Polydesmida|Polydesmida||||||||||||3|||||||||2||||||||||||1|||||||||1|2||1||||||||2|2||1|||||2||||1|2|1|1|||2|2||||||1|||5|4|5|8||2|3|||12|1|6||7|14|3|3|51||2|1|1||||8||4|13|38|16||3|4|77|10||4||42|||6|5|||3||1|5|10|11|2|2|18||4|14|15|36||4|4|14|52|109|216|73|122|56|18|29|49|20|22|22||21|10|77|46|22|19|13|48|3|25|1|81|9|69|12|37|35|24|12|25|58|46|36|13|73|73|31|33|13|103|42|61|81|43|159|73|109|28|52|15|45|18|60|48|64|54|77|63|55|47|17|20|53|50|32|29|32|69|7|42|29|20|16|14|25|24|28|33|24|14|53|20|23|27|30|37|13|34|6|40|15|11|12|25|10|8|13|25|17|37|6|13|3|2
Animalia^Arthropoda^Diplopoda^Polyxenida^Hypogexenidae|Hypogexenidae||||||||||||||||||||||||||||||||||||||||||||||||||||||||||||||||||||||||||||||||||||||||||||||||||||||||||||||||||||||||||||||||||||||||||||||||||||||||||2|||||||||||||||||||||||||||||||||||||||||||||||||||||||||||||||||||||||||||||||||||||||||||||||||
Animalia^Arthropoda^Diplopoda^Polyxenida^Lophoproctidae|Lophoproctidae|||||||||||||||||||||||||||||||||||||||||||||||||||||||||||||||||||||||||||||||||||||||||||||||||||||||||||||||||||||||||||||||||||||||||||||||||2|||||||||1|||||||||||||||||||||2||||||||||3|||||||||||||2|3|3|2|||||2||||||||1|1||||||||||||||||||||||||||||||||||||
Animalia^Arthropoda^Diplopoda^Polyxenida^Polyxenida\_incerta\_sedis|Flounders-head|||||||||||||||||||||||||||||||||||||||||||||||||||||||||||||||||||||||||||||||||||||||||||||||||||||||||||||||||||||||||||||||||||||||||||||||||||||||||||||||||||||||||||||||||||||||||||||||2|||||||||||||||||||||||2|||||||||||||||||||||||||||||||||||||
Animalia^Arthropoda^Diplopoda^Polyxenida^Polyxenidae|Polyxenidae|||||||||3||||||||||||||||||||||||||||||||||||||||||||3|2|||||||||||||||||1|1|||||||||||||||||||||||||3||||||||||||||||||||||||||||||||||||||1|||||||||1|6||2||4|2||1||3|2|||4||3|1|3|||1||1|2||||1|2|1||1|1|||||2|||1||1|5||15|2|1|2||1|||2|12|1|2|2||||4|1||||2|||2|1|||1|||1|1||1||||1||3||2|1|||||||||||1|||||||2
Animalia^Arthropoda^Diplopoda^Polyxenida^Synxenidae|Synxenidae|||||||||||||||||||||||||||||||||||||||||||||||||||||||||||||||||||||||||||||||||||||||||||||||||1||||||||1|||||||||||||||||||||||||||||||1|||||||||||||||2|||||||||||||||||1|||||||||2||2||||||||||||||||||||||||||||||||||||||||||||||||||||||||||||||||||||||||
Animalia^Arthropoda^Diplopoda^Polyxenida|Polyxenida|||||||||3||||||||||||||||||||||||||||||||||||||||||||3|2|||||||||||||||||1|1|||||||||||||||||||||||||4||||||||1||||||||||||||||||||||||||||||1|1||||||||1|8||2||4|2|2|1||6|2|||4||3|1|3|||1||1|3||||1|2|1|2|1|3||2|||2|||4||1|5||15|4|1|2||1|||4|15|4|4|2||||6|1||||2|||5|2|||1|||1|1||1||||1||3||2|1|||||||||||1|||||||2
Animalia^Arthropoda^Diplopoda^Polyzoniida^Hirudisomatidae|Hirudisomatidae|||||||||||||||||||||||||||||||||||||||||||||||||||||||||||||||||||||||||||||||||||||1|||2||||||||||||||||||||||1|||||2|||||||||||1|||||1|1||||||1||||||||1|||1|3|||||3|||1||2|||||||||||||||||||||1|||||1||||||2|||||||||2|1|||2|||||||||||||||||5|||||2|||1||2||1||||||||||||3|6||||
Animalia^Arthropoda^Diplopoda^Polyzoniida^Polyzoniida\_incerta\_sedis|Flounders-head||||||||||||||||||||||||||||||||||||||||||||||||||||||||||||||||||||||||||||||||||||||||||||||||||||||||||||||||||||||||||||||||||||||||||||||||||||||||||2||||||||||||||||||||||||||||||||||||||||||||||2|||||||||||||||||||||||||||||||||||||||||||||||||||
Animalia^Arthropoda^Diplopoda^Polyzoniida^Polyzoniidae|Polyzoniidae|||||||||||||||||||||||||||||||||||||||||||||||||||||||||||||||||||||||||||||||||||||||2|||||||||||||||||||||||1|||||||||||2|||||||||1||||||||3|||||||||||||||||||||||||||||||||||||||||4|||||||||||||1|||||||||3|2|||4||||||||||||||||||||||2|||2||1||1||||||||||||1|||4||
Animalia^Arthropoda^Diplopoda^Polyzoniida^Siphonotidae|Siphonotidae|||||||||||||||||||||||||||||||||||||||||||||||||||||||||||||||||||||1|||||||||1||||||||||2||||||||||1|1||1|||||||1||||||||||2|||||||||||||||||||||||||||2||2||||2||||||||||1||||||||||2||||||||2||2|1||||||4||2|4||2|||4||||||4||2||||2|||||||2|1||||||||||4||||||||||||||||||||1|||||
Animalia^Arthropoda^Diplopoda^Polyzoniida|Polyzoniida|||||||||||||||||||||||||||||||||||||||||||||||||||||||||||||||||||||1|||||||||1|||||||1||2|4||||||||||1|1||1|||||||1||2|||||2|||2|||2|||||1||||1|1|1||||||4|||||||2|1|2||1|3|2|||2|3|||1||2|1||||||||||2||||||||6||3|1||||1||4||2|4|3|2|||4||||2|5|7||2|6|||2|||||||2|1||||||5||||4|4|||3||3||2||||||||||||5|6||4||
Animalia^Arthropoda^Diplopoda^Siphoniulida^Siphoniulidae|Siphoniulidae|||||||||||||||||||||||||||||||||||||||||||||||||||||||||||||||||||||||||||||||||||||||||||||||||||||||||||||||||||||||||||||||||||||||||||||||||2|||||||||||||||||||||||||||||||||||||||||||||||||||||||||||||||||||||||||||||||||||||1|||||||||||||||||||||
Animalia^Arthropoda^Diplopoda^Siphoniulida|Siphoniulida|||||||||||||||||||||||||||||||||||||||||||||||||||||||||||||||||||||||||||||||||||||||||||||||||||||||||||||||||||||||||||||||||||||||||||||||||2|||||||||||||||||||||||||||||||||||||||||||||||||||||||||||||||||||||||||||||||||||||1|||||||||||||||||||||
Animalia^Arthropoda^Diplopoda^Siphonocryptida^Siphonocryptidae|Siphonocryptidae|||||||||||||||||||||||||||||||||||||||||||||||||||||||||||||||||||||||||||||||||||||||||||||||||||||||||||||||||||||||||||||||||||||||||||||||||2|||||||||||||||||||||||||||||||||||||||||||||||||||||||||||||||||||||||||1|||||||||||||||||||||||||||||||||
Animalia^Arthropoda^Diplopoda^Siphonocryptida|Siphonocryptida|||||||||||||||||||||||||||||||||||||||||||||||||||||||||||||||||||||||||||||||||||||||||||||||||||||||||||||||||||||||||||||||||||||||||||||||||2|||||||||||||||||||||||||||||||||||||||||||||||||||||||||||||||||||||||||1|||||||||||||||||||||||||||||||||
Animalia^Arthropoda^Diplopoda^Siphonophorida^Siphonophoridae|Siphonophoridae|||||||||||||||||||||||||||||||||||||||||||||||||||||||||||||||||||||||||||||||||||||||||||||||||||||1|||||||||||||||||||1|||||||||||||||||||||||||3|3|1||||1|||1|||||||||||4||||||||3|5|2||||2||1|2|||||1||3|1||12||||||||||3||||||||||1|||1||2|||||||||1|||||||||||||||||||||||||
Animalia^Arthropoda^Diplopoda^Siphonophorida^Siphonorhinidae|Siphonorhinidae||||||||||||||||||||||||||||||||||||||||||||||||||||||||||||||||||||||||||2||||||1||||||||2||||||||||||||||||2||||||||||||||1||||||||||1|1||||||||||||||2||||||3|||3|||||||||||3||||4||||5|2|||||2||3||||||1|1|5|2|1|3||||||||||1|2||1||||1|||2|||3||||||1||2|||1|||||1||||||||||||2||||||||
Animalia^Arthropoda^Diplopoda^Siphonophorida|Siphonophorida||||||||||||||||||||||||||||||||||||||||||||||||||||||||||||||||||||||||||2||||||1||||||||2|||||||||||||1|||||2||||||||||||||2||||||||||1|1||||||||||||||5|3|1||||4|||4|||||||||||7||||4||||8|7|2||||4||4|2|||||2|1|8|3|1|15||||||||||4|2||1||||1|||3|||4||2||||1||2|||2|||||1||||||||||||2||||||||
Animalia^Arthropoda^Diplopoda^Sphaerotheriida^Sphaeropoeidae|Sphaeropoeidae|||||||||||||||||||||||||||||||||||||||||||||||||||||||||||||||||||||||||||||||||||||||||||||||||||||||||||||||||||||||||||||||||||||||||||||||||||||||||||||||||||||||||||||||||||||||||||||||||2||||||||||||||||||||||||||||||||||||||||||||||||||||||||||
Animalia^Arthropoda^Diplopoda^Sphaerotheriida^Sphaerotheriidae|pill millipedes|||||||||||||||||||||||||||||||||||||||||||||||||||||||||||||||||||||||||||||||||||2|2|||||||||||1|||1||||||||||||||||||2|||||||||||||1||||||||||||1||||1|2||1|||||2|1|||||1|||||||||3||||4|||1||2||2|||||||||2||||1||2|1||||||||||||||||||||||||||||||||||||1||||||||||||||||||||
Animalia^Arthropoda^Diplopoda^Sphaerotheriida^Zephroniidae|Zephroniidae|||||||||1||||||||||||||||||||||||||||||||||||||||||||||||||||||||1|||||||||||||||||||2||||||||1|||1|||1|||||||||||||||||||||||||1||||||1||||||||||||2||||1|5|1|3|||||||||||||1|||||||||||1|||11||||||||2|||11|4||3|||1||2|1|||||||2|||||||||||||||||||||||||||||||2|||1|3|||||||2|||||||
Animalia^Arthropoda^Diplopoda^Sphaerotheriida|Sphaerotheriida|||||||||1||||||||||||||||||||||||||||||||||||||||||||||||||||||||1||||||||||||||||||2|4||||||||1|||2|||2||||||||||||||||||2|||||||1||||||2||||||||||||3||||2|7|1|4|||||2|1|||||1||1|||||||3||||5|||12||2||2||||2|||11|4|2|3|||2|2|4|2|||||||2|||||||||||||||||||||||||||||1||2|||1|3|||||||2|||||||
Animalia^Arthropoda^Diplopoda^Spirobolida^Allopocockiidae|Allopocockiidae||||||||||||||||||||||||||||||||||||||||||||||||||||||||||||||||||||||||||||||||||||||||||||||||||||||||||||||||||||||||2|||||||||||||||||||||||||||||||||||||||3|||||2||||||1|||2|||||||||||||||||||||||||||||||3|1||||||||||||||||||||||||||||||||||||||||||||||
Animalia^Arthropoda^Diplopoda^Spirobolida^Atopetholidae|Atopetholidae|||||||||||||||||||||||||||||||||||||||||||||||||||||||||||||||||||||||||||||||||||||||||||||||||||||||||||||||2|||||||||1||||||||||||1|||||||||||||||||||||||3||||3|||8|||||||9|2|1|||1|||||||2||||||1||1||3|10||5||||7||9|2|||3|||||||3||2||||1||9||||||||1||||||||||||||||||||||||
Animalia^Arthropoda^Diplopoda^Spirobolida^Floridobolidae|Floridobolidae||||||||||||||||||||||||||||||||||||||||||||||||||||||||||||||||||||||||||||||||||||||||||||||||||||||||||||||||||||||||||||||||||||||||||||||||||||||||||||||||||||||||||||||||||||||||||||||||||||||||||||||||2|||||||||||||||||||||||||||||||||||||||||||
Animalia^Arthropoda^Diplopoda^Spirobolida^Messicobolidae|Messicobolidae||||||||||||||||||||||||||||||||||||||||||||||||||||||||||||||||||||||||||||||||||||||||||||||||||||||||||||||1|2||||||||||||||||||||||||||||1||||||||||||||||||||5|1||||2|||||1||||9|||||||||||||||||||2||1||||1||||||5|6||||||||||||1||3||||||||||||||||||||||||||||||||
Animalia^Arthropoda^Diplopoda^Spirobolida^Pachybolidae|Pachybolidae|||||||||||||||||||||||||||||||||||||||||||||||||||||||||||||||||||||||||||||||||||||||||||||||||||||||||||||||||||||||||||||||1|||||1|||||||||||1|1|||1|5||||3|2|5||||||2|3||||1||||2||2|2|||||||||||||||2||4|||2||||||||2||||3||||||||||||||2|||||||||||||||||||||||||||||||||
Animalia^Arthropoda^Diplopoda^Spirobolida^Pseudospirobolellidae|Pseudospirobolellidae||||||||||||||||||||||||||||||||||||||||||||||||||||||||||||||||||||||||||||||||||||3||||||||2|||2|||||||||||3||||||||||1|1||||||1|1|||4||4|||11|||1||||6|1|||3|2|1|1|1|||||3|5|1||||||1|||1||1||||||||||||||||||||6||1|||1|||||1|4|2|||||||||||||||||||||1|||||||||||||3|2|||||||||||||||||||
Animalia^Arthropoda^Diplopoda^Spirobolida^Rhinocricidae|Rhinocricidae||||||||||||||||||||||||||||||||||||||||||||||||||||||||||||||||||||1|||||||||||||||||||||||||||2|||2||||||||||||10|2||||||||||1||1||||1||1|||13|||||||3|4||||2|33|1|3|6|1||7|||5||8||21|1||||2|4|3||||34||2||23||3|3||||||||4|2||12|3|23|||9||5||||8|||2|3||14|4|2|2|||||1|3|2||||||||2||||6|||||||||||||||||||||3||14||
Animalia^Arthropoda^Diplopoda^Spirobolida^Spirobolellidae|Spirobolellidae||||||||||||||||||||||||||||||||||||||||||||||||||||||||||||||||||||||||||||||||||||||||||||||||||||||||||||||||||||||1|||||||||||||||||||||||||||2|2|||4||1||3|1|||||5|3|2|||3|||||6||2||4||7|4|2||4||||||6||10||3|4||8|||||||||4|||2|||||||||||2||||||||||||||||||||||1||||||||||||3||
Animalia^Arthropoda^Diplopoda^Spirobolida^Spirobolida incerta sedis|Spirobolida incerta sedis|||||||||||||||||||||||||||||||||||||||||||||||||||||||||||||||||||||||||||||||||||||||||||||||||||||||||||||||||||||||||||||||||||||||||||||||||||2|||||||||||||||||||||||||||||||||||||||||||||||||||||||2|||||||||||||1|||||||||||7|||||||||||||||||||||||||
Animalia^Arthropoda^Diplopoda^Spirobolida^Spirobolidae|Spirobolidae||||||||||||||||||||||||||||||||||||||||||||||||||||||||||||||||||||1|||7|||||||||||||2||||||||||||||1||||||||2||||1||||1|3|||||1|||1|2|||4|1|1|||11||||1||1|6|3|1||2|5|||1|3|||1|||1|5||||3||||||||||6|||||||1||||||||||||2||||5||5|1|||3||3|||1|||3|||||||||||2||2||||||||||||||||||||||||||||||||
Animalia^Arthropoda^Diplopoda^Spirobolida^Trigoniulidae|Trigoniulidae||||||||||||||||||||||||||||||||||||||||||||||||||||||||||||||||||||||||||||||||||||||||||||2|1||1|||2||||||||||||||||||||||||||2|||3|||||||||1||||||||4|5|2||6|||1||2|||||||||2|3|2|2||||7||9|5|||||||||1||||||3|2|5|1|3|2||||2||6||||4||2|||||||1||||||||||||||||||||||||||||||||||3||||||
Animalia^Arthropoda^Diplopoda^Spirobolida^Typhlobolellidae|Typhlobolellidae||||||||||||||||||||||||||||||||||||||||||||||||||||||||||||||||||||||||||||||||||||||||||||||||||||||||||||||||||||||||||||||||||||||||||||||||||||||||||||||||||||||||||||||||||||||||||||||||||4||||||||||||||||||||||||||2||||2|2|1|||||||||||||||||||||||||
Animalia^Arthropoda^Diplopoda^Spirobolida|Spirobolida||||||||||||||||||||||||||||||||||||||||||||||||||||||||||||||||||||2|||7|||||||||||||5||||||||4|1||5|||5||||||||5||||12|6|||1|3|1|1|1||4|1||3|5|||13|1|6|||37|||1|2||1|16|8|1||6|14|41|6|8|20|5||10|6|12|13|8|8||21|20|7|5|10|6|13|7||||65|3|16|7|38|1|10|8|2||4||3|||4|14||29|7|36|6|6|38||20|2|6|2|25||14|8|9|1|32|11|5|2|2|||4|1|5|2|3||4|3|14|2||2||2|2|14|1||||3|2|||||1||||||||3||3||17||
Animalia^Arthropoda^Diplopoda^Spirostreptida^Atopogestidae|Atopogestidae||||||||||||||||||||||||||||||||||||||||||||||||||||||||||||||||||||||||||||||||||||||||||||||||||||||||||||||||||||||||||||||||||||||||||||||||||||||||||||||||||||||||||||||||||3|||||||||||||||||||||||||||||||||||||||1||||||||||||||||||||||||||||||||||
Animalia^Arthropoda^Diplopoda^Spirostreptida^Cambalidae|Cambalidae||||||||||||||||||||||||||||||||||||||||||||||||||||||||||||||||||||||||1|||||||||||2|||||||||||||||||||||||2||2|||||||||||||||3||||||||||||||||1|||||1|||||||||1|4|1||||||2||4||||||||3||||3||||2||||||||||16|||7|2|2|||||||||4|2|1||2|1|1||||1||5|||||||2||2||||||||||||||||||||||||||1|
Animalia^Arthropoda^Diplopoda^Spirostreptida^Cambalopsidae|Cambalopsidae|||||||||||||||||||||||||||||||||||||||||||||||||||||||||||||||||||||||||||||||||||||||||||||||||||||||||||||||||||2|||||||||||||||||||||||||||||1||1|||||||||||||||||||||||||||||||||||||||||||||||||||||||2||||||||||||||||||||||||||||||||||||||||||||||||||
Animalia^Arthropoda^Diplopoda^Spirostreptida^Choctellidae|Choctellidae|||||||||||||||||||||||||||||||||||||||||||||||||||||||||||||||||||||||||||||||||||||||||||||||||||||||||||||||||||||||||||||||||||||||||||||||||||||||||||||||||||||||||2|1||||||||||||||||||||||||||||||||||||||||||||||1|||||||||||||||||||||||||||||||||||
Animalia^Arthropoda^Diplopoda^Spirostreptida^Glyphiulidae|Glyphiulidae||||||||||||||||||||||||||||||||||||||||||||||||||||||||||||||||||||||||||||||||||||||||||||||||||5|||||||||||||||||1|||||||||||||||||3||||||||||||||4||2|||2|||||||||2|||||||||||2||1|3|||||||||||||3||4|||||||2|||||||||||||||4||||||||||||||||||||||||||||||||||||||||
Animalia^Arthropoda^Diplopoda^Spirostreptida^Harpagophoridae|Harpagophoridae||||||||||||||||||||||||||||||||||||||||||||||||||||||||||||||||||||||||||||||||||||||||||||3|||2|||||||||||||||||||||1||||||||||||||||3||||1||||2|||2|2|4||2|2||||||||||||7|||||4|||3|1|||4|||||1|2|6||||||||12||3||3|3|3|||||||||||2||||||||19|||||1|||2|||||||||||||2|1|||2|1||2|2|||||||1|||
Animalia^Arthropoda^Diplopoda^Spirostreptida^Iulomorphidae|Iulomorphidae||||||||||||||||||||||||||||||||||||||||||||||||||||||||||||||||||||||||||||||||||||||||||||||||||||||||||||||||||||||||||||||||||||||||||||||||||||||||||||||||||8||3|||||||2||||4||||||||||||||||||||2|||||||||||||2|||||||||||||||||||||||||||||||||||||||||||
Animalia^Arthropoda^Diplopoda^Spirostreptida^Odontopygidae|Odontopygidae||||||||||||||||||||||||||||||||||||||||||||||||||||||||||||||||||||||||||||||||||||||||||||||||||||||||||2||||||||||||||||||2||||||||3||||||||||||3|1|1||1||||||||||2||18|||3|3|10||||||||||||4|6|7|||||2||5|1||4|2||2||||||||||5||6||||2|10||16|||2|||4|||||||||||||||3||||||2|||||||||||||
Animalia^Arthropoda^Diplopoda^Spirostreptida^Pericambalidae|Pericambalidae||||||||||||||||||||||||||||||||||||||||||||||||||||||||||||||||||||||||||||||||||||||||||||||||||||||||||||||||||||||||||||||||||||||||||||||||||||||||||||||||2||||||||||||||||||||||||||||||||||||||||||||||||||||||||||||||||||||||||4|||||||||3||||||||||
Animalia^Arthropoda^Diplopoda^Spirostreptida^Pseudonannolenidae|Pseudonannolenidae|||||||||||||||||||||||||||||||||||||||||||||||||||||||||||||||||||||||||||||||||||||||||||||||||||||||||||||||||||||||||||3||||||||1|1||||||2|2|||||||3|||||||1|6|14|1||||||||2|2||||3||||2|2||||1|4|1|||||1||2||6|||7||1|1||||||2|1||||||||||3|||2|4|2||||||||||||||2|||1|1|||2|||||||||||||
Animalia^Arthropoda^Diplopoda^Spirostreptida^Spirostreptidae|Spirostreptidae||||||||||||||||||||||||||||||||||||||||||||||||||||||||||||||||||||||||||||||||||||4||2||||||2||||||2||||||1||2||||1|1|||||2||||||||1||2|3||1|||11|||1||||2|2|||1|1|7|13|16|14|2||1|3|26||5|3||3||17|13||2||35|||3|6|2|||10|3||1|5|5|12||||||12|2|6||17||2|32|8|7|1|12|1|7||2|31|12|12|2|5||2||2|2|7|1|2|||4|7|2|3|2|1|6|||2|17|6||||||2||||||6||||||||||1|2|
Animalia^Arthropoda^Diplopoda^Spirostreptida|Spirostreptida||||||||||||||||||||||||||||||||||||||||||||||||||||||||||||||||||||||||1|||||||||||2|4||2||||||5|||2|||7||||||1||6||2||1|1||||3|3|||||||6|3||2|3||1||1|21|||1|1||2|5|4|||3|8|12|22|18|19|2||3|3|28|10|20|4||5||46|15|8|9|8|51|||6|12|3|7|4|13|8|7|1|10|17|31|1||||2|13|7|24||50|2|5|51|13|10|4|14|1|7||2|35|18|16|12|6||4|5|13|2|27|23|3|2|7|9|15|2|3|4|1|8||2|2|17|6||||2|7|4|2|1||2|5|6|2|5|||||||1|1|3|
Animalia^Arthropoda^Diplopoda^Stemmiulida^Stemmiulidae|Stemmiulidae|||||||||||||||||||||||||||||||||||||||||||||||||||||||||||||||||||||||||||||||||||||||||||||||5|||||||||||||||||||||||||||||||||||||2||||||||||||||3||2|||||||||||1|2|||||||10||3||3||4||||||||||||||9|1|3||1|9||1|||||||||2|||||||||1|||6|||1|||||2|||||||1|3||||||||||||||||||||
Animalia^Arthropoda^Diplopoda^Stemmiulida|Stemmiulida|||||||||||||||||||||||||||||||||||||||||||||||||||||||||||||||||||||||||||||||||||||||||||||||5|||||||||||||||||||||||||||||||||||||2||||||||||||||3||2|||||||||||1|2|||||||10||3||3||4||||||||||||||9|1|3||1|9||1|||||||||2|||||||||1|||6|||1|||||2|||||||1|3||||||||||||||||||||
Animalia^Arthropoda^Diplopoda|millipede|||||||||16|||4|||||||||2|||||||||||4|1|||||||1||1|4||1||||4||||7|6|1|1|||||2||||9|9|1|3|1|4|12|10||2||2|4|3||1|8|4|10|26|2|4|8|7|7|14|5|31|3|12|34|6|9|116|1|7|6|10||1|5|26|2|14|17|58|28||4|6|94|26|4|13|6|58|3|3|25|13|3|8|34|8|16|8|19|86|9|12|88|5|12|38|46|57|9|13|27|67|163|222|299|181|177|111|88|82|117|97|69|51|5|67|52|160|121|59|55|77|131|5|41|28|172|22|117|50|124|59|66|29|75|107|112|61|36|91|112|50|68|43|192|98|181|144|134|336|108|187|41|81|25|84|37|92|126|165|106|137|107|76|68|41|45|73|99|76|44|66|117|27|90|70|45|34|37|79|124|52|56|78|51|72|38|57|50|65|78|24|42|27|67|40|30|63|48|12|22|33|39|24|54|21|38|13|12
Animalia^Arthropoda^Diplura|entrophs||||||||||||||||||||||||||||||||||||||||||||||||||||||||||||||||||||||||||||||||||||||||||||||||||||||||||||||||||||||||||||||||||||||||||||||||||||||||||||||||||||||||||||||||||||||||||||||||||||||||||||||||2|||||||||||||||||||||||||2|8||||||||2|||||||||
Animalia^Arthropoda^Ellipura^Collembola^Entomobryidae|slender springtails||||||||||||||||||||||||||||||||||||||||||||||||||||||||||||||||||||||||||||||||||||||||||||||||||||||||||||||||||||||||||||||||||||||||||||||||4|||2||||||1|2|1||3||1|4||1|3||||2||||||||3|4|1|4||6|2||1||||||||||3|2|2|2|||4|||1||2|1|2|5|||1|1|3||3|1|||||||3|2|6||||1||14|8|7|3|2|3|10|||3|4|2||8|||2||7|3|2|
Animalia^Arthropoda^Ellipura^Collembola^Isotomidae|smooth springtails|||||||||1|||||||||||||||||||||||||||||||||||||||||||||||||||||||||||||||||||||||||||||||||||3|2|||||||||3|1|||1|1|||||||||||||||1||1|||2|||||||||||||||||3||1|7||3|1|4|1|2|5|||5|||3|1||||||||||||1||1|||2|||||1||3|||3||7|3|1|2|1|2|1||4|1|6|1||4|2|||||2|2||1|1||2|2|4|1|5|4||2|3||6|4||9|15|2|13|6|3|1|3|1||||||7|5|2||4|4||4|4|1
Animalia^Arthropoda^Ellipura^Collembola^Neanuridae|Neanuridae||||||||||||||||||||||||||||||||||||||||||||||||||||||||||||||||||||||||||||||||||||||||||||||||||||||||||||||||||||||||||||||||||||||||||||||||||||||||1|||||||||2||4|||||1|1||3|||2|||1|||||1|2|||1|1||||1|1||||||||||6|2||4|1|2|||||||2|2|2||3|3|4|||1|1|4||||9|17||5|12|3|8|1|4|2||1|6|2||2|1|2|2||5|1|
Animalia^Arthropoda^Ellipura^Collembola^Odontellidae|Odontellidae||||||||||||||||||||||||||||||||||||||||||||||||||||||||||||||||||||||||||||||||||||||||||||||||||||||||||||||||||||||||||||||||||||||||||||||||||||||||||3|||||||||||||1||||||||||||||||||2||||||||||||1|1|1|2|||1|1|3|||||||2||1||3|2||||1|2|||1||2||2|4|5|1||||1||1||1|8|6|4|||2||4||1|
Animalia^Arthropoda^Ellipura^Collembola^Onychiuridae|blind springtails|||||||||||||||||||||||||||||||||||||||||||||||||||||||||||||||||||||||||||||||||||||||||||||2|||||||||||||||||1||||||||||1||||1|||1||||1||1||||||||1||||||||||3|6|1|||2||||5||||||||1||3|6|||2|5|||||||1|||2|4|2|3||3|1||1|1|2|7|1||2|1|2||4|3|4||6|5||1|6|1|3|1|33||5|4|1|1|1||3|3||2|9|1|4||2|3|1|2||1|10|4|1|1||4||3|5|7|8|2|4||3
Animalia^Arthropoda^Ellipura^Collembola^Paronellidae|Paronellidae|||||||||||||||||||||||||||||||||||||||||||||||||||||||||||||||||||||||||||||||||||||||||||||||||||||||||||||||||||||||||||||||||||||||||||||||||||||||||||||||||||||||||||||||2|4||||||1||2|||||3|2||||||||||||||1||||||||||5||||||||||2||||||1|||||2|11||2|6|19|6||||||1|1|||
Animalia^Arthropoda^Ellipura^Collembola^Poduridae|water springtails|||||||||||||||||||||||||||||||||||||||||||||||||||||||1||||||||||||||||||||||||||||||||||||||||||||||||||||||||||||||||||||||||||||||||||||||||||||||||||||||||||||||||||||||||||||||||||||||||||||||||||||||||||||||||||||||||||||||||||||||||||||||||||||
Animalia^Arthropoda^Ellipura^Collembola^Sminthuridae|globular springtails|||||||||3|||||||||||||||||||||||||||||||||||||||||||||||||||||||||||||||||||||||||||||||||||||||||||||||||||||||||||||||||||||||||||||||||||||||3|2||||2|3|||||||4|2|||||1||||||||||||||6||1||1||||||||1|||||||1|1|||||1|||1|||3|||3|||2|7||10||||1|2|2|2|||||||||||6|||1||3|||||18|||4|3||4
Animalia^Arthropoda^Ellipura^Collembola|snow fleas|||||||||4||||||||||||||||||||||||||||||||||||||||||||||1|||||||||||||||||||||||||||||||||||||3|4|||||||||3|1|||1|1|||1||||||||||1||1||2|||3||||1||1||||||||1|||10|2|1|9||5|4|7|8|4|10|1|2|12|2|1|12|3|1|8||||3|2|1|3|9||1|4|11|8|8|6|1|6|3|3|4|2|7|5|3|6|4|12|5|2|6|4|6|11|3|5|8|9|3|8|11|9|13|3|13|8|2|4|10|7|4|14|45|7|21|8|9|9|3|9|11|14|11|6|11|11|30|38|28|22|19|8|22|25|14|10|10|29|22|19|17|7|24|17|15|18|19|8|8
Animalia^Arthropoda^Ellipura^Protura^Acerentomidae|Acerentomidae|||||||||||||||||||||||||||||||||||||||||||||||||||||||||||||||||||||||||||||||||||||||||||||||||||||||||||||||||||||||||||||||||||||||||||||||||||||||||||||||1|1|||||||||||||||||||||1||||||||||||||1||||||||||||||||||||4||||||1|1|||1|||1||||||||||||||||||2|||||
Animalia^Arthropoda^Ellipura^Protura^Berberentulidae|Berberentulidae|||||||||||||||||||||||||||||||||||||||||||||||||||||||||||||||||||||||||||||||||||||||||||||||||||||||||||||||||||||||||||||||||||||||||||||||||||||||||||||||||||||||||||||||||||||||||||||||||||||||1|||||||||||||1||||3||||||||||1||2||||1||6|||2|12||1|1|1|2|||4||2|2||
Animalia^Arthropoda^Ellipura^Protura^Eosentomidae|Eosentomidae||||||||||||||||||||||||||||||||||||||||||||||||||||||||||||||||||||||||||||||||||||||||||||||||||||||||||||||||||||||||||||||||||||||||||||||||||||||||||||||||||||||||||||||||||||||||||||||||||||||||||||||||||1||||||||||||||||||||||1|2||2||||||||||||||||
Animalia^Arthropoda^Ellipura^Protura^Fujientomidae|Fujientomidae|||||||||||||||||||||||||||||||||||||||||||||||||||||||||||||||||||||||||||||||||||||||||||||||||||||||||||||||||||||||||||||||||||||||||||||||||||||||||||||||||||||||||||||||||||||||||||||||||||||||||||||||||||||||4|||||||||||||1|||||||||||||||||||||||
Animalia^Arthropoda^Ellipura^Protura^Sinentomidae|Sinentomidae||||||||||||||||||||||||||||||||||||||||||||||||||||||||||||||||||||||||||||||||||||||||||||||||||||||||||||||||||||||||||||||||||||||||||||||||||||||||||||||||||||||||||||||||||||||||||||||||||||||||||||||||||||||||2||||||||||||1|||||1||||||||||||||||||
Animalia^Arthropoda^Ellipura^Protura|coneheads|||||||||||||||||||||||||||||||||||||||||||||||||||||||||||||||||||||||||||||||||||||||||||||||||||||||||||||||||||||||||||||||||||||||||||||||||||||||||||||||1|1|||||||||||||||||||||1||||||||||||||1||||1|||||||||||1||1|||8|5|||||1|1|||1|1||5||||2|3|6|2||2|12||1|1|1|2|||6||2|2||
Animalia^Arthropoda^Ellipura|Ellipura|||||||||4||||||||||||||||||||||||||||||||||||||||||||||1|||||||||||||||||||||||||||||||||||||3|4|||||||||3|1|||1|1|||1||||||||||1||1||2|||3||||1||1||||||||1|||10|2|1|9||5|4|7|8|4|10|1|2|12|2|2|13|3|1|8||||3|2|1|3|9||1|4|11|8|8|6|1|6|4|3|4|2|7|5|3|6|4|12|5|2|6|4|7|11|3|5|9|9|3|8|11|9|13|3|13|8|2|5|10|8|4|14|53|12|21|8|9|9|4|10|11|14|12|7|11|16|30|38|28|24|22|14|24|25|16|22|10|30|23|20|19|7|24|23|15|20|21|8|8
Animalia^Arthropoda^Entognatha^Collembola^Actaletidae|Actaletidae||||||||||||||||||||||||||||||||||||||||||||||||||||||||||||||||||||||||||||||||||||||||||||||||||||||||||||||||||||||||||||||||||||||||||||2|||||||||||||||||||||||||||||||||||||||||||||||||||||||||||||||||||||||||3||||||||||6||||||||1|1||||||3|9|1|||||||||||
Animalia^Arthropoda^Entognatha^Collembola^Bourletiellidae|Bourletiellidae|||||||||||||||||||||||||||||||||||||||||||||||||||||||||||||||||||||||||||||||||||||||||||||2|||||||||||||||||||||||||||||1|||||2||||||||||||||||||||||||||||||||||||||||||||1||||||||||||||||||||||||||1|||||1||1||2|5||2|||1|2|1||||||1|1|1|1|||||1|||||||||||||||1||||2|1|||5
Animalia^Arthropoda^Entognatha^Collembola^Entomobryidae|slender springtails|||||||||4|||||||||2||||||||3||||||2||||4|||2||2||1|||||||||||||||||||||||||1||||3|||||||||||5|||8||1|4|6|2|3|17|3|1||1|5|1||7|1||10|||||||9|2|1|2|2|||||3|3|8|2|22|||5|4|||1|4|7||9|2|1||8|6|23|4|2|15|17|5|20|8|23|7|6|17|16|45|2|2|25|6|9|6|2|10|17|9|3|4|18|28|8|1|7|1|4|5|38|21|7|16|14|38|14|36|17|14|35|11|8|9|6|10|4|23|9|4|11|10|7|1|32|16|16|19|7|19|13|10|16|3|2|35|80|16|10|24|32|25|23|30|21|27|17|22|6|23|32|4|20|21|9|16|59|14|32|23|12|27|33|20|12|24|21|2|55|30|12|9|14|18|14|9|9
Animalia^Arthropoda^Entognatha^Collembola^Hypogastruridae|Elongate-bodied Springtails|||||||||||1||||||||||||||||||||2|||1||||||||||||||||||||||||||||||||3|3||5||1||||||||||||3|||6|1||6|4|3|3|5|1|2||4|8|1|1|||||1|||||||||||7|1|2|3|10||11|5|7|||12||||2||1||2||||3|1|2|7||21||4|14|16|8|6|22|21|24|21|7|9|18|3|2|8|3|4|14|2|9||43|6|6|7|3|2|13|3|10|6|14|4|10|6|14|13|24|10|29|5|8|1|4|9|7|24|9|6|15|14|11|9|7|50|6|31|28|41|21|24|27|3|32|42|50|17|44|41|34|21|34|55|10|18|16|19|15|25|41|19|20|8|15|19|81|24|8|22|22|55|28|20|39|21|26|46|48|9|46|15|6|34|25|7|3
Animalia^Arthropoda^Entognatha^Collembola^Isotomidae|smooth springtails|||||||||6||||||||||||||||||6|||||||||||||||||||||||||||||||||||||||||||||1|||||1||||||||1|3||||5||4|14||2|2||9|||||||||||1|||7|1||||1||1|1||21||18|||10|4|||2|1||2|2||||||3|17|1|4|3|13|36|6|1|8|8|19|19|31|3|6|28|11||19||1|12|1|6||3|19|12|7|4|3|12|3|11|10|3|9|3|12|5|24|12|9|37|10|7|56|6|35|6|41|10|9|4|8|5|39|4|17|5|15|16|21|18|11|1|9|27|29|18|6|34|41|15|15|11|20|23|15|14|36|8|8|7|5|5|23|30|3|46|14|8|6|17|13|3|35|7|8|34|4|33|38|25|25|7|33|7|13|22
Animalia^Arthropoda^Entognatha^Collembola^Neelidae|Neelidae|||||||||||||||||||||||||||||||||||||||||||||||||||||||||||||||||||||||||||||||||||||||||||||||||||||||||||||||||||||||||||||||||||||||||||||||||||2||||4|1||3|||||||||||||||||||||||||||||1|2|2||||||||||1||1|1|1||1|5|||||||||1|||1|1|1||2||||1||||3|||1|||1|||||||||||4|1|||||1|2|1
Animalia^Arthropoda^Entognatha^Collembola^Onychiuridae|blind springtails|||||||||2|||||||||||||||||||||||||||||||||||||||||||||||||||||1|||||||||||||||||||||||||||1|||3||||||||1||2||||||||||||||||||5|||||||9||||2||||||||1|1|1|||1||1|1||||5|8|4|2||1||1|8|||||4|1||2|9||3|1|1|2||2|2|||1|1|4|5|1|2|10|6||4|4|2|1|||4|4||2|2|6|2|3|3|14|8|9||9|10|4|1|8|4|4|5|5|5|3|3|1|1||7|2|2|2|5|18|3|2|5|25|2|6|1|3||6|5|2|7|2|5|4|4|9|1|12|1|3|1|1
Animalia^Arthropoda^Entognatha^Collembola^Sminthuridae|globular springtails|||||||||17|||||1||||1||||||||1|2||||1|||3||1|||||1||||||||||||2|||||||||||||||||||5|||||||||1|||||2|||||9|1|4|7|||2|6|1|5|1||||||||||3||10|11||1||1|3|2||8||16|||7||2|2||8||1|3||1||3|1||17|1|11|4|2|34|9|9|13|6|15|7|26||7|16|5|1|14||2|6|||1|1|4|6|1|2|2|2||5|2|2||4|7|3|6|16|16|23|5|2|4|9|7|2|3||4|4|10|9|2|11|5|2|32|4|15|7|5|35|14|6|2|9|2|3|29|23|27|27|15|6|20|16|7|5|4|8|4|4|6|22|1|3|13|2|3|3|14|2|1|4|4|25||9|2|5|18|14|7|2|5|17
Animalia^Arthropoda^Entognatha^Collembola^Sminthurididae|Sminthurididae|||||||||||||||||||||||||||||||||||||||||||||||||||||||||||||||||||||||||||||||||||||||||||||||||||||||||||||||||||||||||||||||||||||||||||||||||||||||||||||||1|||||||||||||||||1||||||2|1||||||2||||||||||||||||||3||||||||||||||||||||||||||||||||1|||||||1||||1|
Animalia^Arthropoda^Entognatha^Collembola|snow fleas|||||||||29||1|||1||||3||||||||4|8||||3|2||4||5|||2||3||1||||||||||2|||||||||1||||3|3|1|5||1|9|||||1||||1||8||1|19|1|1|11|15|14|14|42|11|5|2|7|28|3|7|8|3||10|1||||1||12|9|12|13|2|8|2|3|7|21|3|49|7|63|||45|8|2|2|7|13|8|3|16|2|2||15|11|29|45|4|52|24|25|107|39|41|34|51|81|70|128|12|25|87|26|21|47|5|17|49|16|19|5|67|66|32|19|18|9|33|11|66|42|26|29|32|64|40|86|72|53|136|37|25|74|31|63|20|91|28|27|39|42|36|54|61|90|33|106|69|105|68|52|96|39|73|109|166|46|100|142|110|94|98|125|61|82|64|93|43|62|90|40|67|62|79|44|215|69|56|55|57|109|72|84|74|65|108|57|154|84|97|69|55|94|52|38|58
Animalia^Arthropoda^Entognatha^Diplura^Anajapygidae|Anajapygidae||||||||||||||||||||||||||||||||||||||||||||||||||||||||||||||||||||||||||||||||||||||||||||||||||||||||||||||||||||||||||||||||||||||||||||||||||||||||||2|||||||||||||||||||||||||||||||||||||||||||||||||||||||||3||||||||||||||||||||||||||||||||||||||||
Animalia^Arthropoda^Entognatha^Diplura^Campodeidae|slender entrophs|||||||||||||||||||||||||||||||||||||||||||||||||||||||||||||||||||||||||||||||||||||||||||||2||||||||||1|||||||||||||1||||||3|||||||||||||||||||2|||||||||||||||||||||7|22||1||||2||||||||||||1|4|9|38|3||9|4||||1|||8||||1|8||2||||||14|5||||13|1|||||||||1|||1|||||||||1|1|||||2|||1|2|1|3|||1|
Animalia^Arthropoda^Entognatha^Diplura^Japygidae|earwig-like entrophs|||||||||||||||||||||||||||||||||||||||||||||||||||||||||||||||||||||||||||||||||||||||||||||||||||||||||||||||||||2||||1||||||2|||||||||||||||||||2||||||6|1||||1||||||1|10|||||2||||||||||||2|1|5||2|3||||||||5||||||2|16|||||||||||21|11||||5|||||||||||||||||||2|||||2||3||1||||||||
Animalia^Arthropoda^Entognatha^Diplura^Parajapygidae|Parajapygidae|||||||||||||||||||||||||||||||||||||||||||||||||||||||||||||||||||||||||||||||||||||||||||||||||||||||||||||||||||||||||||||||||||||||||3|||||||||||||||||1||||||||2|||||||||||||||||||||||1|||||||5||||1|||4||||||||||||||||||2|||||||||1||1||||2|||||||||2||||||||||
Animalia^Arthropoda^Entognatha^Diplura^Procampodeidae|Procampodeidae||||||||||||||||||||||||||||||||||||||||||||||||||||||||||||||||||||||||||||||||||||||||||||||||||||||||||||||||||||||||||||||||||||||||||||||||||||||||||||2|||||||||||||||||||||||||||||||||||||||||||||||||||2||||||||||||||||||||||||||||||||||||||||||||
Animalia^Arthropoda^Entognatha^Diplura^Projapygidae|Projapygidae||||||||||||||||||||||||||||||||||||||||||||||||||||||||||||||||||||||||||||||||||||||||||||||||||||||||||||||||||||||||||||||||||||||||||||||||||||||||||||||||1||||||||||||||||||||||||||||||||||||1|||||||||||||||1||||||||||||||||||||||||||||||||||||||||
Animalia^Arthropoda^Entognatha^Diplura|entrophs|||||||||||||||||||||||||||||||||||||||||||||||||||||||||||||||||||||||||||||||||||||||||||||2||||||||||1||||||||||||2|1|||1|||3|||2||||||||||||3||||2|||2||||||6|1|||3|1|2||||1|1|19|22||1||2||2||||||||||2|1|6|4|11|41|4||9|4||||11|||8|2||2|21|8||2|||||2|14|5|21|15||13|1|5||2||||||1|||2||1||||2||2|1|1|||2||7||1|1|2|1|3|||1|
Animalia^Arthropoda^Entognatha^Protura^Acerentomidae|Acerentomidae|||||||||||||||||||||||||||||||||||||||||||||||||||||||||||||||||||||||||||||||||||||||||||||||||||||||||||||||||||||||||||||||||||||||||||||||||||||||||||||||6|1||||||||||||8|||2|||||2||2|||||1|2|3||4||1|1|3|4||1|2||3||3|||4|7|||4|1|7||5|10|17|2|12|1|2|1||1|7|10|7|10|8|5|7|6|5|4|4|2|5||2|11|||2||10||2||5|2|2|
Animalia^Arthropoda^Entognatha^Protura^Eosentomidae|Eosentomidae|||||||||||||||||||||||||||||||||||||||||||||||||||||||||||||||||||||||||||||||||||||||||||||||||||||||||||||||||||||||||||||||||||||||||||||||||||||||||||||||2|3|||2|||||||||2||||||2|||||||||||||4|||||1|||||5|||||||||3||3|||10|2|3||1|||||1||1|6|1|4|1|2||5||3|1||||2|9|||||2|2||||
Animalia^Arthropoda^Entognatha^Protura^Protentomidae|Protentomidae|||||||||||||||||||||||||||||||||||||||||||||||||||||||||||||||||||||||||||||||||||||||||||||||||||||||||||||||||||||||||||||||||||||||||||||||||||||||||||||||1|2||||||||||||3|||||||||||||||||1||||1|||||2|2|||1|||||||||3|4|||||1|1||1|2|1|2|1||4|2|3|1||||4||3|1||1|4|2|2|1|||1||||||
Animalia^Arthropoda^Entognatha^Protura|coneheads|||||||||||||||||||||||||||||||||||||||||||||||||||||||||||||||||||||||||||||||||||||||||||||||||||||||||||||||||||||||||||||||||||||||||||||||||||||||||||||||9|6|||2|||||||||13|||2|||2||2||2|||||1|2|4||8||2|1|3|5||3|4||8|1|3|||4|7|||7|4|14||5|20|19|6|13|2|3|3|1|3|9|10|12|18|12|10|8|8|5|13|4|8|7||3|15|4|11|3||10|1|4|2|5|2|2|
Animalia^Arthropoda^Entognatha|Entognathids|||||||||29||1|||1||||3||||||||4|8||||3|2||4||5|||2||3||1||||||||||2|||||||||1||||3|3|1|5||1|9|||||1||||1||8||1|19|1|1|11|15|14|14|44|11|5|2|7|28|3|7|8|3|1|10|1||||1||12|9|12|13|4|9|2|3|8|21|3|52|7|63|2||45|8|2|2|7|13|8|3|16|2|5||15|11|31|45|4|54|24|25|107|39|41|40|52|81|70|131|13|27|87|26|30|54|6|36|73|16|20|5|69|66|34|19|18|22|33|11|68|42|26|31|34|67|46|92|83|94|140|37|35|80|35|63|28|102|30|28|50|49|36|59|86|98|41|109|72|105|68|56|105|53|78|137|185|60|113|148|135|113|106|138|63|85|67|94|47|71|100|54|85|75|89|52|223|76|69|61|66|117|72|87|91|69|126|60|155|95|100|74|60|99|54|41|58
Animalia^Arthropoda^Insecta^Archaeognatha^Machilidae|jumping bristletails||||||||||||||||||||||||||||||||||||||||||||||||||||||||||||2||||||||1|||||||||||||||2||||||||||||||||||||||||||||||||||||||||||||||||||||||||||||||||||||||1||3||1|||1|1|23||1||||||||||||1||||||||||||||||||1|1|1|1|||||||||||||||||||||||1|2||3|||||||1|1|2|||||||||1|9|||1|2|||||
Animalia^Arthropoda^Insecta^Archaeognatha^Meinertellidae|Meinertellidae||||||||||||||||||||||||||||||||||||||||||||||||||||||||||||||||||||||||||||||||||||||||||||||||||||||||||||||||||||||||||||||||||||||||||||||||||||4|||1||||5|2||||||4||1|||||||||||||||||1|||||||1||1|||||||||||1|5||||||||||||||||||||1|||1||||||1||||1||||||||6|1|||||||
Animalia^Arthropoda^Insecta^Archaeognatha|bristletails||||||||||||||||||||||||||||||||||||||||||||||||||||||||||||2||||||||1|||||||||||||||2|||||||||||||||||||||||||||||||||||||||||||||||||||||||||||||||||4|||1||1||8|2|1|||1|1|27||2||||||||||||1|||||1|||||||1||1||||1|1|1|1||||1|5||||||||||||||||||1|2|1|3||1|||||1|2|2|||1||||||1|9|6|1|1|2|||||
Animalia^Arthropoda^Insecta^Blattaria^Blaberidae|ovoviviparous cockroach family|||||||||||||||||||||||||||||||||||||||||||||||||||||||||1|||||||1||||||||||||||||||2|||||||4|||||||||||||||||||1|||||1||1|4|||3|||1|||3|||2||||||||||||||||6||3||1||||||3|||2||2|||2||||2||||1|||||4|1||2||||||2||||||||||||||2|||||||2||||||||||||1|||1|2||1|||||2||7||||||||||||2|1|||||||1|
Animalia^Arthropoda^Insecta^Blattaria^Blattellidae|German cockroach family||||||||||||||||||||||||||||||||||||||||||||||||||||||||||||||||||||1||||||||||||||||||||||||||||||||1||||||||||||||2||1||||1|||||||||||||||||||||||1|3||3|1|||||||||||||||||||||||||||||||1||||||||||||||||||||||||1|||||||1|1|||1|1||||||||||||||||||||||1||||||||||||||5|
Animalia^Arthropoda^Insecta^Blattaria^Blattidae|American cockroach family|||||||||||||||||||||||||||||||||||||||||||||||||||||||||||||||||||||||||||||||||||||||||1||||||||||||||||||||||||||||||||||||1||||||||||||||||1|||2||||||||||||||||||1|||||||||||||2|||||||||1|||||1|||||||||||||||||||||||||||||||||||||||||||||||||||||||||||3|||
Animalia^Arthropoda^Insecta^Blattaria^Nocticolidae|Nocticolidae|||||||||||||||||||||||||||||||||||||||||||||||||||||||||||||||||||||||||||||||||||||||||||||||||||||||||||||||||||||||||||||||||||||||||||||||1|||||||||||||||||||||||||||||||||||||||||||||||||||||||||||||||||1|||||||||||||||||||||||||||||||||||||1||||||
Animalia^Arthropoda^Insecta^Blattaria^Polyphagidae|desert cockroaches|||||||||||||||||||||||||||||||||||||||||||||||||||||||||||||||||||||||1|||||||||||||||1||||||||||1|||||||||2||||||1||||||||1||||||||||||||||||1|||||||||||||||||||||||||||||||||||||||||||1|||||||2||||||||||||||2||||||||||||||||||||||||||||||||||||||||||||||||||
Animalia^Arthropoda^Insecta^Blattaria|cockroaches|||||||||||||||||||||||||||||||||||||||||||||||||||||||||1|||||||1||||1|||1|||||||||||2||||1|||5|||||||1||||1|||||2|||1|||1||1|2|1|5|||4|1||1|||4|||2|||||||||1||||1||2|11||6|1|1||||||3|||2||2|||3||||2||||1|||||6|1||3||1||||3|||2||1|||||||||2|||2|1|||2|||1|1|1|||1|1|||1|||1|2||1|||||2||7||||||1||||||2|1||1|||3||6|
Animalia^Arthropoda^Insecta^Coleoptera^Aclopidae|Aclopidae||||||||||||||||||||||||||||||||||||||||||||||||||||||||||||||||||||||||||||||||||||||3||||||2|2|||1|||||1|||||||||||||||||||||||||||||||||||||||||||||||||||||||||1|2|9|4||1|||2||||||||||||||||||||||||||||||||||||||||||||||||||||||||||||||||||2||2|||||||||||||||||
Animalia^Arthropoda^Insecta^Coleoptera^Aderidae|antlike leaf beetles|||||||||||||||||||||||||3||||||||||||||||||||||3||2||1|1|||||||1|||||||||||||||1||1||||3|3||||3||||||||1||||2||2|||||||8||||||1|1||1||2|||2|||1|||12||2|6||||||||1||||2|||4||37||||1||5||||2||||||||||||2||||||||||||||||||1|||1||||||||||||||||||2|||||||||||||1||2||||||||||||||||2|||13|||3|||||||
Animalia^Arthropoda^Insecta^Coleoptera^Aegialiidae|Aegialiidae||||||||||||||||||||||||||||||||||||||2|||||4||1|||2|3|||||||1||2|||||||||||||||3||1|||||||||2|||||||||2||||||||2|2||1||||5||1|2|||4|||2||1|4|4|3|||4|7|||3|||1||||||8||||3|1|1||6||1||||||1|2|||||||2|1||||||||||||||2|4||1||20|2||3|2|||1|||||||||||2|1|1||||1||||||1||4|1||||3||2|||||2||21||2|1||||||4||8||3|||||3||2|||
Animalia^Arthropoda^Insecta^Coleoptera^Agyrtidae|Primitive Carrion Beetles|||||||||||||||||||||||||||||||||||||||||||1|||||||4||||||||1||||||||||||||||||||||1||||1|||||||1||||||||1|||||||||||1|||||||||||||||||||||1|1||||||||||1||1||||||||2||||||||||||||||||||||||||2|2||||2|||||3||||||||||||||||||2|||||||||1||||||||||||||1|||||||||||||||||1|||||
Animalia^Arthropoda^Insecta^Coleoptera^Amphizoidae|stout-stream beetles||||||||||||||||||||||||||||||||||||||||||||||||||||||||||||||||||||||||||||||||||||||||||||||||||||||||4|||||||||||||||||||4||||||||||2|||||||||||||||||||||||||||||||||||||||||||||2||||||||||||||||||||||||1|||||||||||||1||||||||||||||||||||||||||||||||||||
Animalia^Arthropoda^Insecta^Coleoptera^Anobiidae|anobiid beetles|||||||||5|||2|2||4|||1|||||||1||3|||||1||3|2|2||||2|9|1|13|2|||5||1|||1|3|2||||5|3|2|2|||||||||||4|2|3|3|12||1||1|1||1|2|1|2|1|7|3|||||2||8|8|2||13|1|2|2||3|||1|9|12|7|21|1|10|4|31||3||||1|||11|||2|24|7|1|25||8|1|8|5|||2|3|1||1|8||2|3|10|3|2|9|8|6|25|144|1|2||3|147|1|5|6|2|7|1|1|3|7|2|5|4|3||||14|4|1|||3||4|1|1|1|4|2|||3||||6|3||1|1||||3|2||4|1||5|10|1|1|2|34|8|2||1|3|15|1|26|4|4|14|10|3||1|3||1|2|3||||||||1|||3||3|2|
Animalia^Arthropoda^Insecta^Coleoptera^Anthicidae|antlike flower beetles|||||||||4||1|3|1||1|||||||||||1||5||||||||||2||1|1||5||1||4|4|3||1|4|||||1||1|||2|1||||1|1|||||||10||4|1|||1|1||8|2|2|1|3|5|1|1||19|3|12||3|12|63|77|7|23|17|1||16|1|1|10|2|3|1|1|1|8|1|5||1|13|5||3||3|9|7|5|1|14|4|2|||6|4|5|1|1||25|3|9|20|10|142|12|5|9|5|3|7|3|6|16|1|7|7|1|4|2|4|9|22|20||10|1|1|7|||4|3|2|2|9|2|9|4|3|25|1||9|4|4||10|3|1|2|4|3|3|2||1|2|||1|1||1|2|3|7|3|1|2|9|15|3|24|19|2|1|||||1|4|4|12||5|13|1|3|2|14|8|4|3|1||1||1||||1|4||1||5|14
Animalia^Arthropoda^Insecta^Coleoptera^Anthribidae|fungus weevils|||||||||1||||1|1|2||||||2|2||||6||||||||1||1||2|||3|1|6|||5|2|1|5||2|18|||||||||||||||2|1|2|3|1|3||19|5||10|4||5||3|5|63|8|2||2|3|78|9|5|17|||16|7|4|4|6|10|||3|1|35|5|11|7|27|27|13|7|1|19|1|20|2|10|3|17|13|2|3|4|12|38|15|4|4|16|2|18||2|5|10|7|1|2|1|45|6|32|46|60|7|15|8||17|12|5|9|57||28|17|7|8|4|9|11|10|22|3|13||3|1|2|2|3|11|28|8|8||19|1|7|9||5|2|1|12|12|5|7|1||2||1|5|1||1|3|1|1||2|14||||3|1|1|4||13||||||2|||1|2||||1|3|1|1|4|3|5||2|2|||||||2|1|1|3||4|3|
Animalia^Arthropoda^Insecta^Coleoptera^Aphodiidae|Aphodiidae|||||||||18|||6||3|||4|10|||2||1||4|18|7|1|||1|7|2|7||1|1|2||10|7|2|5|1|1|1|2|1|11|4|3|8|8|7|1|12|3|4|2|1|1|2|1|2||||4|1|6||1|2|20|7|8||4|9|1|3|1|6|15|2|18|2|13|6|1|4|1|90|20|20|27|28|21|33|12|9|18|1|5|21|11|10|44|28|30|32|13|22|31|20||24|33|31|67|75|85|3|3|27|27|29|47|32|18|19|13|6|14|23|9|30|149|18|12|20|18|141|20|61|24|64|19|20|19|41|138|20|32|50|22|15|72|67|91|45|116|59|63|11|10|122|17|32|6|20|9|57|56|9|12|2|14|49|31|29|15|65|40|26|40|33|34|45|73|25|81|77|13|20|58|43|23|12|4|7|41|26|13|18|111|51|36|52|16|122|157|50|99|143|51|17|88|35|78|54|74|34|121|48|31|63|28|28|49|57|48|28|108|76|14|73|55|24|37|80|46|36|13|57|36|64|75|29|25|37
Animalia^Arthropoda^Insecta^Coleoptera^Apionidae|straight-snouted weevils|||||||||1|||||||||1||||1||||6|||||||||1|2||||1|||5|||||17|5||3|2|5|||1|4|3|37|||7||3||||24|3||1|1|||3|1|1|2|||1|5||43|1|1|||1|50||||2|1|3|1|4||1|1|3|1||34|1|1|4|14|8|1|1||7|33|2|4|3|1||22|9|1||11|14|||2|2|3||1||5|10|1|7|6|15|2|15|5|13|21|17|11|15|15|6||19|14||4|4|35|4|34|16|10|3|6||1|1|8||2||3|1|4|15|5|4|18|2||1|11||17|2||1|||1|1|1|1|4|3|2|2|1|||||||1|1||9|2|3|5|1|1|3|3|2|2|2||4|1||2|3|8||1|2|7|4||1|4|1|2|||2||2||6|9|||||||||
Animalia^Arthropoda^Insecta^Coleoptera^Archeocrypticidae|ancient fungus beetles|||||||||||||||||||||||||||||||||||||||||||||||||||||||||||||||||||||||||||||||||||||||||||||||||||||||||||||||||||||||||||||||||3||||||||||||1||2|1|1||||||||||||||||||||||||||3||||1||||||||1|1|||||||||||||||||||||||||||||||1|||||2||||||||||||1|||||||||||||||||||
Animalia^Arthropoda^Insecta^Coleoptera^Artematopodidae|Artematopodidae|||||||||||||||||||||||||||||||||||||||||||||||||||||||||||||||||||||||||||||||||||||||||||||||||1|||||||||||||3|||1||||1||||||||||||||3|||||||||||||||||2||||1|||||1|||||||||||||||||||||||||||||||||||||||||||||||||||||||||||||||||||2|||||||||5|||||||||||||2|||3||
Animalia^Arthropoda^Insecta^Coleoptera^Attelabidae|leaf-rolling beetles|||||||||2||||1|1|2|||1|||||||||1|||||4|||1|1||2||1|1||4||1|||1|||1|7|1|||||13||||||||1||||1|||1|1|4|2|3|||4|1|3|1|12|1|1|||1|36|1|1|1||1|8|1||5|||||||||1|2|3|86|3||||12|||||1|4|||21|1|11|1|2|2|2|1|3|10|1|5|4|1|1|19|5||2|3|20|2|3||16|4||1|1|3|||5||5|3|4|3||1|1|2|3|||1|3|3|45|7|45|75|56|38|30|54|25|2|5|19|1|26|1|18|46|7||1|5|4|1||||9|||5|2|3||2|7|7|6||11||1|1|||2|2||||3|||5|||||||||||2||1||||||11|10|1||2|1|11|
Animalia^Arthropoda^Insecta^Coleoptera^Aulonocnemidae|Aulonocnemidae||||||||||||||||||||||||||||||||||||||||||||||||||||||||||||||||||||||||||||||||||||||||||||||||||||||||||||||||||||||||||||||||||||||||||||||||||||||||||||||||||||2|1||||||||||||||||||||||||||||||||||||||||2|||||||||||||||||||3|4||1||1|||||||2||1||1||||||||||1|
Animalia^Arthropoda^Insecta^Coleoptera^Belidae|belid weevils|||||||||1|||||||||||||||||3||||||||||||||||||||||||||1||||2|||||||||||||1|3|1|||1|||1||||1|||5||3|||2|6|||||1|1|||10|||||3||||||3|15|||3|1||||||5||5|5||||1|9|10|3|5||||10|1||2|||||6||1|||8|2|102||||1|||2|7|7|23|3|1|||1|1|9|||14|1||||2|2|1|5||1|4|||1|1|||||1|||||||||||||||1||||||||||1|||||||||||1||||||||||||||||||11||||||
Animalia^Arthropoda^Insecta^Coleoptera^Biphyllidae|False skin beetles|||||||||||||||||||||||||||||||||||||||||||1|||||||||||||||||||||||||||||1|||||||||||||||||1||||||2||||||||||||||||||1|2||||||||||1||||1|1||||||||||||||||||||||2|||||||||||||||||||||||1|||||||||||||||||||||||||||||||||||||||||||||||||||||||||||||||||||||||||||||
Animalia^Arthropoda^Insecta^Coleoptera^Bolboceratidae|Bolboceratidae|||||||||||||||||||||||4|||8||||||3||||||||4|||1||||||||||1|||3||||2|||||||||1|11||1||6||||||13|4||1|||5|1|4|5||36|12|19|44|4|6|||71|1||8|17|8|2||5|16||5|3|6|||10||2|2|2|||9||26|1|4|1|1|1||7||7|2|7|12|7|12|19||2|8|8||34|6|5|3|2|1||29|17|2|44||7|11|35|16|9|9|1|7|2|7|24|||7||||1|18|3|||16|9|||9|||||1||1||49|||5||2||5|||6|7|8|6|16||2|||||1|7|13|5||4|1|26||||15|7|4|5|15|22|25|12||2||10|63|||1|13|1||38|9||2|2||2|8|5
Animalia^Arthropoda^Insecta^Coleoptera^Boridae|borids||||||||||||||||||||||||||||||||||||||||||||||2||2|1|||||||||||||||||||||||||||||1|||||||||||||||2|||||||1|||||||||||||||||||||||||||||||||||||||||||||||||||||||||||||||||||||||||||||||||||||||||||||||||||||||||||||||||||||||||||||||||||||||||||||||||||||||
Animalia^Arthropoda^Insecta^Coleoptera^Bostrichidae|auger beetles|||||||||1||||||||||||||2|||3||||||1||||||||2|2||6|1||||||||1||||||||||||||||||||||1||2||1|||5||||1|2|3|4|||||||2|2|||||2|1||1|1|2||1|2|1|2|2|2|2|2||3|3||||5|1|||||1|8|1||1||1|2|2|1||2|||2||||6||5|2|1|2|2||||1|1|4|||1|1|||1|||||||||1|||||||1||1|||1||||||||||||||||||||||||||||||||||||||||||||||||||||||||||1|||||||
Animalia^Arthropoda^Insecta^Coleoptera^Bothrideridae|Bothrideridae||||||||||||||||||||||||||||||||||||1|||||2||1||||1|||||||||||||||||||||||||2||1||1|1|||||||||4|||||1||7|1|1|3|1||||||||1||||2||1|1|7|5|2|||1||3||1|1||1|2|1|5|3|||2||1|||1|1|3||||1||8|5|3|2|1|3|1|||5|||2||2|1|2|2|1|4||2|2||1|1|||||4|||||||||||||||||1|||||1||||||||||||||||||||||||||||||||||1||||||4|||3|||||||||||
Animalia^Arthropoda^Insecta^Coleoptera^Brachyceridae|brachycerids|||||||||2||||||2||||||1|||||2||1||||4||||3||2||2|4||1||1|1|3||2|9||2||||||12|||2||||1|1||1|2||2|8||6||1||1||2|2||1|40|3|1||4|5|1|80|1|18||2|14|1|2||2||2||||3|1|2||||||2||1|1|1|||3|72|5|2|5|8|||||1|3|2||2|26|5|15|17|1||1|3|2|1|1|5||4|2|||2|2|||2|13|4||4||1|||1||4|1||1|1|1|2||2|4||1|||1|1|||1||4|1|1||3||1|1||||||||||||2|6|1|||||||||||1|||||||||||||||||||1||||||||||||
Animalia^Arthropoda^Insecta^Coleoptera^Brachypsectridae|the texas beetle|||||||||||||||||||||||||||||||||||||||||||||||||||||||||||||||||||||||||||||||||||||||||||||||||||||||||||||||||||||||||||||2||||||||||||||||||||||||||||||||||||||||||||||||||||||||1||||||||||||||||||||||||||||||||||||||||||||||||||||||||||||||||||||||
Animalia^Arthropoda^Insecta^Coleoptera^Brachypteridae|Brachypteridae|||||||||2||||||||||||||||||||||||||||||||||1|2|2||||||||1|||||1||||||||||||||||||||||1|2||||1|2|1|||||3||5|1|||||1|||1||||||4|2||2||1|9|1|||||||||1|||2||1||||||2|1||||||||||||2|1|1|||2||2||||1||||1||||||||||||||||||||||1||||||||2|||||||1||1||||||||||||||1|||||||||||||1||||1||||||1|||||||||||
Animalia^Arthropoda^Insecta^Coleoptera^Brentidae|timberworms|||||||||1||||||||||1||1|2||1||1||||||1|||5|2||2|2||8|1|3|||2|1|9|1|1|3|1|6|||1||2|15||1|3||||1||10|2||2|1||9|4|1|7|6|||1||2|38|5||6|2|3|23|51|4|6|5|1|1|2|5|3|4||1|1|10|4|2|3|4|9|5|1||3||10||5|3|2|1|3|6|4||1|3|1|1|4|2|3|1|3|2|7|1||7|1|4|6|3|5|5|7|63|10|7|13|2||6|6|2||1|8|2|5|1|3|4|3||||11|||1|10|2|8|13|1|7|3|8|5||2|1|3|1||2|3|1|1|3||1|1||3||||||||1||2||4|4|5|5|2||2|4|1||1||1|||||4||||2|2|||1||||1|1|1|1|4|15|3|||3|||2|||
Animalia^Arthropoda^Insecta^Coleoptera^Buprestidae|metallic wood-boring beetle|||||||||22|||2|1|||||10||||1|2|2|6|12|2|3|1|1|1|3|2|2|||3|22|1|12|26||4||2||||3|8|3|17||16|1|2|2||||1|||2||||11|4|1||4|3|11|1|9||4||21|3|10|10|9|3|56|11|81|12|21|15|34||3|2|3|9||2|6||32|4|1||3|4|22|7|11|21|2||4|143|8|10||4|5|1|10|5|15|10|6|1|2|15|23|1|1|4|3|3|8|11|11|9|29|5|13|24|17|8|25|3|17|26|22|36||3|16|11|19|11|7|11|38|3|8|21|26|24|2|12|16|3|5|7|7|40|27|79|13|13|4|43|13|19|71|8|30|14|114|63|11|22|6|19|10|5|4|7|10|11|6|7|4|1|5|2|4|5|3|9|4|13|17||1|1|12|3|4|2|8|4|5|3|5|6|2|3|3|1|2||6|2|4|2||1|5|8|4|1|6|10|5|6|3|1|3|4|7|3|2|2
Animalia^Arthropoda^Insecta^Coleoptera^Byrrhidae|pill beetles||||||||||||||||||||||1||||1|||||||||||||||||||1||||1||||1|||||||||||||||||||||||2||||1|2||||||||||||||||2|3|||||||3|||||||||||1||||1||1||||||||1|||||||||||||||||||||1||3|2|2||||||1||4|||||1||||||4|||||||||||1|1|||||||||||||||||||||||||||||1|||5||||||1|||1|||||||3|||||||||||||||||
Animalia^Arthropoda^Insecta^Coleoptera^Byturidae|fruitworm beetles|||||||||||||||||||||||||2||||||||||||||||2||||||2|||||||||||||||||||||||||||1|||||||||||||||||1|||||||||||||||||||||||||1|||||||||3|||||||||||||||||||||1||||||||||||||||1|||||1||||||||1||||||||||||||||||4||||||||||||||||||||||||||||2||||||||1||||||||||||||||||||||
Animalia^Arthropoda^Insecta^Coleoptera^Callirhipidae|callirhipid beetles||||||||||||||||||||||||||||||||||||||||||||||||||||||||||||||||||||||||||||||||||||||1|||||||||||||||||||||||||||||||||||||||||||||||||||||||||||||||||||||||||||||||||||||||||||||||||||||||||||||||||||||||||||||||||||||||||||||||||||||||||||||||||||||
Animalia^Arthropoda^Insecta^Coleoptera^Cantharidae|soldier beetles|||||||||14|1||2|1|1|2||1|1|||||||4||2|1||||3|||3|1|1||||5||4||||||8||4|3|1||||1|6|3||||2||1|||||||2||1|3|2||2||1|3|2|6|||5|2|1|1||4||3|2|||2|||2||20|2||3||2|2|7|5|5||4||9|1|3|3|1|2|10|3|2||11|3|1|2|5|||10|2|1|5|7|2|7|1|12||2||2||3|1|3|5|2|22|5|11|6|7|4|27|5|2|6|5|4|3|9|17|7|6|10|1||3|17|11|7|9|3|35|4|7|11|||5|3|1|10|1|4|2|6||1||||||2||1|2|4|1|3||3|2||1||1||||||2||1|1||6|6||4|9||3|4||1|1||2|5|1|4||||1||7|6|3|||2|||1
Animalia^Arthropoda^Insecta^Coleoptera^Carabidae|ground beetles|||||||||67|||18||4|4||5|8|4||1|4|||12|47|7|11||2||20||11|19|12|3|28||1|38|3|43|5|6|16|18|28|38|22|5|61|45||6|6|53|1|1|18|57|6|111|16|3|10|1|28|15|15|18|52|43|164|53|218|114|62|200|193|50|198|76|43|113|77|26|130|62|28|11|46|56|97|149|83|148|36|238|58|126|101|91|65|75|46|43|87|63|78|62|47|86|127|91|70|106|77|62|81|41|43|39|110|67|66|79|68|235|35|43|53|58|96|73|74|128|72|68|71|50|101|85|83|70|51|105|77|113|60|42|46|37|297|43|46|43|30|59|31|35|19|29|97|110|44|13|49|180|39|50|36|60|62|91|48|57|63|39|51|57|53|81|55|75|56|42|56|38|26|33|20|16|40|10|9|20|55|35|46|22|25|8|44|73|55|26|35|37|38|25|21|88|26|26|63|28|41|51|25|61|11|39|67|38|50|57|30|28|30|23|36|33|34|60|41|24|31|60|59|83|70|135|60|88|52|49|50|36|54|75
Animalia^Arthropoda^Insecta^Coleoptera^Cerambycidae|long-horned beetles||||2|2||1|1|364|6||44|3|44|22|1|20|220|6|2|8|57|21|73|12|396|71|51|190|3||195|15|43|64|34|4|285|2|50|569||347|32|36|483|10|9|92|14|20|415|41|9|21|35|98|12|6|5||16|6|21|6|16|5|605|44|29|14|110|46|106|386|249|56|111|60|77|126|164|513|212|418|720|182|256|397|364|706|478|313|257|360|202|174|952|200|115|542|353|424|1361|228|1296|216|820|732|947|1329|917|936|564|2034|1293|887|762|914|1710|948|174|4329|3020|219|199|198|409|1204|444|1405|1031|189|1144|836|1911|360|373|307|603|804|501|658|600|856|984|733|511|398|361|615|498|636|956|404|312|634|447|698|1061|998|1123|5560|1675|623|320|289|457|491|727|1129|617|863|3255|1133|879|1100|736|853|369|595|475|851|661|721|1362|1456|493|1630|1362|1254|459|1026|777|1194|739|7801|875|984|413|751|1280|637|704|491|751|1079|1123|1354|1642|1954|2478|2102|1635|1011|3014|1093|1012|1565|999|1994|1861|2028|803|1983|1092|1478|1289|1249|728|1393|798|815|364|1148|1138|604|689|894|433|615|822|4817|4669|13590|3891|2937|2466|1947|679|2021
Animalia^Arthropoda^Insecta^Coleoptera^Cerophytidae|cerophytid beetles|||||||||||||||||||||||||||||||||||||||||||||||||||||||2||1|||1||||||||||||||||||||||||||||||||||||1|||||||||||||||||||||1||||4||||||||||||||||||||||||||||||||||||||||||||||||||||||||||||||||||||||||||||||||||||||||||||||4|||||||||||||||||||6|||||||||||||||||
Animalia^Arthropoda^Insecta^Coleoptera^Cerylonidae|cerylonid beetles|||||||||||||||||||||||||||||||||||||||||||1||||||||||2|||||||||||||||1||||1|1|||1|1|1|||1|||||||||||||3||4|||1|||||||||1|4|||||2||1|1|1||2||||||3|1|1|1||2||||||||||4||3||1||4|4||6||||1|1||3||1||||1|1|1||||5|1||5|2||||1||1||||||1|||4|||||||3|||||||||||1|||||||1|||||||||||4|2|6||1|4|1|2|2|2|||1|||||4|2|||||||||
Animalia^Arthropoda^Insecta^Coleoptera^Cetoniidae|flower beetles|||||||||12|1|3|10||6|3||3|6||3|6|5||11|8|94|4|2|21|17||43|11|4||3|3|39|1|102|52||39|3|3||2|15|17|1|2|70|8|3||41|1|4|||1|9||2||||93|51|5|4|15|4|40|10|32|12|24|15|19|13|55|40|666|10|157|30|40|78|19|59|148|516|43|75|41|15|80|62|48|58|8|34|28|22|25|28|88|29|18|81|11||121|61|9|11|181|31|35|23|99|17|111|143|46|44|116|185|224|269|112|127|97|124|136|124|85|102|155|98|207|178|116|131|284|182|197|310|138|147|135|49|89|145|106|69|253|96|103|194|102|93|220|224|260|128|117|93|90|56|99|38|83|40|61|31|41|55|39|36|74|77|97|54|179|27|102|46|76|48|100|81|36|51|46|62|53|9|22|28|1|26|24|43|38|52|27|45|52|138|117|17|43|89|43|8|42|54|33|24|28|62|42|19|15|26|36|45|21|30|23|54|22|64|138|88|51|74|84|52|157|117|92|50|108|43|49|93|31|70
Animalia^Arthropoda^Insecta^Coleoptera^Chelonariidae|chelonarid beetles||||||||||||||||||||||||||||||||||||||||||||||||||||2|||||||||||||||||||||||1|||||||||||1||||||||||||||||||||||||||||||||1|||||||||||||2|||||||1|||||||||||||||||||||||||||||1|||||2||||||||||||||||||||||||||||||||||||||||||||||1|||||||||||||||||||||||||||||||||
Animalia^Arthropoda^Insecta^Coleoptera^Chrysomelidae|leaf beetles|||||1|2|||122|||13|8|23|15|1|5|44||||10|3|2||84|19|10|4|||56|12|15|6|10||39|6|5|33|22|61|4|14|31|9|1|43|26|6|87|30|22|3|7|8|55|66||9|25|2|18||3|3|10|11|4|5|9|4|52|119|56|8|33|1|71|17|35|22|85|22|142|35|148|27|132|14|18|19|27|60|122|10|78|87|45|41|89|8|17|298|468|74|23|121|189|219|27|136|24|75|83|97|31|29|6|26|44|24|82|72|35|45|110|60|47|34|45|37|23|58|192|97|54|94|118|37|52|82|60|61|38|73|44|37|62|49|58|59|81|59|55|46|51|32|67|110|34|60|45|28|33|37|17|4|28|18|74|52|57|46|34|80|46|46|39|22|27|39|35|62|16|46|16|33|31|34|27|38|25|20|7|17|12|17|9|64|26|40|29|32|46|19|19|18|15|26|22|38|35|26|30|13|11|17|18|26|14|7|18|15|10|10|35|19|17|19|19|10|11|12|18|9|3|10|13|12|13|24|9|12|9|10|9|10|4|14
Animalia^Arthropoda^Insecta^Coleoptera^Cicindelidae|tiger beetles||||||||||||||||||||||||||1|1||1|||1|||||||||||1|||||||||4|1|2||||||||1|||||||||1|5|||3|6|3|||||7|1|3|13|6|1|9|4|3|||5|13|4||2||2|1|2||||||3|5|2|4|30|||1||7|||5|7||3|11||2||2|2|3|1|6|1|1||1|||1|1|1|||5|8|4|6|10|3|19|3|7|4|2|1|5|3|1|||2||6||9|2||||||||||1|2|6|2||||2|1||3||||5||||6||||8|||1||1||1|||2||||2|||2||3||14||1|2||||||||||1|2||||||1|1||||1||||2|1|3||1
Animalia^Arthropoda^Insecta^Coleoptera^Ciidae|minute tree-fungus beetles||||||||||||||1|||||||||||||||||||||||||||1||2|1|||1||1||||1|||||||1||||4||||||||||||||9||||||||||1||1||||1|1|2||8|72|3|||4|1|1||2||1||1|||2|1|1|1|1||1||6|||3||||2|9|1||||5|9|5|||||||||1|||62||28|2|||||||9||6|8||2|||1|42|5|5|||||||1|||||4||1|2|||||1|||||||||2||||1||1|4|||||1||19||2|1|1|5||||17||1|||||||1|||||||||||1|||||1||||
Animalia^Arthropoda^Insecta^Coleoptera^Clambidae|fringe-winged beetles|||||||||3||||||||||||||||2||||||||||||||||||2|||||2|3||||2|||1||9|||2|||||||4|||3|1|1|||||3||2||||||1|||||||||1|9|||2|3|4|1|3|3|1|||1||1||4|2|3|5||1|||1|1|1|6||||1||2|1|6||||7|2|1|2|6|||||1|||2||2|1|1|2|2||1|3||3|7|1||3||1|2|3|2||||||||||2|4||||||1|10||1|4||||||1|||1||1||1||||2|||6||2|5|3|||45|1|||1||||4||3|1|||1|2||25||1|3|5|1|1|3||2||2|1||4|||1||
Animalia^Arthropoda^Insecta^Coleoptera^Cleridae|checkered beetles|||||||||3||||||||||||1|||||3||||||1||||1||5|||3||2|||6||1|||||1||||1|||||||||||1||||2||1|1|1|||2||||3|3||2||1|2||1|2|9|4|47||1|||4|1|||2||||1|1|||3|1|2|||||1||||1||5||1|||||2|1|1||3|1|||||1|3|2|2|||||3|4|1|2||4|1|3||1||3|1|||3|2||1||||1||||||1|||1||1||||||||1|||1||||1|||3||||||1|||2||||2||||||||1|5|1||1|1||||1|||||||||||||||||1|||
Animalia^Arthropoda^Insecta^Coleoptera^Coccinellidae|ladybird beetles|||||||||49|||2|1|11|1|||7||||||3||26|1|10|3|||36||9|1|4|3|12|||4|5|20|2|13|5||2|16|4||15||||||2|25|||2|4|||3|1|1|||2||1|3|18|2|4|5|1|9|5|26|7|12|2|50|5|45|5|10|2||7|21|9|7|25|33|3|2|365|2|47|41|12||3|3|8|25|4|9||1|11||29|4|1||8|24|5|23|75|4|6||12|47|15|2|5|2|3|26|1|2|4|18|1|11|30|3|23|48|5|56|34|172|18|20|17|9|9|11|10|20|54|21|35|9|51|23|6|2|2|13|3|1|4|2|23|36|29|29|20|20|2|23|7|16||3|22|6|1|7|2|2|2|41|1|9|3|2|4|19|6|2|17||8|3|6|12||12|8|5|12|17|6|14||9|4|7|4|6|15|3|5|8|4|6|44|10|4|6|7|2|2|7||48|24|7|4|2|2|1||15||1||9|1|1|17
Animalia^Arthropoda^Insecta^Coleoptera^Corylophidae|minute fungus beetles|||||||||||||||||||||||||||||||||||||||||||||||||||||||||||2||1|||||||||||||||||1||7|||||||||||||2|||||||1|||3|||||||2||3||2||2||||1|||||1||1|4|2||||||1|9|4|||1|2|1|||1|3|||1|6|5|1|1||||||2|||||||||2|||||||||||||||||||||||1||1||||1|||||1|||||||||||||||||||||||||||||||||||||||||||||||||
Animalia^Arthropoda^Insecta^Coleoptera^Cryptolaryngidae|cryptolaryngids|||||||||||||||||||||||||||||||||||||||||||||||||||||||||||||||||||||||||||||||||||||||||||||4||||||||||||||||||||||||||||||||||||||||||||||||||||||||||||||||||||||||||||||||||||||||||||||||||||||||||||||||||||||||||||||||||||||||||||||||||||||||||||||
Animalia^Arthropoda^Insecta^Coleoptera^Cryptophagidae|silken fungus beetles||||||||||||||||||||||||||||||||||||||||||||1|||||1||||||||||1|||||||||||||||||||||||||1|||||||||||1|||||||||||||||||||4|||||3|||1|||1|||||||1||||||||||||||||||1|||||||1||||||||||1|||1||||||||||||||||||||||1|||||||||||||||||||||||||||||||||||||||||||||||||||||||||||
Animalia^Arthropoda^Insecta^Coleoptera^Cucujidae|flat bark beetles|||||||||||||||||||||||||||||||||||||||||||1|||||1||||||||||||1||||||||||||||||||||||||||||||2||||||1|1||||1||2||1|||||||||||||||||||||||||||||||||||||||||||1|||||||||||||||||||||||||||||||||||||||||||||||||||||||||||||||||||||||||||||||||||||||||||||||||||||||
Animalia^Arthropoda^Insecta^Coleoptera^Cupedidae|reticulated beetles||||||||||||||||||||||||||||||||||||||||||||||||||||3||||||||||||||||||||||||||||3||2||||4||||3|||||||1|||1||||||||||||1|1|||||||||1|||4||||||||||1||3|||||||||1||2|||||1||||||||3||||||||||||||||||4||||||||||||||||||||||3||||||||||4|1|||||||||||||||||||||||4|1|2||||||||||||||
Animalia^Arthropoda^Insecta^Coleoptera^Curculionidae|true weevils|||||1||||125|||9|1|23|7||1|13|2||1|18|3|5|2|109|29|28|1|3|4|67|7|23|21|40||79|6|6|51|3|190|19|15|165|2|52|56|8|18|119|86|7|10|7|6|152|6||4||9|46|7|7|10|107|19|20|29|80|12|193|362|98|151|39|22|84|64|184|99|273|505|132|624|552|274|52|520|69|324|735|390|253|100|173|65|101|36|134|53|94|175|53|102|103|113|225|141|186|82|133|162|152|170|102|268|185|192|386|182|436|217|182|570|154|173|203|298|214|144|185|130|216|174|100|208|218|155|257|434|251|248|280|345|202|170|139|163|86|247|234|162|148|260|245|257|266|346|175|250|306|148|168|245|114|48|69|501|142|577|146|70|114|167|111|193|129|132|84|116|96|122|90|171|73|158|168|131|77|121|174|80|31|35|81|68|61|106|51|70|63|139|77|71|70|103|62|30|41|57|48|45|48|62|46|23|32|74|98|56|28|67|242|47|70|50|61|90|131|36|26|39|46|42|41|19|29|32|16|71|37|34|53|61|26|34|44|29
Animalia^Arthropoda^Insecta^Coleoptera^Cyclaxyridae|Cyclaxyridae||||||||||||||||||||||||||||||||||||||||||||||||||||||||||||||||||||||||||||||||||||||||||||||||||||||||||||||||||||||||||||||||||||||||||||||||1|||||||||||||||||||||||||||||||||||||||||||||||||||||||||||||||||||||||||||||||||||||||||||||||||||||||||||
Animalia^Arthropoda^Insecta^Coleoptera^Dascillidae|soft-bodied plant beetles|||||||||1||||||||||||||||||||||||||||||||||||||1|||||||||||||||||||||||1|||||||||||||||||||||||||||||||||||1|||||2|||||||||||||||||||||1|||||||||2|||||1||||||||||||||||||||||||||||||||||||||||||||||||||||||||||||||||||||||||||||||||||||||||||||||||||||||||||
Animalia^Arthropoda^Insecta^Coleoptera^Decliniidae|Decliniidae||||||||||||||||||||||||||||||||||||||||||||||||||||||||||||||||||||||||||||||||||||||||||||||||||||||||||||||||||||||||||||||||||||||||||||||||||||||||||||||||||||||||||||||||||||||||||||||||||||||||||||||||||||||||||||||||||||||||||||||||||||1|||||||
Animalia^Arthropoda^Insecta^Coleoptera^Dermestidae|skin and larder beetles|||||||||16|||3|1|2|2||1|3|||||2||8|7|2|1||||5||1||4||5|1|1|8|1|13||1|4||1|4|2||3|6|||1|8||9||||||1|6||||||4||1|3|2|2|1||1|2||9|||2|1|23|4|3|4||2|17|5||14|1|7|8|5|7|3||11|3|8|1|10|2|8||1|4|3|2|2|6|14|2|1|5||1|1|2|12|5|3|2|7|48|3|1|1|11|11|3||12|1|14|9|4|7|3|2|4|7|8|11||3|15|11|1||4|29|||3|1|5|3|37|11|2|2|2|||2|3|4||2|19|7|1|1|4||1|1|1|4|8|3|2|||27|8||5|4|||1|9|15|10||17|8|4|1|5|1|3|5|2|8|3|3|3|2|4||1|||6|4|1|18|||6|4|1|2|||4|1|1|3|||||1|7||||6|5|14
Animalia^Arthropoda^Insecta^Coleoptera^Derodontidae|tooth-necked fungus beetles|||||||||||||||||||||||||||||||||||||||||||||||||||||||||||||||||||||||||||||||||||||||||||||||||2||||1||2|||||||||1|||||||||||||||||||||||||||||||||||||||||||||||||||||||||||||||||||||||||||||||||||||||||||||||||||||||||||||||||||||||||||||||||||2||||||||1
Animalia^Arthropoda^Insecta^Coleoptera^Discolomatidae|Discolomatidae|||||||||||||||||||||||||||||||||||||||||||||||||||||||||||||||||||||||||||||||||||||||||||||||||||||||||||||||||||||||||||||||||||||||||||||||||||||||||1||||||1||||||||||||||||||||||||||||||||||||||||||||||||||||||||||||||||||||||||||||||||||||||||||||
Animalia^Arthropoda^Insecta^Coleoptera^Drilidae|Drilidae||||||||||||||||||||||||||||||||||||1|||||2||||||||||||||||||||||1|||||||||||||||||||||||||||||||||||||||1||||||||||||||||||||||||||||||||||||||||||||||||||||||||||||||||||||||||||||||1|||||||||||||||||||||||||||||||||||||||||||||||||||||||||||||||||||||||
Animalia^Arthropoda^Insecta^Coleoptera^Dryophthoridae|palm weevils|||||||||4|2||||2|3|||1||||||3||9|3||1|||7||||||2||2|5|1|3|2|3|1|1|4|6|1||11|2|3|3|||11||||4||2||17||1|3|2|2|1|3|2|12|6|2||1|12|11|13||8|5|5|3|3|175|4|2|4|7|7|4|42|3|7|2|2||3|1|5|5|6|2|2|14|13|4|3|2|12|10|2|17|4|2|49||5|3|21|20|15|12|8|14|13|14|6|44|14|9|71|6|1|4|4|10|80|12|7|14|12|3|2|20|27|26|14||5|14|33|5|53|10|46|17|7|24|2|2|15|13|3|4|5|15|2|6|5|27|3|15|7|6||2|2|3|4|2|2|17|3|2|1||4|14|17|1||1|3|4|1||4|6|3|6|10|2|1|1|2||2|7|7|3||11|13|6|1|9|3||2|1||2|2|||4|2||9||2|3|1|1||4||1||3|2|1|3||5|1
Animalia^Arthropoda^Insecta^Coleoptera^Dryopidae|Long-toed water beetles||||||||||||||||||||||||||||||||||||1||||||1|4||1||||2||||2||||6||||||||||||||||||5|2|||||||2|||1||||||4|||1|1|1|5||2|||11|1|1|||||||||1|4|1|||1||1||||||||2|||2||1|||1|1||1|3||1||||1|||||1||||||2||1|1|1|||||||2||||||1|||1|||1|1||||6|3|2|2|4|5||||||||1|1||||||1||1||||||||||||||||||1|||||1|||||1||||1|||1||||||||
Animalia^Arthropoda^Insecta^Coleoptera^Dynastidae|Dynastidae|||||||||22||||1|2|2|||15||3||14|1|4|12|43|1|||4||20|2|||6|1|5||53|5|1|13||||2||11|2|1|29|6|6|2|17|3|12|1|4||2|2|4||2||24|6|9|3|1|3|24|11|15|3|7|7|17|27|4|23|11|4|15|10|25|9|4|22|20|51|8|15|18|11|327|20|8|4|2|12|8|10|21|23|20|18|37|34|4|3|10|9|47|18|15|14|10|8|23|5|37|3|22|15|50|27|24|10|23|11|11|14|38|16|44|119|19|19|26|18|34|16|18|47|33|13|18|26|42|24|10|20|39|30|12|65|13|121|95|79|25|95|211|1|22|4|14|36|1|27|46|6|5|2|4|3|2|6|7|10|3|44|12|13|69|9|2||10|5||16|3|5|18||1||8|16|1|21|4|1|65|10|5|8|36||34|26|12|55|11|26|18|10|21|8|12|20|31|41|37|42|20|20|18|12|7|9|20|20|4|11|1|8|7|51|12|9|23|10|24|25|13|28
Animalia^Arthropoda^Insecta^Coleoptera^Dytiscidae|predaceous diving beetles|||||||||18|||6||1|||1|5||||4|||13|15|7|4|3|||9||6||2||11|||6|1|15||2|10|2|3|21|2||7|9||2|2|6|4|25|1|4|1|4|3||2||9|2|2|||3|26|14|12|6|9|20|9|1|2|14|17|38|28|33|28|73|5|3|22|10|8|8|7|4|3|27|3|15|22|27|15|11|45|8|5|21|35|13|10|64|22|18|4|18|7|15|8|8|22|4|37|8|10|14|15|11|3|84|19|211|16|13|4|4|24|15|18|8|10|15|4|11|82|4|7|13|44|13|7|1|12|6|12|19|6|23|4|10|3|5|5|7|3|2|21|6|12|7|20|14|29|13|3|11|14|10|4|6|17|14|11|7|12|11|8|24|25|4|5|15|17|10|12|5|4|5|9|7|2|4|19|20|23|18|12|15|13|3|3||15|3|11|2|2|7|1|8|3|10|4|5|11|2|1|13|6|5|17|20|8|7|1|7|7|2|6|9|1|3|19|3|5|6|11|15|11|22
Animalia^Arthropoda^Insecta^Coleoptera^Eccoptarthridae|Eccoptarthridae||||||||||||||||||||||||||||||||||||||||||||||||||||||||||||||||||||||||||||||||||||||||||||||||||||||||||||||||||||||||||||||||||||||||||||||||||||1||||||||||||||||||||||||||||||||||||||||||||||||||||||||1|||||||||||||||||||||||||||||||||||||||||||||||
Animalia^Arthropoda^Insecta^Coleoptera^Elateridae|click beetles|||||||||31|||5||1|3|||3||||||1|11|3|1|4||2||5||3|12|3||2|||14||10|||2|||6|4|6|15|2||2|3|6|14|3|||||||||8||1|2|5|7|4|12|11||3||49|12|3|9|7|4|15|19|4|8|13|42|28|8|37|13||8|2|6|3||23|6|36|6|10|5|75|20|102|49|5|1|51|2|46|4|1|6|11|4|20|14|16|25|26|6|4|46|10|11|27|29|5|8|11|6|9|45|43|2|31|13|26|62|40|72|20|4|8|35|3|27|30|6|31|11|10|49|1|24|2|2|4|6|3|5|2|27|5|1|1|1||19|5|3|37|23|18|22|8|20|5|33|5|8|1||13|18|12|7|1|10|||8|4||1|1||2|1|4|4|7|2|13|1|2|3|2|3|1|18|9|8|12|12|8|6|17|8|7|7|6|12|7|1||9|5|3|11|3|4|2|2|4|1|11|1|4|5|8|||2|4
Animalia^Arthropoda^Insecta^Coleoptera^Elmidae|riffle beetles|||||||||||||||||||||||||||||||||||||||||||1|1|||||||||1||||7||1|||1||||||||1|||||3|2|1|1||||||||3|||1|1||||1|1|||5|||2||13||1||1|||2|1|||2||1|4|||1|5||1||5|1|||1|||2|4||||2|1|||1|||1|1||2||1|||1|||||2|3|||1|3||||||||||||1||8||2||2|3||1|5|1|3|3|4|10|8|16||2||||1|||9||1||2|10|||2||||1||1|2||||3||2|1|4|5|||2||1||3|||1|1|||1|||||2|||1|3||||
Animalia^Arthropoda^Insecta^Coleoptera^Endecatomidae|Endecatomidae|||||||||||||||||||||||||||||||||||||||||||||||||||||||||||||||||||||||||||||||||||||||||1|||||||||2|||||||||||||||||||||||||||||||||||||||||||||||||||||||||||||||||||||||||||||||||||||||||||||||||||||||||||||||||||||||||||||||||||||||||||||||||||||||||
Animalia^Arthropoda^Insecta^Coleoptera^Endomychidae|handsome fungus beetles|||||||||2|||||||||||||||||||||||||||||||||||||1||||||1|1|||||||||||||||||||||||1||||1||||2||1|||3|||||2||||||||||||||2|3|||1||||||1||||||1|2|||||2|2||||1|3||3|||||||||||||||1||||||||||||||||||1|1|2|||||1|2||||||||||3|2|||||||1|||||2||||1||||||||||||||||||1|||||1|||||||||1|||||||2||||||
Animalia^Arthropoda^Insecta^Coleoptera^Erirhinidae|erirhinids|||||||||1|||||||||||||||||2||||||1||||||1|||||5|||1|||||1|3|||||3||||||1||1|||4|||1|||2|3|5|7||1|4||5|1|3||5|18||2||1|1|4|8|4||||3||1||1|3||3||4||3|1||1|3|2||1|1|||1|1||2|6|6|12|1||4|1|4|4||1|5||||||2||6||2|1|2|3|4|1|4|4||1||1||2|1|1|1|1|11||2|4||||1||||||16|7|4|8|1||1||1|1|9||1|||||2||||||1|||11|2|2||1|2||1||4||||1|||||1|1|||1|||||1||||||1|3||||||2|1|2||4||||
Animalia^Arthropoda^Insecta^Coleoptera^Erotylidae|pleasing fungus beetles|||||||||3||||1|1|1|||||||||||5||1|1|||2||2||||1|||1|5|1|1|||3|||1||5|1||2||1|2||||||||||||||||2|10|6|3|||||||1|5|8|4|2|1||1|15|54||1||2|2|||||||3|1|||2|1||2|1||1|1||1|1|2|3|3|1|16|2|2|18||||1|7||3||2||5|13|2||2|||||1|1|1|||||||1|||3||66||1||||3|1|||||||1||||||||||||1|||1|3||||1||||||||2||10|2|6|1||||2|1||||1|||||||1|||||||||||||||1||||1|3|||||||
Animalia^Arthropoda^Insecta^Coleoptera^Euchiridae|Euchiridae|||||||||1|||||||||||||||||||||||3|||||||||||||||||||||||||||||||||||||||||||||||1||||||||1|2|||3|3|1||||1||1||||||||||||||||||||||||||2||||||||||||||||1||||||||4|||||||||||||||10|1|||||2|||||||||||||||||1||||||||||||||||||||||||1|||||||||||||||||||||1|||1|||1|||||||1|||2|||
Animalia^Arthropoda^Insecta^Coleoptera^Eucinetidae|plate-thigh beetles|||||||||||||||||||||||||||||||||||||||||||||||||||||||||||||||||||||4|||1||||1||||2|||||||2|||||||||||||||||1|1||||||||||||||||||||||||||1|1||||3||1|1|||||||||1|||||||||||2||||||||1|||||||1|||||||1|||||||||||||||||||||||||||||||||||||||||||||||4|||||||||||||||||||||||
Animalia^Arthropoda^Insecta^Coleoptera^Eucnemidae|false click beetles||||||||||||2||||||||||||||1|||||||||||||||1||||||||||||||||||||||||||||2|1||||||||||1||||||1|||2|1|||||||3||||||2||||||2||||||||1||||3|5|12|||2|||1|||||||4|6||1|||1|||||1||||||||1||||31|||||1||||||||||||1|||1||||||||||||1||||||||||||||||||||||||1|||||||||||||||||||||||||||||1|||||||
Animalia^Arthropoda^Insecta^Coleoptera^Eulichadidae|Eulichadidae||||||||||||||||||||||||||||||||||||||||||||||||||||||||||||||||||||||||||||||||||||||||||||||||||||||||1|||||||||||||||||||||||||||||||||||||||||||||||||||||||||||||||||||||||||||||||||||||||||||||||||||||||||||||||||||||||||||||||||||||||||||||||||||
Animalia^Arthropoda^Insecta^Coleoptera^Eurhynchidae|Eurhynchidae|||||||||||||||||||||||||||||||||||||||||||2|||||||||||||||2|||||||||||3|5|||||1|2||1|4|1||||1||2|3|||2|1||2||3|||||||||||||||2|||||||3|||1|3|||1|||||||||||||||||||1||1||6|1||||2||||2|1||4|1|1||2|||||4|||||13|||5|||||||||||||||||||||||3|1|||||||||||||||||||||||||||||||||||||||||||||||||||
Animalia^Arthropoda^Insecta^Coleoptera^Georissidae|minute mud-loving beetles|||||||||||||||||||||||||||||||||||||||||||||3||||1|||||||||||2||||||||||||||||||||||1||||||||||1||1||||1||||||||||||||||||||||||||||||||||||||||||||||||||||||||1||||||||||||||||||||||||||||||||||||||||||||||||||||||||||||||||||2|||2||||||||||||||||||||||||||||
Animalia^Arthropoda^Insecta^Coleoptera^Geotrupidae|earth-boring dung beetles|||||||||54|1|1|9|1|14|7||5|26||3|12|16|3|8|24|57|8|6|17|17||54|4|16|1|19|3|29|5|111|17|3|48|1|5|5|4|6|39|6|1|10|23|3||11|10|15||8||7||1||4|||5|2|4|19|3|15|2|11|1|4|1||10||6|5||6|5|2|4|4|27|7|32|2|7|24|6|6|3|7|||1|2|1|9||17|3|1|11|4|1|||43|34|1|2|8|8|18|||2||6||10||1||4|11|4|3|12|40|25|6|17|16|23|36|30|14|5|10|2|6|4|19|2||17|17||24|2|4|2|9|2|2|||1|||2||||1||3|4||4|2|5||5||5|22|6||11||12||3|1|1|||||1|2||7|11|12|8|||15|2|1|5|13|1|11|11|3|2|1|3|9|7|1|2|7|1|15|15||3|2|5|1|9|9|3||3|6|12|5|1|1|2|3|13|9|1|17|1|
Animalia^Arthropoda^Insecta^Coleoptera^Glaphyridae|Bumble Bee Scarab Beetles|||||||||5|||||||||||||2||||3||||||10||||||2|||||10||||||||||1|||||6|||||||||||1||||||||2|2|||||23|4|3|16|5||7||9|||9|4|5|1|5|12|1|6||||1||2||1|5|2|6|2|3|4|||8|2|1|2|3|||||3||4|2|||2||3|4|1|2||2|62|14||2||7|7|2|3|5|6||2|37|1|9|2|5|||3|||||||||2||||2||||||2||2||||||2|3||||5|||4||5|1||||12|2||5|4|42|4|5|2||29|35|20|1||6|48|||24|22||||||||9|10|2||||||1|12|8||4||||1||1||2
Animalia^Arthropoda^Insecta^Coleoptera^Glaresidae|Enigmatic Scarab Beetle|||||||||||||||||||||||||||||||||||||||||||||||||||||||||||||||||||||||||||||||||||||||||||||||||||2||||1|||||||||||||1|||||1|||||||||||||||2|||||||1|1||||||||||||||3|||||||||||||||||||||5||||10||||||||||1||||||||||||||||3|5||3||||2|||16|1|4||||1||1||||3|1||11||||||||||||2|||||
Animalia^Arthropoda^Insecta^Coleoptera^Gyrinidae|whirligig beetles|||||||||3||||1||5|||1|||||||||1|||||2|||||||1||||2||||||4|||1||||||1||||||||||||||2||4|1|3|||1||1||2|4|5|4|1|4|21|1||3|||||||2|||5|1|5||1|||1|1||1||1|||1|1|17|1||||1|||||1||2|3|4|19|||2||3|||12||||3||||||||1|||1|13|2||||||2||||||||2||1|3|3|1||1|1|1|||||1|1|2|8|10|||||||1||1||||||3||||||||||||||||||||||||1|||||||1||||||||||||||
Animalia^Arthropoda^Insecta^Coleoptera^Haliplidae|crawling water beetles|||||||||||||||||||||||||1|||||||||4||||1|||||||1|||||||2|5|||1|||||||||||||||||1|||3|||3||||||3||8|2|3||||||1|3|||||3||2|1|1||1|2||1|4||4|5|1|||||2||||5|1|3|1|4|2|2|7||1|2|1|1|2|2|1|||2|3|||||||4|3||||1|||2|||1|2|6|17|1|||||||1|2|1|9||||5||3|||11|1|1|4|1|2|1|6|||1|1|||1|1||2||1||1||1|||||4|||1||||||||1||||||||1||||1||||2|||3||||1||||3|
Animalia^Arthropoda^Insecta^Coleoptera^Heteroceridae|variegated mud-loving beetles|||||||||||||||||||||||||||||||||||||||||||||||||||||||||||||||||||||||||||||||||||||||||||||||1||||||||||||||||||||||4|||||||||||||||||||1|||||||||||3||||||||||||||||||||1||||||||||||1|||||2|||||||||||||||||||||||||||||||1|||||||||||||||||||||||1||||||||2|||||
Animalia^Arthropoda^Insecta^Coleoptera^Histeridae|hister beetles|||||||||9||||||||1|1||||2||||9|5|||||7||2||||5||12|10|1|28|2|5|||2|13|||10|2|15||5|11|11|7|1||35||3||||13|1|5||6||3|11|25||1||2|1||1|3|127|2||5|1|7|2||7|10|19|25|3|2|1|11|3|62|11|81|48|68|13|19|1|21|21|47|39|4|37|2|1|2|1|8|43|8|1|35|3||1|1|6|32|7|4||2|27|21|3|4|35|21|9|4|40|71|3|10||14|10|14|20|6|9|10|9|15|16|14|64|7|18|12|12|14|7|7|94|23|4|21|26|6|11|10|36|16|10|1|4|11|5|4|8|10|1|13|6|21|3|10|7|15|3|2|21|2|||8|1||1|11||2|2|1||1|5|3||5|2|5|2|2|3||4||1|4|3|1|1|8|6|9|1|5|4||1|4|1|3|||3|2|10|5|4|3|1|2|4|19|24|2
Animalia^Arthropoda^Insecta^Coleoptera^Hybosoridae|Scavenger scarab beetle|||||||||||||||||||||||||||||||||||||||||||1||||||||6|||2||||||1||||||||||3||||||||||2|6||1|3||3|||2||21|10|5|66|1|9|38|2|2|1|||4|3||1||1||4|9|3||4|2||1|2||2||5|2|5|22|16|3|6||1|3||2|1|3|12|24|52|2|||3|3|8|1|15|5|5|6|29|1|3|2|14|7|4||5|4|33|2|16|9|6|2||||16||||2|3||3|||18|5|5|||||3|6|13|2|2|5||20|4|4|5|11|5|7|3||||1||5|2|9||3|1|2|6|11|||5|12|33|1|11|6|9|17|13|19|8|14|30|12|17|13|53|1|12|5|4|3|8|8|5|2|4||3|5|6||7|6|7
Animalia^Arthropoda^Insecta^Coleoptera^Hydraenidae|minute moss beetles|||||||||||||||||||||||||||1||||||||||||||||2||7|1||2|1||||4|||2||||||||||3|||||||||7|||||10|1|||4||7|2|1|||4||||13|||2||9|4|7|4|2|4|2|4|5|2|1|1|6|||10|2|||||3||5|||1||17|10|4|3|2|13|5|8|26|28|28|10||12|2|5|4|||5|3|1|3|8|26||3|6|3|2|3|6|4|1||1|4|1|3|||1|2|7|1|1|1|8|2|2|||8|4|14|7|5|1||3|6||2|1|3|8|5|2||1||4||1|5|||3|1|1||7|2|1|2|2|4|1|12|1|8|3|2|1||8||2||2|1|6|9|11|2|4|3|12|7|12||15|12|8|3|12|1|1|2||1|3||
Animalia^Arthropoda^Insecta^Coleoptera^Hydrophilidae|water scavenger beetles|||||||||15|||4|2||1|||||||2|||2|12|2|||||2||2|2|1||4|2||7||19|3|12|||8|10|1|5|11|18||2|2||9|11||||1|1||2||6|||1||4|12|9|16||3|3|14||2|2|3|5|8||10|12|1|9|7|1|9|17|2|4|2||6||20|10|7|5|39|5|3|2|17|13|6|1|8|7|1|2|3|6|8|8|8|4|17|8|1|2|6|6|6|3|4|37|15|12|11|2|8|29|9|35|9|6|3|4|2|13|3|5|4|14|12||26|9|2|9|3|11|3|20|||6|2|19|1||1|12|7|24|26|4|26|13|13|4|1|1||1|6|3|2|1|3|17|3|16|17|1|7|3|||1|2|4||1||2|4|1|||3|7|3||1||10|1|2|11|3||5|4|6||3|5|3|3|1|5|10|2|4|1||3|5|1|2|8|5||1|23|7|18|11|8|5|4|5|4
Animalia^Arthropoda^Insecta^Coleoptera^Hydroscaphidae|skiff beetles|||||||||||||||||||||||||||||||||||||||||||||||||||||||||||||||||||||||||||||||||||||||||||||||||||||||||||||||||||||||||||||2|||||||||||||1|||||||||||||||||||||||||||||||||1|||||1|||||||||||||||||||||||||||||||||||||||||||||||||||||||||||||||||||||||||||
Animalia^Arthropoda^Insecta^Coleoptera^Hygrobiidae|diving beetles||||||||||||||||||||||||||2||||1|||||||||||||||||||||||||1|||||||||||||1||||||||||||||||||||||||||||||1||||||||||||||||||||||||||||||||||||1|||||||||||||||||||||||||||||||||||||||||||||||||||||||||||||||||||||||||||||||||||||||||||||||||||||||||||||||||||||
Animalia^Arthropoda^Insecta^Coleoptera^Ithyceridae|NewYork weevils||||||||||||||||||||||2||||||||||||||||||||||||||1|||||||||||||||||||||||||2|2|3|1|1|||||||||||1|1||||||||||||1|||||||||||||||||1|||||||||||||||||||1|||||||||||||||||||||||||||||||||||||||||||1|||||||||||||||||||||||||||||||||||||||||||||||||||||||||||||||||||||||
Animalia^Arthropoda^Insecta^Coleoptera^Jacobsoniidae|Jacobsoniidae|||||||||||||||||||||||||||||||||||||||||||||||||||||||||||||||||||||||||||||||||||||||||||||||||||||||||||||||||||||||||||||||||||||||||1||||||||||||||1||||||||2||||||||||1||||||||1||||||||||||||||||||||||||||||||||||||||||||||||||||||||||||||||||||||||||
Animalia^Arthropoda^Insecta^Coleoptera^Laemophloeidae|Lined flat bark beetles||||||||||||||||||||||||||||||||1||||||1||||2|2|||3|||||1|||||||||||||||||2||||2||||2||4||||3|1|1|2|1|1|2||4||||3|1|6|9||||2|8|||22|1|2|||||1||6|1|2|2|2||1|1|2||1|11||18|3|6|3|1|||4|22|4||3|2|2|2|||1|||6||1|18|||1||4|2|1|2|26||10||4|1|1||34||||||||||2||1||||||1||||||||||||||||||3|||1|||1|||1|1|||1|||||||||||1||||||||3||||2||||1|1|||||||
Animalia^Arthropoda^Insecta^Coleoptera^Lampyridae|fireflies|||||||1||1||||1|||||9|||||||3|||2||||1|1||||||||4||1|||||||||2||||||||||||||||6||||1||3|3|2|||||1||1|12|2|6|2|3|3||1|||||1|1||||1|15|1|14|6|1|||5|6|3|1|2|3||1|3||1|1|3||||1|3||||3|20|16|1|4|11|2|4|1||||3|||1|4||4||||||1||||4|4|2|1|6||4||5|1||3|||||||||1|||||||1|||1||1||||||||1|2|2|1|||||1|1|||||1||1||||2|1|||||||||1||1|||2|||1|||||||||||||4|2|
Animalia^Arthropoda^Insecta^Coleoptera^Languriidae|lizard beetles||||||||||||||||||||||||||1|||||||||||||||||||||||1||||2|||1||||||||||||||||||1||||||||||||1|||1|||1|||1||||||||||2||1||||||||1||1||1||||||2|||||||||||||1|||||||1|||||||1||1|||||||||||||2|||||||||||||||||||||||||||||||||||||3|||||||||||||||||||||||||||||||||||||||||||||||
Animalia^Arthropoda^Insecta^Coleoptera^Lathridiidae|minute brown scavenger beetles|||||||||1||||||||||||||||||||||||||||||||1|||2||||||||||||||||||||||||||||||||||2|||2|||||||||||||1|3||||||1|||||||||2|||||||2||1||||||||||||1||||||1||||||||||||||||||||||||1||||||||||||||||1||||||||||||||1||||||||||||||||1||||||1|||||||||||||2|||||||||||||||||||||||||
Animalia^Arthropoda^Insecta^Coleoptera^Latridiidae|minute brown scavenger beetles|||||||||||||||||||||||||||||||||||||||||||||||||||||1|||||||||||||||1||||||||||2||||||||||||1|||||||||||||||1|||||3||||1|1||1|||1||||||||1||||2||||||3||1||||||1|||||1||||||||||1||||||||||||||||||||||||||||||2||||||||1||||||||||||||||||||||||||||||||||||||||||||||||||||
Animalia^Arthropoda^Insecta^Coleoptera^Leiodidae|round fungus beetles||||||||||||||||||||||||||||||||||||||2||||||1|1||||3|||||||||||||||||6||||||||4||1||1|||1|||||||4||3||||1|||5||||3||3|1|||4|3||1|3||||1|1||3||2|1||6|2||||||3|1|1|2||4|||1||||||||||||1|1|2|||||2|2|6|3|6|16|2|6|1|||1|||2|||1|10||||||2|2|||5||6|1|||1|||||||2||||||3|2||1|||1||2|||2|3|1|1||1|3||||3|5||6|1||2||1|3|||2||2||1||1|1|1||1||1||
Animalia^Arthropoda^Insecta^Coleoptera^Limnichidae|minute marsh-loving beetles||||||||||||||||||||||||||||||||||||||||||||||||||||||||||1||||||||||||||1||||1||||1|||||||||1||||||||1|1||||1|2|1|11||||10|||2||||||||1|||||2|||1||9||||||||||11|3|||||2|||||||16||||||||||5||||1|||||2|10|27|1|3|||||1||1|1|||||2|2|||||||||||||||1|||1||1|||||||1||4|||4|1|2|||||||2||||1||||||||||2||||||
Animalia^Arthropoda^Insecta^Coleoptera^Lucanidae|stag beetles|||||||||1|||||||||||||||||||||||||||2||4||5|1||||2|||||||7||||1|2|||||||||||1||11||||4|1|2|||1|||4|2|1|1|3|1|2||1|6|4|7|4|1|25||3|3|1|||||5|1|3|4||1|5|10|18||13|11|3|||1|4|4|1|11|6|1|||2|1|2|11|2|2|1|6|4|4|2|1|4|7|1|2|3|4|5|8|7|12|5|5|12|3|5|8|1|1||2||9|4|4|11|1|2|1|||10|1|3|2|4|2|6|4|16|7|3||2|3|1|6|1|2|3|2||3|1|2|||||||4||3|6|2|1|||||||||5|||5|||3|3|6|1||6|6|2|5||||2|6|6|9|1|5|3|2|2|7|3|2|84|1|3|3|||1
Animalia^Arthropoda^Insecta^Coleoptera^Lutrochidae|travertine beetles||||||||||||||||||||||||||||||||||||||||||||||||||||||||||||||||||||||||||||||||||||||||||||||||||1|||||1|||||||||||||1||||||||||||||||||||||||1||||1|||||||||||||||||||||||||||||||||||||||||||||||||||||||||||||||||||||||||||||1||||||||||||||||||||||||||||||
Animalia^Arthropoda^Insecta^Coleoptera^Lycidae|net-winged beetles|||||||||1||||||1|||1||||||||1||||||||||||3|||1|||||||||||7||||||||||||||||5|2|4||||1||1|2|1||1||||3||4|1|1|6||1||1|1|||1|1||||1|||||||1|1|||||1|2||2|2|1|2||7||6|1||14|7|9|3||1||4|3|1|10|1|3|2||2|||||1||6|10|||1|1|4|2||7|28||2|4||1|1|1||1|||64|5|8|2|1|9|3|16|21||1|1|1||1||1|2|8||||3||||||3|||||||3|||||2||||||3||1|1|2||||||||||||1|||||||||||||1|2||3|6
Animalia^Arthropoda^Insecta^Coleoptera^Lymexylidae|ship timber beetles|||||||||2|||3|||||1|||||||||1||1||||1||1||||||||3||||||||||2|1||||1|||||||||||||||||||1||||1|||1|1|||2||||||2||||||||||||||||||2||||||1|1|||||||2|||||||||||||||1||||2|1||1||1||||||||||||2||2||4|||||||||||||||||||||3|6||1|1||||||||||||||||1||||||||2||||||||||||||||||||||5|2||||||||||||||
Animalia^Arthropoda^Insecta^Coleoptera^Megalopodidae|Megalopodidae||||||||||||||||||||||||||||||||1|||||||||||||||||||||2||||||||||||||||1||||||||||||||||||||||1|||||||||||||||||||||||1|||||||||||||||||||||||||||||||||||||1||||||||||||||||||||||||||||||||1||||||||||||||||||||||||||||||||||||||||||||||||||||||||||5||||||||||
Animalia^Arthropoda^Insecta^Coleoptera^Melandryidae|false darkling beetles||||||||||||1||||||||||||||||||||||2||||2|||3|||1|2|||||1||1||||||1|||4|||||||1|||||||||||||||2||||||1||||||||||||||1||||||||||1||||1||||||2|||||1||||||||||||1||1||||4||||||||||||||||||1||||1|||||||||||||||||||||1|||||||||||||||1|1|3|||3|2|1|||2||||||||||||||||||||||1|||||||||||||||
Animalia^Arthropoda^Insecta^Coleoptera^Meloidae|blister beetles|||||||||10||||2|1||||4||||2||||4|1|3||||3|5|1||||3||||2|9|3||3|||3||2|3|7|1|1|||||||3|1|5|||1|8|1|1||4||1|5|3||1||1||1|11|7|9|3||3|1||6||1|10||6||2|1|10|2|7|1|3|7|1|1|7|4|1|2|1||3|4|2|7|||5|22|5|8|2||4||3|5|2|24|3|2|2|2|2|4|6|1|8||8|10|3|1|4|2|8|1|3|1|1||1|5|1||3|2|9|3|10|1|7|2||||||||||2||1||3||2||1||1|1||1|2||3|2|1||6|1||||2|2|2|10|5|1|1|1||2||3|1|2|2||1|||||1||||||||2|||1||4|||||1|||||3|||||||
Animalia^Arthropoda^Insecta^Coleoptera^Melyridae|solf-winged flower beetles|||||||||2|||1||||||||||||||2||||||1|1|1|1|1||2|||2||||||||1||||||||||||||||||||||||||3|2|||||||2|||1|2||1||11||||1|||||1|2|5||3|2||||1|1||1|1|||1|1|||||2||1|2|||1||||1|2|1||2||||||1||1||1|||||2|1|1||2||1|1||||1|1||1|||||1||||1||1|||||||3|||||||||||||||||||||1|1||1|1|1|1|||||||1||||1|||||||||2|1|||||1|1||||||||||||||
Animalia^Arthropoda^Insecta^Coleoptera^Micromalthidae|micromalthid beetles|||||||||||||||||||||||||||||||||||||||||||||||||||||||||||||||||||||||||||||||||||||||||||||||||||||||||||||||||||||||||||||||||3||||||||||||||||||||||||||||||||||||||||||||||||||||||||||||||||||||||||||||||||||||||||||||||||||||||||||||||||||||||||||
Animalia^Arthropoda^Insecta^Coleoptera^Microsporidae|Microsporidae|||||||||||||||||||||||||||||||||||||||||||||||||||||||||||||||||||||||||||||||||||||||||2||||||||2||||||||||||||||1|||1|||1|||||||||||||||||||||||||||||||2||||||||||||||||||||||||||||||||||||||||1|||||||||||||||||||||||||||||||||||||||||||||||||||||||||||||
Animalia^Arthropoda^Insecta^Coleoptera^Monotomidae|small flattened bark beetles|||||||||||||||||||||||||||||||||||||||||1||3|2|||||1||3|1||||||||||||||||||||||||||4||||||||||||||||3||1|1||||||1|1|1||||1||||||1||2||||||||||||||||||1||||||||||||3|||2||||||1||1||1||||5|||2|||||||||2||||||||||||||||||||||||||||||||||||||1||||||||1|||||||||||||||||||||||||||||
Animalia^Arthropoda^Insecta^Coleoptera^Mordellidae|tumbling flower beetles|||||||||4|||||||||||||||||3|2|||||1||||1|||||||||1||1||3|1||4||||||||||||1||||1|1|||||2|3|||3|||1|||||3||1|||||1|2|1|6||1|2|3||4||1|6||5|1|10|4|2||12|2|2|||2|3|1|7||1|||8|10|1|4||1||||||4|3||2|1|2||5|1|11||2|2|1|||||||2||1|||4|||2|2||2|||||7|1||1||7|4|2|4|6|1||2|5||5||1|2|10|2|||7|3|3||1|6|1|10|4|2||12|1|||2||3|6|2|4|4|3|1|4|||||||2|3|3|1|||2|1||1|1|1||||||1||1||||1|1
Animalia^Arthropoda^Insecta^Coleoptera^Mycetophagidae|hairy fungus beetles|||||||||1|||1||||||1||||||||||2||||||||1||2|||||7||||||1|||1||||||||||||||||||||1||||||||1||||||||2|||||||||2||||||||||1|2|1||||1||2|||||||||||||||2|1|||||||||||||||1||1||1|4|||||||||||1||||||1|||||||||||||||||||||||1|||||||||||||||||||||||||||||||||||||||||||||||||2|||||||||||
Animalia^Arthropoda^Insecta^Coleoptera^Mycteridae|mycterid beetles||||||||||||||||||||||||||||||||1|||||||||||1||||||5|||||1||||||||||||||||||||||||1||1|||||||||||||||||||||1||||1||1||||||1||||||||||||1|||||||||||||||1|||||||1||||||||||1|||||||||1||||1||||1|||||||1|||2|||||||||||||||||||||||||||||||||||||||||||||||||||||||||||||||||||
Animalia^Arthropoda^Insecta^Coleoptera^Nanophyidae|nanophyids||||||||||||||||||||||||||||1||||||||||1||||1||||||||||||||||3|||||||||||||1|4||||3|2|||2|1||1|1||2|1|1|9|||||4|1|5|1|1||2|3|1||1||1|1|||3|||1|5|6||3|6|4|4||2|||1|||1|1|1||1|1|3||3||1|||2|||1||||1|3||1|||||||1||||||2|||2|||||1|10|1||1|1|4||3|1||1||3||||1|1|||||||||||||||||1||||||||||||||||1||||||||||2||||||||||||||3||||
Animalia^Arthropoda^Insecta^Coleoptera^Nemonychidae|pine-flower snout beetles||||||||||||||||||||||||||||||||||||||2||||||||||||||2||||||2||||||||||||||1||||||||||||3||||||||||||1|1||||||||||||||||||||||||||||||7||||4|3|1|1|||1||||||||||||3|1||1||||4|||||||||||2||||||1||||||||2|||||||1||||||||||||||1|||2|||||||||||||||||2||||||||||||||||||11||||2|||||||
Animalia^Arthropoda^Insecta^Coleoptera^Nitidulidae|sap beetles|||||||||6|||1||||||||||||||4|1|1||||1|||3|1||4|||5|1|6|4|3||||4|||2|7||||||4|||2||||||||||||4||4||2|1|4|10||4||2|4||2|1|||9|1|33|5|33|6|||16||14|3|3|2||4|2|10|1|5||1|14|35|1||5|5|1||9|51|37|4|10|1|6|19|9|7|11|1|1|6|16||1||7|6|8|7|4|21|3|5|18|1|9|1||2|16|1|1|14|9|125|13|3|5|3|8|6|1||||7|||||1||1||||||2|||||||16|1|||1||1|2||||2|||1|||3|6|2|3|3||4|||1|2|2|1|||||1||||16|16|9|3|2|10||5||9|3|5|6|6|2|7|8|3|3|2|5|||2
Animalia^Arthropoda^Insecta^Coleoptera^Nosodendridae|wounded-tree beetles|||||||||||||||||||||||||||||||||||||||||2||||||||||||||1|||1||||||||||||||||1|||||||||||||||||||||||||||||||||||||||||||||||||||1||||||||||||||||||1||||1|||||||||||||||||||||||||||||||||||||||||||||||||||||||||||||||||||||||||||||1|||||||||||||||||||||||||||
Animalia^Arthropoda^Insecta^Coleoptera^Noteridae|burrowing water beetles|||||||||||||||||||||||||1||1||||||||1||||||||||||||||||1||||2|||||||||||||||||3||1||||||3|||4||4||8|||||2|||||1|||||1||1|1||3|||1||4||||||1||1||3|||4||1||11|1|34|1||||2|1|2|||||1|6||||||1||3|||1|||1|||||3|||||1|1|4|||||||1|||||||||||1|1||||||||1||||1|1|1|1||2||||||||||||||||||||||||||||1|||||||||||||||
Animalia^Arthropoda^Insecta^Coleoptera^Ochodaeidae|Sand-loving scarab beetle||||||||||||||||||||||||||||||||1|||||||||||||||||||||||||||||||||||||4|||2||4||1|||1||||1|||1|||||||2|||||1|||||5||2|||||2||||3|||||15|||||||1|2||1|||||1|1|||5||||6|2|3||2|1|1||1|4|3||2|3||7|8|3|5|1|5|1|2|||||||4|1||1|||||||1|1|||||2|||||||||1|||||||2|||||||5||||1||2||1|15|||1|2||1|6|3||||1|1||||||14||||1|1|||9|||||
Animalia^Arthropoda^Insecta^Coleoptera^Oedemeridae|false blister beetles|||||||||5|||||7||||7||||||||||||||1||||||4||2|||7||1|2||1|1|||1|2|2|1|||||||||||||2||||1|||4|||2||3|3||5||3|1||5||||1||1|4||24|1||2||1|3|1|2||||6|1|5|3|1|2|1||3|3|1|1|1|1||1|1|2|6|2||2|7|10|3|2|1|2|1|5|1|6|8|3|8||8|13|8|12|2|16|4|4|2|2|2|2||2|1||4|3|3|3|5|4||1|4|5|8|6|13|12|2|2|13|4|2|1|||8||2||7|3|3|5||3||||||||||4|||1|||1||||||||||||||||1|||2||2||1||2|||1|1|2|1|||2|2||||||1|1|
Animalia^Arthropoda^Insecta^Coleoptera^Omalisidae|Omalisidae|||||||||||||2|||||||||||||||||||||||3||||||||||||||||||||||||||||||||||||||||||||||||||1|||||1|||||||||||||||||1|||||||||||||||||||||||||||||||||||||||||||||||||||||||||||||||||||||||||||||||||||||||||||||||||||||||||||||||||||||||||||||||||||||||||||||||
Animalia^Arthropoda^Insecta^Coleoptera^Omethidae|Omethidae||||||||||||||||||||||||||||||||||||||||||||||||||||||||||||||||||||||||||||||||||||||||||||||||||||||||||||||||1|||||||||||||3||||||||||||||||||||||||||||||||||||1||||||||1||||||||||||||||||||||||||||||||||||||||||||||||||||2|||||1|||||||||||||||||||||||||
Animalia^Arthropoda^Insecta^Coleoptera^Orphnidae|Orphnidae|||||||||||||||||||||||||||||||||||||||||||1||||||2|||1|||||1|||||||||||||1||||1||||||2|||3|3|2||||1||1|||1|3||5|||1|1||3|2||3||1|1||||3||3||||2||1|||||||1|2|2||2||1|7||7||2|||1|5|||6|6||1|1||3|||1|1|||3|||3|1|4|1||||||8|||2|||||3||||||||||||||||||6|||1||2||||||2||||||2|9|8|||1|||1|||||2|3||1|2||||||5|||||7|3||||||||
Animalia^Arthropoda^Insecta^Coleoptera^Orsodacnidae|Orsodacnid Leaf Beetles|||||||||2|||||||||||||||||||||||||||||||||||||1|1||||||2||1|||||||||||||||||||||1||||1|||||||||||||||||||||||||||||||||||1||||||||||||||||||||||||||||||||||||||||||||||||||||||||||||||||||||||||||||||||||||||||||||||||||||||||||||||||||||||||||||||||||||||||
Animalia^Arthropoda^Insecta^Coleoptera^Oxycorynidae|oxycorynid weevils|||||||||||||||||||||||||||||||||||||||||||||||||||||||||||||||||||||||||||||||||||3|1||||||||||||||||||||||||5||||||1|2||||||1||||||1||2||1||||||||||1|||2||||||||||||1||||||1||||||||||||||1|||||||||||||||||||||5|||||||||||||||||||||||||1|||||||||||||||||||||||||||||
Animalia^Arthropoda^Insecta^Coleoptera^Pachypodidae|Pachypodidae|||||||||||||||||||||||||||||||||||||1||||||||||||||||||||||||||||||||||1|1||||1|||2||||||||||||5|||||||||||||||||||||||||||||||||2|||||||||||||||||||2|1||||||1||||||||||||||||||||||||2||||2|||||||||1||||||||||||||||||||||||||||||||||||||||||||2||||||||||||||||||||
Animalia^Arthropoda^Insecta^Coleoptera^Passalidae|bess beetles|||||||||||||||||||||||||||||||||||||||||||||||||||1|1||||||||||||||||||||||||||||||||||3||||||||||||||||||||||2|||||||||||1|2||1|||||||||2||||||1|||||1|||||1||||||||||||||||||||||1|||||||1|||||||||||||||||||||||||||||||||||||||||||||||||||||||||||||||||||||1||||||
Animalia^Arthropoda^Insecta^Coleoptera^Passandridae|Parasitic Flat Bark Beetles|||||||||||||||||||||||||||||||||||||||||||1||||||1||||||||||||||||||||||||||||||||2|1|||2|||||3|||||2|||||||||||||||||||2||||||||||1|1||3|||1|||||||||||||1|||||||12||||||||||||||||1|10|||||||||||||||||||||||||||||||||||||||||||||||||||||||||||||||||||||||||1||||||2|||||
Animalia^Arthropoda^Insecta^Coleoptera^Phalacridae|shining flower beetles||||||||||||||||||1||||||||||||||||||||||||||||||4|1||1||3|||1||1||||||1|||||||||||||||||||||1|||||||||||4|2||||1||||||3||6||||||||5||1||||6|||||||||||||||1|8|4||1|2||2|||||||||||||||1||1|1|1|||1|1|||||1|||4||||||||||||||||||||||1||||||||||||||||||||1||||||||1|||||||||||||||||6|||||2|||
Animalia^Arthropoda^Insecta^Coleoptera^Phengodidae|railroad-worms||||||||||||||||||||||||||||||||||||||||||||||||||||||||||||||||||||||||||||||||||||||||||||||||||||||||2|1||||||||||||||||||||||||||||||||||2||||||||1|||||||||||||2||1||||||2||||||||||1|||1|||1|||||||||||||||||||||||||||||||||||||||||||||||||||||||||||||7||||||
Animalia^Arthropoda^Insecta^Coleoptera^Phloeostichidae|Phloeostichidae||||||||||||||||||||||||||||||||||||||||||||||||||||||||||||||||||||||||||||||||||||||||||||||||||||||||||||||||||||||||||||||||||||||||||||||||2|1||||||||||||||||||||||||||||||||||||||||||||||||||||||||||||||||||||||||||||||||||||||||||||||||||||||||||
Animalia^Arthropoda^Insecta^Coleoptera^Phloiophilidae|Phloiophilidae|||||||||||||||||||||||||||||||||||||||||||||||||||||||||||||||||||||||||||||||||2||||||||||||||||||||||||||||||||||||||||||||||||||||||||||||||||||||||||||||||||||||||||||||||||||||||||||||||||||||||||||||||||||||||||||||||||||||||||||||||||||||||||||
Animalia^Arthropoda^Insecta^Coleoptera^Pleocomidae|rain beetles|||||||||||||||||||||||||||||||||||||||||||||||||||||||||||||||||||||||||||||||||||||||||||||||1|||1|||||||||2||||||||||||||3|||1|2|1|||||||||||||5|2|2||||||||||||||||1|||||1|||||2|2|||1||||||||2|2||||3|6|7|1||10|||8||||1|||4|||||6|||||9||||5||||||||1|1|4|||||1|||||||||||||||||||||||
Animalia^Arthropoda^Insecta^Coleoptera^Propalticidae|Propalticidae||||||||||||||||||||||||||||||||||||||||||||||||||||||||||||||||||||||||||||||||||||||||||||||||||||||||||||||||||||||||||||||||||2|||||||||||||||||||||||||||||||||||||||||||||||||||||||||||||||||||||||||||||||||||||||||||||||||||||||||||||||||||||||||
Animalia^Arthropoda^Insecta^Coleoptera^Prostomidae|red log beetles||||||||||||||||||||||||||||||||||||||||||||||||||||1||||||||||||||||||1||||||||||1|||||||||||||||||||||||||||||||||||||||||||||1|||2|||||||1|||||||||||||1||||||1||||||||||||||||1||||||||1|||||||||||||||||||||||||||||||||||||||||||||||||||||||||||||||||||||||||
Animalia^Arthropoda^Insecta^Coleoptera^Protocucujidae|Protocucujidae|||||||||||||||||||||||||||||||||||||||||||||||||||||||||||||||||||||||||||||||||||||||||||||||||||||||||||||||||||||||||||||||||4|||||||||||||||1|||||||||||||||||||||||||||||||||||||||||||||||||||||||||||||1||||||||||||||||||||||||||||||||||||||||||||4||
Animalia^Arthropoda^Insecta^Coleoptera^Psephenidae|water pennies|||||||||||||||||||||||||||||||||||||||||||||||||||||||||||||||||||||||||||||||||||||||||||||||3||||||1|||2||||||||4|||||||||1||||3||||||2||||||||2|||||2||1||1|1||||||1|||||||||5|2|1|2||1|||2|1|3|||1||2||1|1|||4|1||||||||||||||||1|2|1||2|||||||||1|2||1|1||2||||||||||2||2|1|||||||5||||||11||||
Animalia^Arthropoda^Insecta^Coleoptera^Ptiliidae|feather-winged beetles|||||||||||||||||||||||||1||||||||||||||||||||||||||||||||||||||||||||||||||||||||||||||||1|1||3||1|9|16||5|3||2|2||1|1||||5||||||2|4||||3||1|3||||||1||||4||1|||||9||||2|||||||1||||||1||2|||1||||||||||||1||||||||||||5||||1||1||||1||||||||||||1|4|||||1||||||3||1|1|||4|||||||||1|1|||||||||||||||
Animalia^Arthropoda^Insecta^Coleoptera^Ptilodactylidae|ptilodactylid beetles||||||||||||||||||||||||||||||||||||||||||||||||||||||||||1|||||||||||||||||1|||||||||1|||||||1|||3||1|1||||||||||||1|3|||||||||||||||||||||3|||||||||||||||1||2|||||1||||3||||||||||1|||||||||||2||||||||||||||||||||||||||||||||||||3|||||||||||||||||||||||||||||||||||||
Animalia^Arthropoda^Insecta^Coleoptera^Ptinidae|spider beetles||||||||||||||||||||||||||||1|2|||||1|||||||||1|||||||||||||||||||||||||||1|||||||||1|1|||||||1||||3|||||||1|||||||19|1|3|1|2|2|3||7|1|5|6||||||||||||2|||2|||2|1||1||||||||||2|||1|4||1|||2|2|||1|||||||||||1|||1|||||||2||||||1||||||||||||||1|1||1||||||2|||||||||2||||||||||||4||2|1|9|4|||||||5||3||1|||2|
Animalia^Arthropoda^Insecta^Coleoptera^Pyrochroidae|fire-colored beetles||||||||||||1|1|1|1||||||||||5|1||||||||1||||||||||||||||||1|||||1||||1||||||||||1|2|3||2|||||||||1||||1||||||||||||||1|||||||||||||||||||||||1||||||||||||1|1||||2|||1||1||||||||||3||3|2||2|15|5||||||||||||||||||||||1|||1||||||||||||||||||||||||||||||||||||||||||||||||||||||||||||||
Animalia^Arthropoda^Insecta^Coleoptera^Pythidae|pythid beetles||||||||||||||||||2||||||||||||||||||||||||||||1|1|||||||||||||||||||||||||||||||||||||1||||2||||||2|||||||1||||||||||||||||||||||1|||2||||||||1|||||2||||||||||||||||||||||||||||1|||||||||1|||||||||||||||||||||||||||||||||||||||||||||||||||||||||||||||||||||||||||
Animalia^Arthropoda^Insecta^Coleoptera^Raymondionymidae|raymondionymids||||||||||||||||||||||||||||||||||||||||||||||||||||||||||||||||||||||||||||||||||||||||||||||||||||||||||1|3|1||||4||2|3|||||5||2||1|2|1|2|||||4||||||||||3|3|3|4||2||1||4|||3||2|15||4||||2||2|||||2|||||||||||4|2||||2|1|4||2||||||||||3|1|1||1|4|1|8||||||||1||1||3|||6|||||||||||2|1|||||||||||||||||
Animalia^Arthropoda^Insecta^Coleoptera^Rhipiceridae|cedar beetles|||||||||||||||||||||||||||||||||||||||||||||1|||||||2||||||||||||||||||||||||||||||||||||||||||||||||||||||||2||||1|||||||1||||||||||||||||||||||||||||||||||||||||||||||||||||||||||||||||||||||||||||||||||||||||||||||||||||||||||||||||||||||||||||||||||||
Animalia^Arthropoda^Insecta^Coleoptera^Rhipiphoridae|wedge-shaped beetles||||||||||||||||||||||||||||||||||||||||||1|2|4|||||||||||||2|||||||||||||||||1||||1||||||||2||9||1||||1|1|4|1|1||1|1|||||6|||2|||1||3|||||3||||||||1|2|||||||||||||||||2|||||1||||||||||||||1|||7||||||||||||1|||||||||||||||||||||||||||||||||||||||||||||||||||||1|||||1||||||||||||||
Animalia^Arthropoda^Insecta^Coleoptera^Rhynchitidae|tooth-nosed snout beetles|||||||||7|||1||1||||||||||||4||||||||1|||||||2|2|2||1|||4|4|||6||||||3||||||||4||||3|2|2||3|1|1|2||2|2|5|4|3|10|1|1||2|1|15|||2||1|6|2|1|2||||3||5|||3|2|7|11||||10||2|3|1|9|4|3|1|1|24|13|20||2||4|1|11|1|3|9|2|1|5|61|11|4|5|10|8|1||3|8|8||3||1||3|1|1|8|4|2|1|3|2||2|7||||14|14|73|40|19|1|8|3|9|17|29|3|23|28|6|34|2|11|165|19|8|32|10|5|3||5|1|10||1||4|4|3|2|11|9|10|4|2|1|1|2||1|1||1|6||7|1|3|2|||||||||1|3|2|1||||2||1|13||||1|||
Animalia^Arthropoda^Insecta^Coleoptera^Rhysodidae|wrinkled bark beetles||||||||||||||||||||||||||||||||||||||1||||||||||||||||||||||||||||||||||||1||||||2|2|||||2|2||4||1|||||||1|||||||||||||||||||||1|||||9||5|||||7|||||2|||6|||3|4|||9|||1|1||7||31|5||||4||1||||1|||||||||||||1|||||1||1||||||||5||||||||||||||||||||||||||||10|||1||2|||9||||1|||4|||1||||||||||||
Animalia^Arthropoda^Insecta^Coleoptera^Salpingidae|narrow-waisted bark beetles|||||||||||||||||||||||||||||||||||||||||||||1||1||1||||||1||||||1|||||||||||||1|1|||||3||1||1||||||||||||1|||||1|1||||||1|3||1||1||||||||||||2|1|||||||1|||||1||||||1||1||||||||||||||1|1|3|||||||1|||||||||||||||||||||||||||||||||1||||||||||||||||||||||||||2||||||||1|||3||||||||||||
Animalia^Arthropoda^Insecta^Coleoptera^Scarabaeidae|lamellicorn beetles|||||||||34|2||6|1|5|5||1|25||5|6|1|1|3|8|50|12|5|4|||48|3|15|1|10|3|28|1|99|29|2|39|3|9|5||1|85|15|16|82|14|20|4|36|9|13|6|15||17|4|12||5||36|21|50|5|44|20|89|62|27|9|11|32|37|48|26|64|141|13|91|16|31|19|15|207|35|492|135|84|57|43|106|76|39|38|66|7|20|7|122|25|313|81|56|65|32|70|89|32|7|28|184|208|215|143|151|13|65|65|233|30|97|66|85|82|38|22|95|43|34|132|266|127|76|53|179|128|116|60|79|43|108|91|19|72|281|569|93|162|265|50|245|307|89|96|113|34|291|185|90|41|16|36|34|73|57|85|102|142|55|28|48|93|34|67|161|68|56|56|103|62|126|101|251|61|84|53|25|40|31|48|33|39|27|18|14|36|120|36|56|47|25|55|46|91|76|45|112|95|56|68|52|25|37|28|33|95|57|78|54|139|75|18|14|51|61|34|117|81|39|51|84|62|37|56|42|60|23|20|26|49|50|43|45|42
Animalia^Arthropoda^Insecta^Coleoptera^Scirtidae|marsh beetles|||||||||2|||||1||||2|||||||||||||||||||||||||2|1|||2||3|4||3||||||1|||||||||||1|||||||2|||||2||||1|1|1|||||||5|1|1|||1|||2||5||4||1|6|4|1|1||4|2|5|3||8|||3||1|2|3|||3||2||||3||7||||||14|1|4|3|2|2|3|||||||||||||||1|1||1||2||||||3|||1|||1|2|||1|||||1|1||||1|||||||||||2||1||||||7|1||1|||1|1|4||8|3|1|5|1||1|10||4|||3|||||1||||||1||||1
Animalia^Arthropoda^Insecta^Coleoptera^Scydmaenidae|antlike stone beetles|||||||||||||||||||||||||||||||||||||||||||||||||1|||||||||||||||1|||||||||5||1|||||||||||||1|2|||1|||2|1||||||5|2||||2|1|2|4|1||1|3||||4||1|1||||2|1|1||1|1|4|4|6||5|||37|||4|1||5||3|1|9|3|2|1|||1||1||||2||||2||1||||||||1|||1|||1||||||1||||1|||1|||||||||||||||9|||1||39|29||3||4|1|||2||2|2|4||1||1|6||3||1|2|3|1||6|1|1|1|1|2||||1|1|
Animalia^Arthropoda^Insecta^Coleoptera^Silphidae|carrion beetles|||||||||15|||||||||4||||2|||5|3||||||3||3|3||||||5||2||||||1|2||6|2|||||3||||||||2||3||||||2|3|3|2||1|1|2|2|8|1||2|2|3||3|8|1||3|1|3|3||9|3||5||2|2|2||6|1|4|2|1|1|||2||||1|1||||||4|6|||1|4|2||5||1|6|6||5|7||2|1|4||2||2|2|3||2||||1|||1|1|||5||3|5|||1||2|3|3|1|6|1||2||7|2|2||||||1||||3|||1|||6||1|2|||||1||1|||||6||1|||1|||2|||1|||||1|||||1||||1|||||||1||||
Animalia^Arthropoda^Insecta^Coleoptera^Silvanidae|flat grain beetles|||||||||2|||2|1|3|1|||2||||||||7|2|1||||2||3||||1|||4|1|18|2|3||1|5|3||3|10|4||1|||1|5|1|2|||||2|2|3||2|||||3|4|1|9||4||3|1||5||2|1|2|3|2|1|1|5|19|13|14|2|3|3|2|3|4|1|17|4||5|9|3|4|1|2|10|3|1|2|7|5|4||1|1||4|5|18|4|13|8|1|2|1|3|5|7|2|3|1|6|4|2|2|3|10||3|5|1|8|4|3||2|2|2|1|1|8|2|2|3|9|5|1|2|5|1||5||1|3||1|2|1|1||1|1|1|1||4||1|3|2||4|||3|1|2||||1|1|||1||1|||1||1|||3||1|||||4|||3|5|||3|||1|1|1|||3|1||1|8||1|2||||||||
Animalia^Arthropoda^Insecta^Coleoptera^Smicripidae|Smicripidae|||||||||||||||||||||||||||||||||||||||||||||||||||||||||||||||||||||||||||||||||||||||||||||||||||||||||||||||||||||||||||||||||1||||||||||||||||||||||||||||||||||||||||||||||||||||||||||||||||||||||||||||||||||||||||||||||||||||||||||||||||||||||||||
Animalia^Arthropoda^Insecta^Coleoptera^Spercheidae|Spercheidae||||||||||||||||||||||||||||||||||1|||||||||||||||1||||||||||||||||||||||||||||||||||1||||||||||||||||||||||||||||||||1|||||||||||||||||||||||||||||||||||||||||||||||||||||1||||||||||||||||||||1|||||||||||||||||||||||||||||||||||||||||||||||||||||||||||||||
Animalia^Arthropoda^Insecta^Coleoptera^Sphindidae|dry-fungus beetles|||||||||||||||||||||||||||||||||||||||||||||||||||||||||||1|||||||||||||3||||||||||||1|||||||||||||||||||||||||||||||||1|||||||||3|||4|1||||||||1|||||||||||||||||||||||||||||||||||||||||||||||||2|||||||||||||||||||||||||||||||||||||||||4||2|||||||||||1|||2|||||||
Animalia^Arthropoda^Insecta^Coleoptera^Staphylinidae|rove beetles|||||||||13|||2||7|1|||5|2||||||3|7||3||||7||1|3|2||6|1|11|9||25|4|5|9|5|4|1|8|14|4|186|1|6||87||1||32|4||2||4|14|8||24|1|9|3|6|5|10||17|7|28|65|26|91|56|40|39|9|89|23|273|200|12|20|27|45|15|31|7|30|129|51|28|76|38|24|15|112|84|116|108|65|47|20|83|50|59|42|37|19|51|23|42|14|46|106|47|83|130|101|32|113|24|29|90|146|58|59|84|42|221|34|24|21|101|88|87|7|58|36|42|59|64|61|30|63|59|124|89|153|46|282|200|29|41|38|120|27|27|7|35|87|52|18|38|24|28|102|30|44|49|47|40|111|81|46|54|52|32|58|146|38|49|44|110|29|18|9|24|19|31|58|58|38|39|33|21|112|95|49|39|63|27|80|33|23|46|59|31|31|18|44|66|113|35|76|65|81|45|63|31|36|50|77|149|66|54|44|41|43|29|94|14|44|30|23|8|22|25|13|33|4
Animalia^Arthropoda^Insecta^Coleoptera^Stenotrachelidae|Stenotrachelidae||||||||||||||||||||||||||||||||||||||||||||||||||||||||||||||||||||||||||||1||1|||||||||||1|||||||||||||||||1|||||||||||||||1|||||||||||||||||||||||||||1|||||||||||||||||||||||||||||||||||||||||||||||||||||||||||||||||||||||||||||||||||||||||||||||||||||1||
Animalia^Arthropoda^Insecta^Coleoptera^Synchroidae|Synchroa Bark Beetles|||||||||||||||||||||||||||||||||||||||||||||||||||||||||||||||||||||||||||||||||||||||||1||||||||||||||||||||||||||||||||||||||||||||||||||1|||||||||||||||||||||||||||||1|||||||||||||||||||||||||||||||||||||||||||||||||||||||||||||||||||||||||||||||||||
Animalia^Arthropoda^Insecta^Coleoptera^Synteliidae|Synteliidae|||||||||||||||||||||||||||||||||||||||||||||||||||||||||||||||||||||||||||||||||||||||||||||||||||||||||||||||||||1||||||||||||||||||1||||||||||||||||||||||||||||||||||||||||||||||||||||||||||||||||||||||||||||||||||||||||||||||||||||||||||||||||||||||
Animalia^Arthropoda^Insecta^Coleoptera^Telegeusidae|telegeusid beetles||||||||||||||||||||||||||||||||||||||||||||||||||||||||||||||||||||||||||||||||||||||||||||||||||||||||||||||||||||||||||||||||||||||||||||||||||2||||||||||||||||||||||||||||||||||||1|||||||||||||||||||||||||||||||||||||||||||||1||||||||||||||||||||||||
Animalia^Arthropoda^Insecta^Coleoptera^Tenebrionidae|darkling ground beetles|||||||||11|||2|3|1|1|||4|||||||2|15|1|1||||10||2||||1|||5|7|15|2|4|4||6|11|7|1|25|13||3|1||6|||1|4|17|4|2|6||12|6|1||16|5|24|14|10|4|3|4|64|25|72|39|13|10|98|10|19|28|8|32|10|13|34|23|22|12|7|59|51|26|40|7|10|22|15|13|28|79|18|24|16|9|5|32|31|44|10|12|40|64|14|27|34|16|16|52|31|84|40|58|9|31|22|39|39|70|40|21|66|65|47|21|139|51|11|85|18|13|18|60|27|10|5|50|10|24|13|28|24|90|19|10|44|63|83|7|34|17|21|102|35|74|43|26|54|39|25|26|31|26|6|12|26|20|14|28|16|22|42|12|9|4|12|14|22|7|1|17|3|10|29|97|3|13|21|20|21|5|4|13|22|8|46|50|30|18|21|13|29|14|1||11|2|8|28|25|6|8|34|5|25|6|3|14|9|2|7|4|2|7|2|15|4||6|8|2|11|4
Animalia^Arthropoda^Insecta^Coleoptera^Termitotrogidae|Termitotrogidae||||||||||||||||||||||||||||||||||||||||||||||||||||||||||||||||||||||||||||||||||||||||||||||||||||||||||||||||||||||||||||||||||||||||||||||||||||||||||||||||||||||2|||3||2|||||||||||||||||||||||||||1|||||||||3|||||||||||||||||||||||||||||1|||||||||||||||
Animalia^Arthropoda^Insecta^Coleoptera^Tetratomidae|Polypore Fungus Beetles|||||||||||||||||||||||||||||||||||||||||3|||||||||||||||||3|||||||||||||||||||||||||||||||1||||||||||1|||1|||||||1||||||||||||||||||||||||||1||||||1||||||||2||3||||||||||||||||1||||||||||||||||||1|||||||||||||||||||||1|||||||||||||||||||||||||||||||||||||||||||||
Animalia^Arthropoda^Insecta^Coleoptera^Throscidae|throseid beetles||||||||||||||||||1|||||||||||||||||||||||||||1|||||||||||||||||||||||||||||||||||||||||||||1|||||||||||||||1|||||5|1||||||||3|2|||||||||||||||||||||1|||||1||2|||||||||||||||||||1|||||1|||||||||||||||||||||1||||||||||||||||||||||||||||||||||||||||||||||||||||||||||
Animalia^Arthropoda^Insecta^Coleoptera^Torridincolidae|Torridincolidae|||||||||||||||||||||||||||||||||||||||||||||||||||||||||||||||||||||||||||||||||||||||||||||||||||||||||||||||||||||||||||||||||||||||||||||||||||||||||||||||||||||||||||||||||||||||||||||||||||||||||||||||||||||||1||||||||||||2||||||1||||||||||||||||||
Animalia^Arthropoda^Insecta^Coleoptera^Trachypachidae|False ground beetle||||||||||||||||||||||||||||||||||||||||||||||||||||||||||||||||||||||||||||||||||||||||||||||||||||2||||||||||||||||||||||||||||||||||||||||||||||||||||||||||||||||||||||||||||||||||||||||||||||||||||||||||||||||||||||||||||1|||||||||||||||||||||||||||
Animalia^Arthropoda^Insecta^Coleoptera^Trogidae|gnawer beetles|||||||||1||||2|4||||3|||||||1|8||1||||4||2||1||3|3|9|5||3||||||2|||1|3|||15|||1|||||||||||||2|5|5|8|3||2||||1|2|||8|1||||1||1|5|7|6|17|7|2|||2|1|2|20|2|2|17|4||4|3|||4||2|3|8||2|6|95|1|1|4|10|2||1|1|1|||||1|5|7|||3|17||1|5|2||2|1|5|6|1||15|||1|3|2|2||||8|3|13||||||4|||4||7|1|||7||2|||4|4||2|15|7|||||2||1||3|||17|26|13||9|5|3||1|27||||3||||||1|1||3|||3|2|14|3||5||6|13|8|||5|2|||2|4|4|||1|4
Animalia^Arthropoda^Insecta^Coleoptera^Trogossitidae|bark-gnawing beetles|||||||||4|||||||||||||||||||1||||1||1|||||||3|||||||||||1||||||||||||||||||||||||||||||1||1||1||1|2||||||5||1|||1|||1|||||1||||1|4||||||||1|||2||5|||||||||||||4|2||4||||||||||||||||1|||||||||1|||||1|||1|||||||||||||||||||1|||||||||||||||||||||||||||||||||||||||||||||||||||||||||
Animalia^Arthropoda^Insecta^Coleoptera^Zopheridae|ironclad beetles|1|||||||||||||||||||||||||1||||||||||1|||||3||4|1||||||||4||||||3||||||||||||||1||2|||7|3||1||1|4|1|1|1||2|||3|5|5|4|1|11|5|1|1|2||7|1|2|3|||1|4|7|9|5|18|16|2|3|5|13|2|6|6|1|8|1|1||1|7|10|2|1|2|5||12|19|1|1|5|1|8||1|1|12||4|2|1|7|||2||||1|39|3||2||11||||||3|||1|||5|1||||7|1|2||||2|1|2||||||||1|||||||||2|6|||||||1|||||3|1|||2|2|||2||||1|1|2||1|4|1||||10|3|1|3||||||||2
Animalia^Arthropoda^Insecta^Coleoptera|beetles|1|||2|4|2|2|1|1162|13|5|166|48|184|113|2|49|459|15|16|41|152|43|116|157|1119|204|168|249|50|6|692|65|191|153|186|26|681|35|509|991|79|1133|114|178|783|90|204|590|169|136|1154|586|123|77|219|346|433|260|64|127|153|168|161|22|113|40|1061|226|232|113|456|190|922|1243|927|441|420|406|823|589|884|1160|1906|1434|1836|1237|1633|1368|1217|2213|1070|2198|1789|1504|1221|843|1979|1239|855|1395|1207|996|1955|1240|2368|782|1983|1676|2124|2504|1520|1592|1541|3064|1995|1705|1564|1769|2620|1792|1441|4958|4274|1324|1176|1441|1395|2501|1437|2701|1851|1168|1939|1769|3153|1428|1675|1435|1962|1628|1810|2114|1883|2072|2615|1961|1594|1588|1411|1748|1674|1934|2138|1553|1433|1587|1815|2450|2124|2807|2226|6475|3132|1753|1608|1253|1059|1028|1197|2270|1337|2270|4215|2039|1543|1931|1377|1723|1049|1231|1191|1642|1334|1426|2250|2150|1225|2514|2388|1816|1151|1657|1358|1600|1031|8150|1257|1297|691|1157|1616|1130|1192|1111|1349|1626|1697|1881|2039|2569|3108|2691|2348|1720|3565|1521|1500|2049|1390|2456|2368|2567|1370|2453|1737|2143|1843|1738|1115|1927|1321|1297|960|1679|1752|1101|1086|1296|865|1173|1265|5540|5089|14075|4310|3346|2866|2340|1066|2441
Animalia^Arthropoda^Insecta^Dermaptera^Anisolabididae|red-legged earwigs|||||||||||||||||||||||||||||||||||||||||||||||||||||||||||||||||||||||||||||||||||||||||||||||||||||||||||||||||||||||||||||||||||||||||||||||||||||||||||||||||||||1||||||||||||||||||||||||||||||||||||||||||||||||||||||||||||||||||||||||||||||||||||||
Animalia^Arthropoda^Insecta^Dermaptera^Apachyidae|Apachyidae||||||||||||||||||||||||||||||||||||||||||||||||||||||||||||||||||||||||||||||||||1||||||||||||||||||||||||||||||||||||||||||||||||1|||||||||||||||1|||||||||||||||1|||||||||||||||||||||||||||||||||||||||||||||1|||||||||||||1||||||||||1|||||||||||||||||||||||
Animalia^Arthropoda^Insecta^Dermaptera^Carcinophoridae|red-legged earwigs||||||||||||||||||||||||||||||||||||||||||||1|||||||||||||||||||||||||||||||||||||||2|||||2|1|||2|1|||||2||||||1||||||||||3|2||||||||||||1|||1||||1|||||||||||||1||||2||1|1||6|1|6|2|4|5|5||3|6|8||||||3|1||2||1|2|||||3||2|||1|||||||||1||||||||2|||||10||1|||4||||2|2||||6|2|1|||15|6|1|||||1|||2|2||||||||||1|
Animalia^Arthropoda^Insecta^Dermaptera^Chelisochidae|black earwigs||||||||||||||||||||||||||1|||||||||||||||||||||||||||||||||||||||||||||||||||||||||||||||||||||||||||||||||||||||||||||||||||||1||||||||||||||||||1||||||||2||2|||2|1|1||||||||1||||||||||||1||||||||||||||||||||||||||||||||||||||2||1|||||||||||||||||||||||||||||||
Animalia^Arthropoda^Insecta^Dermaptera^Diplatyidae|Diplatyidae||||||||||||||||||||||||||||||||||||||||||||||||||||||||||||||||||||||||||||||||||1||||||||||||||||||||||||||||||||||||||||||||||||||||||||||||1|||||||||||||3|1||1|||6|3|||1||||||||||||1||||||||||||||1|||||||1|||||||2|12||2||4||2|||||1|1|2|1|2|||1|4|5|||2|||||||2|3||||||||1||||||
Animalia^Arthropoda^Insecta^Dermaptera^Forficulidae|common earwigs|||||||||2|||||||||||||||||1||||||1||||||||||||3|||||||||||||||||||||||||||1||2|||2||1|||||7|1||||1|1|1|||4||||1||||||||||||||||1|||2|||||||||||3||||3|||||||1||||1|||5|||||||2|4|4|5|3|2|14|4|||2|1||1||1|||||||2||||||3|1||1||9|3|1||1||||1||||1|1|||1|||1|2|||3||4||||||2|2||3||2|||3|1|2|1|2|2|||||||||1|||||1|2||2|1||||
Animalia^Arthropoda^Insecta^Dermaptera^Labiduridae|long-horned earwigs||||||||||||||||||||||||1|||||||||||||||||||||||||1|||||||||||||||||1|||||2|||||||||||||||||||||||||||||||||||3||||||||4|||||||||||||||||||||||||||||||||||1||1||||||||||1||1|1||||1|||1||||1|||||1|||1||||||||||||||3|||||||||||2|||||1||||2|2|||1|||||||||1|2||||||||||||||||||||
Animalia^Arthropoda^Insecta^Dermaptera^Labiidae|little earwigs|||||||||1|||||||||||||||||||||||||||||||||||||||||||||||1||||||||||1||||||||||||||||3|||||||4|2||||||||||||||||1|||||2|||5|4|1||1|||||||||2|||7|||2|3|2||2|||||1|||3|||4|||10||6|8|6|3|10||3|10||3|5||3|3||2|||4||1|4|||7||4|1|||2||||||||||||||2|||||3|||10|||5||||1||2|2||4|2|||10|1||1||||1|2|4||4||1||4||1||5|1||||||||1||
Animalia^Arthropoda^Insecta^Dermaptera^Pygidicranidae|Pygidicranidae|||||||||||||||||||||||||||||||||||||||||||||||||||||||||||||||||||||||||||||||||||||||||1||||1|||||||||||||||||||||2||||||||||||||||||||||||||||1|||||||||||||||||1|||1|1||1|||||||1||1||||||||||||||||||||||||||||||||8||||4||||||2||1||||||||1||||1|||||||||||||||||||||
Animalia^Arthropoda^Insecta^Dermaptera|earwigs|||||||||3|||||||||||||||1||2||||||1||||||||||||4|||||1|||||||1||||||||||2|||||3||2|||2||1||||5|9|1||||3|7|3||2|6||||1|2||||||1||4|||||2||1|14|6|3||1|||||||||7|||9|3||2|4|2||2|1||||4|||10||1|4|1||13|2|13|13|16|13|13|23|11|16|12|14|8|4|13|11|1|4|||5|4|2|7|3||9|2|4|6|1||7||11|3|1|1|1||1||1||||7|2|||1|3||1|17|20||12||22||4|1|2|6|4|9|9|7|4|15|1||11|7|9|1|4|21|12|3|4||1||7|3|2|2|7|1||1|2|1|2|1||1|1|
Animalia^Arthropoda^Insecta^Dictyoptera^Blaberidae|ovoviviparous cockroach family|||||||||3|||||||||||||||||1||||||1||||||||1|||||||||||||||||||||||||||||||||1|||||||||2|||||||5|4|||||||||||||||||||||||2||2|2|||3|1|||||2||||||||||||||||1||2|3||3|||||2||1|||||||||||||||||1|3|||||||2||||||||||1|||||||||||||1||||||||||1||||||||1||||||||||||||||||||||||||||||||
Animalia^Arthropoda^Insecta^Dictyoptera^Blattellidae|German cockroach family|||||||||1|||1||||||1||||||2||||||||||||||1||1||||1|||||1|||||||1|||||||||||||1||||1|||||||1||2||||3|||2|||||||||1|||||||||||1|||1|3|2|1|6|||10|4||1||||||||||||8|||2||1||1|4||15||3|1|||2||2|4|3|1|1|2|3|10|2|1|4|1|2||7|7|9|1||1||1|2|10|1|1|8|8|9|1|3||2|2|2|||2||3|3|1|2||||||1|10|2|||2|1||8|8|1|||2|15|2|1||1||6||6||||5||1||1||1||||23|2|2|||||4||||||||
Animalia^Arthropoda^Insecta^Dictyoptera^Blattidae|American cockroach family|||||||||7|||||1||||1||||||||2||||||||||||||||||||||||||||||||||||||2|||||||||1||||||||||||||||2|1||1|3|||||1||||||||||||||||1||3|||3|1|||||1|||||||1|||||||1|||||4|2|2||||||||2|||||2|2||1|||||1||||||1||||||||1|1||1|||||||||1|||||||||||||||||||||||||||||||||||1|||1||||||||||||||||||||
Animalia^Arthropoda^Insecta^Dictyoptera^Cryptocercidae|brown-hooded cockroach family|||||||||||||||||||||||||||||||||||||||||||||||||||||||||||||||||||||||||||||||||||||||||||||||||||||||||||||||||2|||||||||||||||||||||||||||||||||||||||||||||||||||||||||||||||||||||||||1|||1|||||||||||||||||||||||||||||||||||||||||||||||||||||||||||1||3|1
Animalia^Arthropoda^Insecta^Dictyoptera^Hymenopodidae|Hymenopodidae|||||||||||||||||||||||||||||||||||||||||||||||||||||||||||||||||||||||||||||||||||||||||||||||||||||||||||||||||||||||||1|||||||1||||||||||||||||||||||||||||||||||||||||||||||||||1|||||||||||||||||||||||||||||||||||||||||||||||||||||||||||1|||||||||1|||||
Animalia^Arthropoda^Insecta^Dictyoptera^Mantidae|mantids|||||||||1|||||3||||||||||1|||||||||||||||||||1|3|||1|||||||||||||||||1||1|||||||||||||||||1|||2|1||5|2||||||||||||||||||||||||||||||6|5|3|2|1||||3|1||||||||||||||2|1|18||7|1|||||||2|||4|1|1||1|1||1|8|1|3||1|||2|||||||1||3||3||4||1|1|||||||||||||||||||||||||||||||||||||||||||||||2|||||||||||||||
Animalia^Arthropoda^Insecta^Dictyoptera^Mantoididae|Mantoididae|||||||||||||||||||||||||||||||||||||||||||||||||||||||||||||||||||||||||||||||||||||||||1|||||||||||||||||||||||||||||||||1|||||||||||||||||||||||1|||||||||||||||||||||||||||||||||||||||||||||||||||||||||1|||||||||||||||||||||||||||||||||||||||||||||||||
Animalia^Arthropoda^Insecta^Dictyoptera^Polyphagidae|desert cockroaches||||||||||||||||||||||||||||||||1|||||||||||||||||||||||1||||||||||||||||||||||||||||||||||2||||||||||||||||||||||||1||||||||||||||||||||||||||||||1|2|1||||||||1|4||||||||||1|1|||3|2||2||||||||||||||||||||||||||||||1|||||||||||||||||||1|||||||||||||||||||||||||||||||
Animalia^Arthropoda^Insecta^Dictyoptera|mantids|||||||||12|||1||4||||2||||||3||3||||||2||||||1||2|||1|4|||1||1||||||1|1||||||||3||1|||1||||3|||||||1||4|1|||5|1||17|7||1|3|||||2|||||||||||1|||1|8|3|3|11|||16|12|6|5|2|1|3|||4|1|||1||8|||2||2||2|4|5|25|22|8|8|1||2|2|2|6|9|3|1|2|7|13|5|1|6|2|3|2|15|9|15|3|2|6||4|2|10|1|1|11|8|10|2|7||6|2|7||2|4||3|3|2|2||||||1|12|3|||2|1||8|8|1|1||2|15|2|1||1|1|7||6||||5||2||1|1|1||||25|3|2|||||4|||1||1||3|1
Animalia^Arthropoda^Insecta^Diptera^Acalyptratae|Acalyptratae||||||||||||||||||||||||||||||||||||||||||||||||||||||||||||||||||||||||||||||||||||||1||||||||2|||2|||1|||||||||1|||2||||2||||||||1|||||||||||||||||||||||||||||||||||||||||2|1|1||||||||||||||||1||||||||||||||||||||||||||||||||||||||||||||||||||||||||||||||||||||
Animalia^Arthropoda^Insecta^Diptera^Acartophthalmidae|acartophthalmid flies|||||||||||||||||||||||||||||||||||||||||||||||||||||||||||||||||||||||||||||||||||||||||||||||||||2||||||||||||||||||||||||||||||||||||||||||||||||||||||1||||||||1|||||||||||||||||||||||||||||||||||||1|||||||||||||||||||||||||||||||||||||||1||||||||||||||
Animalia^Arthropoda^Insecta^Diptera^Acroceridae|small-headed flies|||||||||2||||||||||||||||||||||||||||1|2|||||||1||4|2|1||||1|3|6|3||2||1|1|4|2|||1|3|||4|||7||1|||1|||9||7|1|3|5||2|7|1|25||||2|3|8|1|15|7|2||11||2|3|6|4|2|1|3||2|||17|11|1|3|5|1|6|7|2|||21|11|4|1||3||1|||3|9|2|3|1||3|||2|4||1||1|5|1||4||1|1||2|2||8|2|8|1|3|||19|13|||6|2|2|63|2|8|4|14||6||2|2|7||5|2||1|15|3|3|2|2|8|11||4||1|1|1||7|26||8|36|7|5||||4||8|||23|3|5||4||2|2|2|3||8|1|8|1|||2|2||2||||2|2|1|||2
Animalia^Arthropoda^Insecta^Diptera^Agromyzidae|leaf miner flies||||||||||||||||||||||||||||||||||||||||||||||||||||||3|||2||||5||||||||||2|||50|||||||123|2|3|3|1|32||2|53||13|||1|5||2|8|40|16|4|36||7|1|3|11|1|20|3|18|6|10|4|18|1||6|3|51|1|7|9|5|9|30|||||8|23|||1|2|||1||1||2|6|2|4|9|15|14|1|27|7|26|6|3|3|6|6|14|22|12|2|11|142|68|23|14|7|16|5|115|4|17|61|67|21|25|57|20|4|20|139|27|12|68|55|48|29|5|5|4|6|3|14|9|4|20|4||37|4|51|23|22|65|45|46|86|12|121|51|128|42|218|31|36|64|30|29|185|11|127|60|103|21|10|66|123|1|11|27|167|42|16|16|41|123|8|11|7|2|39|64|57|46|7|34|23|26|1|3
Animalia^Arthropoda^Insecta^Diptera^Alinkidae|Alinkidae|||||||||||||||||||||||||||||||||||||||||||||||||||||||||||||||||||||||||||||||||||||||||||||||||||||||||||||||||||||||||||||||||||||||||||||||||||||||||||||||||||||||||||||||||||||||||||||||||||||||||||||||||||||||||||||||||||||||||||||||||||2||||||||
Animalia^Arthropoda^Insecta^Diptera^Anisopodidae|wood gnats||||||||||||||3||||||||||||3|3||||8|||||||5||1|2|||||||||||||1|3||||||1||||||||4|||||7||||1|||3||||||1|1|2|||||||2|||2|5|3|||||2|3||||||4|||3||1|7|1|2|||||||||||2|||1|4|5||||1|2|||||2|||1||1|4|1|3|||2||4|2|12|2|2||7|3|||3|3|2|1|23|4|1||2|14|1|2|1|1|3|4|4||||1||2|||||1|2||3|||||||4||22|||3|||3|2|3||4|1||2||||||||||3||2|||3|9|2||10|8||26||1|3|1|5|1|
Animalia^Arthropoda^Insecta^Diptera^Antefungivoridae|Antefungivoridae|||||||||||||||||||||||||||||||||||||||||||||||||||||||||||||||||||||||||||||||||||||||||||||||||||||||||||||||||||||||||||||||||||||||||||||||||||||||||||||||||||||||||||||||||||||||||||||2||||||||11||||||||||||||||1||||||||||||||||||3|||4|||||||9|10|||||1||||
Animalia^Arthropoda^Insecta^Diptera^Anthomyiidae|anthomyiid flies||||1|||||4|||||||||||||||2|||2||||6|||||1|||||||||1||||2||||1|1||2||||6||||||2||23|2|5|2|||9|12|13|198|1|1|7|168||5|3|22|42|2|16|95|3|12|3|5|6|1|78|23|4|2|82|2|20|27|54|1|7|8|10|4|3|14|4|4|2|4|3|43|14|7|22|3|11|12|8|1|2|1|11||1|6|4||25||33|3|5|6|13|2|3|4|38|4|2|34|5|102|11|97|18|2|6|11|4|52|31|25|4|7|87|1|26|10|33|40|16|129|44|174|8|6|32|68|22|36|7|23|72|27|8|14|29|38|20|11|16|19|97|12|29||14|21||8|22|30|16|8|50|36|16|7|6|1|14|2|22|||4|5|8|153|100|40|6|10|43|13|11|9|62||14|7|4|4|11|40|67|92|48|25|47|37|61|10|16|10||35|10|11|23|11|17|6|4
Animalia^Arthropoda^Insecta^Diptera^Anthomyzidae|anthomyzid flies|||||||||||||||||||||||||||||||||||||||||||||||||||||||||||||2|||||||||||||4|||1||||5|||2||||88|116||1|||||71|26|2|8|12||1|1|||5|||2||14|||11|3||2|||1||||1|1|2|||||1|||1|||||||||||||2||2||3||3|3|||3|||||2||3|2||2|||||||||||3|10|||||||||1||1|1||1||4||1|1|||||||||||1||||2|||2|||3||||||||2|||||||1|6|1||3|3|||||11|||1||2|2|
Animalia^Arthropoda^Insecta^Diptera^Apioceridae|flower-loving flies|||||||||||||||||||||||||||||||||||||||||||||||||||||||||||||||||||||||||||||||||1|||||3||||||1||||||3||2||||||||||||||||5||||||||||||2||||||||||1|||||2|||||||||||||||1||2|||||||||||||||1||||1||||1|1|||8||8||3|8|||||||||1|||51|2|||||||3||1|||||||2||||||||||||47|||5|||||||||1||||||
Animalia^Arthropoda^Insecta^Diptera^Apsilocephalidae|Apsilocephalidae|||||||||||||||||||||||||||||||||||||||||||||||||||||||||||||||||||||||||||||||||||||||||||||||||||||||||||||||||||||||||||||||||||||||||||||||||||||||||||||||||||||5|1||||||||||||||||||||||||||||||||||||||||||||||||||||||||||||||||||||||||||||3|||||||||2
Animalia^Arthropoda^Insecta^Diptera^Apystomyiidae|Apystomyiidae|||||||||||||||||||||||||||||||||||||||||||||||||||||||||||||||||||||||||||||||||||||||||||||||||||||||||||||||||||||||||||||||||||||||||||||||||||||||||||||||||||||||||||||||||||||||||||||||||||||||||2||||||||||||||||||||||||||||||||||||||||||||||||||
Animalia^Arthropoda^Insecta^Diptera^Archisargidae|Archisargidae|||||||||||||||||||||||||||||||||||||||||||||||||||||||||||||||||||||||||||||||||||||||||||||||||||||||||||||||||||||||||||||||||||||||||||||||||||||||||||||||||||||||||||||||||||||||||||||||||||||||||||||||||||||||||||||||||||||||||||||||||||||||8|5|||
Animalia^Arthropoda^Insecta^Diptera^Archizelmiridae|Archizelmiridae|||||||||||||||||||||||||||||||||||||||||||||||||||||||||||||||||||||||||||||||||||||||||||||||||||||||||||||||||||||||||||||||||||||||||||||||||||||||||||||||||||||||||||||||||||||||||||||||||||||||||||||||||||||2||||||||||||||||||||||||||||||||||||||
Animalia^Arthropoda^Insecta^Diptera^Asilidae|robber flies|||||||||35|||4|1|30|2||1|10||||2||||20|23||||5|27||||13|1|15||16|15|1|1||47|1|3|1|4|||1|1|9|32|73|1|1||1|2||2||21|2|1|5|26|38|197|78|1|42|21|4|6|5|286|7|30|12|12|17|72|9|8|5|311|17|43|3|9|1|9|4|114|123|92|434|115|190|26|2|64|107|44|108|168|46|71|196|46|14|21|74|71|97|97|33|12|94|122|25|29|26|7|42|132|34|31|31|37|45|13|50|15|56|21|9|7|12|7|59|6|13|8|7|32|46|26|87|12|17|56|23|71|81|39|132|72|65|135|104|148|30|89|54|62|173|86|36|54|119|52|133|26|77|72|80|90|67|41|18|158|108|146|93|57|32|49|35|39|21|6|12|11|22|6|69|23|70|25|59|28|35|21|92|99|36|87|35|98|64|164|67|110|83|129|28|95|31|103|17|63|95|18|27|2|21|120|88|18|54|82|100|75|135|127|35|29|55|66|47|60|66|26|28|27|61|24
Animalia^Arthropoda^Insecta^Diptera^Asilomorpha|Asilomorpha||||||||||||||||||||||||||||||||||||||||||||||||||||||||||||||||||||||||||||||||||||||||||||||||||||||||||||||||||||||||||||||||||||||||||||||||||||||||||||||||||||||||||||||||||||||||||||||||||||||||||||||||||||||||||||||||||||||||||||||||||||||||||2|
Animalia^Arthropoda^Insecta^Diptera^Asiochaoboridae|Asiochaoboridae|||||||||||||||||||||||||||||||||||||||||||||||||||||||||||||||||||||||||||||||||||||||||||||||||||||||||||||||||||||||||||||||||||||||||||||||||||||||||||||||||||||||||||||||||||||||||||||||||||||||||||||||||||||||||||||||||||||||||||||||||10||||||||||
Animalia^Arthropoda^Insecta^Diptera^Asteiidae|cryptochelid flies||||||||||||||||||||||||||||||||||||||||||||||||||||||||||||||||||||||||||2|||||||6|||||1|||2|||||||||1|||||||||||||1|1|||||2||1||||||||||||||||||||||||||||||4|||2|1|||1|||1||1||||1|12||1||2|||||1|||19|2||5|5|2|1|5|3|||1|1||||12||||1|||||||||10|32|1|||||||||||2|||7||2|||3|2|6|9||||||||||||||||||1||
Animalia^Arthropoda^Insecta^Diptera^Athericidae|Watersnipe Flies|||||||||||||||||||||||||||1|||||3|||||||||||||||||2|||||1|2|1|1||||||||||||||6||||1||||||||||1||||||1||2||||||3|1|||1|||1|1||3|2|2|5||1||||||2|||1||||||||||2||1|||3||||||||||||||2|1|||||||15||6|7||3||3|2||||5||1|3|2|15|3|2|8|2||2||2|||1||1||||1|||3|||||2||4|4|2|||6||3|||||1||||||||||||1||4|||2||2|2||||||5|3|1|||||||2
Animalia^Arthropoda^Insecta^Diptera^Aulacigastridae|aulacigastrid flies||||||||||||||||||||||||||||||||||||||||||||||||||||||||||||||||||||1|||||||||||||2|||||2|||||||||||||||||||||||||||||||||||||||||||||||||||||||||||||||||4|||||||||||||||||||||||||||3||2|||||||||4||||||4|||||||1|||||5|||||||||3||||3||||||8|||||||1|||||||||||4|3|||2|||1
Animalia^Arthropoda^Insecta^Diptera^Australimyzidae|Australimyzidae||||||||||||||||||||||||||||||||||||||||||||||||||||||||||||||||||||||||||||||||||||||||||||||||||||||||||||||||||||||||||||||||||||2||||||||||||||||||||||||||||||||||||||||||||||||||||||||||||||||||||||||3||||||4|||||||||||||||||||||||||||||||||||||||||
Animalia^Arthropoda^Insecta^Diptera^Austroleptidae|Austroleptidae||||||||||||||||||||||||||||||||||||||||||||||||||||||||||||||||||||||||||||||||||||||||||||||||||||||||||||||||||||||||||||||||||||||||||||||||||||||||||||||||||||||||||1|3||||||||||||2||||||||||||||||||||||||||||||1|||||||||||||||||||||||||3|||||||||||||
Animalia^Arthropoda^Insecta^Diptera^Axymyiidae|Axymyiidae||||||||||||||||||||||||||||||||||||||||||||||||||||||||||||||||||||||||||||||||||||||||||||||||||||||||||||||||||||||||||||||||||||||||||||||||||||||||||||||||||||||||||||2|||||||||2|||||||||||||||||||||||1|||||||||||||2||2|||||||||||||||||||||||||2|||||||
Animalia^Arthropoda^Insecta^Diptera^Bibionidae|harlequin flies|||||||||4||||1|2|1|||4||||2||||17|15|||||12|1|||3|1|2||11|6||||6||2||2||1|1||6|14|16|||||||||2|2|2||12||2|||7|3||||5|4|4||1|4|3|2||7|16|||4|2|||4|14|2|13|4|23||1||1|1|2|2|4|7||1||3|14|2|5|2|5|4|2|2|2|1||1|1||1||1|6||1|2|||1|1|3|||2|1|||||1|3|3||1||6||1|||6|1|14|6|1|1||2|1|||2||3|4|7|11|1|5|12|2|32|4|3|4|2|4|10|27|16||16||30|||7|||21|10|14|13|14|20||||3|8|4|24|12|16|||4|1|6|27|9||||1||||||||1|2||1|4||3|24|19||3||8|6|8|2|16|21|2|
Animalia^Arthropoda^Insecta^Diptera^Blephariceridae|net-winged midges||||||||||||||||||||||||||||||||||||||||||||||||||||||||||||||||||1|||||||||||||||||||||||||||1|2|3||1||2||||||||||1||||2|2|||2|||3|||||3||2|6|1|||2|||||||1||4|||1||1|1||||3|||10||||1||||3|4|7|10|3|6||||35|6|20|7|10|16||3|6|17|28|30|7|3|5|4|5|6|5|||1||||||3|2||12||7|18|14|9|21||5|10||3|1|8||3|3|6|8|3|14|7|11|2|2|3|3|17|8|4|3|1|2||2|1|1|1|2|12|4||6|1||||2|10|1|7
Animalia^Arthropoda^Insecta^Diptera^Boholdoyidae|Boholdoyidae||||||||||||||||||||||||||||||||||||||||||||||||||||||||||||||||||||||||||||||||||||||||||||||||||||||||||||||||||||||||||||||||||||||||||||||||||||||||||||||||||||||||||||||||||||||||||||||||||||||||||||||||||||||||||||||||||||||||||||3|||||1|3|||||||||
Animalia^Arthropoda^Insecta^Diptera^Bolitophilidae|Bolitophilidae||||||||||||||1|||||||||||||||||||||||||||||||||||||||||2||||||||||||||4||||||||||||||||||4||1|||||||||||||||||||||||||2||||||2||||||||||||||||||||||1||||||||||1|||||||||||3|2|2||1|||||||||11|||2||||||5||1|4|||1|2||3|||||||4|8||||7|||||||1|||||3||4|1|1|||||||||||||||3|2|1||||||1||2||||
Animalia^Arthropoda^Insecta^Diptera^Bombyliidae|bee flies|||||||||15|||1||2|1|||1||||2|1|1||13|9|||||11|1|||||10||21|15||||57||18|1|11|1||2|7|8|35|70|3||2|||1|||4|2|2|1|49|20|157|50||10|26|1|7|5|129|8|70|9|56|11|23|26|1|2|8|7|243|36|5||21|3|82|25|22|207|83|2|154||17|123|16|68|14|11|94|7|20|102|17|128|1|56|50|221|1|41|31|50|3|8|8|77|11||13|9|11|4|2|13|87|231|15|4||24|213|21|78|10|5|1|22|2|2|105|35|33|50|6|64|34|16|119|27|13|87|62|17|47|89|31||47|59|164|57|77|291|82|161|45|124|99|89|46|35|74|72|47|75|82|388|6|62|9|16||4|57|156|15|4|10|86|6|16|11|15|17|378|43|9|38|26|39|75|68|74|29|51|84|17|83|79|27|23|60|60|93|146|24|49|61|75|108|14|17|23|30|9|37|17|22|6|85|3|6|4|24|38|15|48|110|16
Animalia^Arthropoda^Insecta^Diptera^Brachycera|circular-seamed flies||||||||||||||||||||||||||||||||||||||||||||||||||||||||||||||||||||||||||||||||||||||||||||||||||||||||||||||||||||||||||||||||||||||||||||||||||||||||||||||||||||||||||||||||||||||||||||||||||||||||||||||||||||||||||||||||||||||||||4|||||||||||||8||||
Animalia^Arthropoda^Insecta^Diptera^Braulidae|bee lice|||||||||8||||1|3||||1|||||1|||2|2||5|||2||||||3||1|2|||2|5||1||3|||1|1||1||||||||||||1||2||||||||||||||||||2||||||||||3|||||||||||||||||||||||||||||||||||||1||||||||||||||1|||||||1|1|||||||||1|||||||||||||||1|||||1||||1|1||||||||||||||||||||||||1|||1||||||||||||||1|1|||||3||||||||||||||
Animalia^Arthropoda^Insecta^Diptera^Calliphoridae|greenbottles|||||1||||6|||2||2||||||||||||5|||||1|1|1|||1||3||||||1|6|||||||||||10|||||||||||4|5|2|6|||||||28||||223|5|1|1|17|18||7|11|2|||8|56||12|12|8|11|21|4|56|6|3|1|24|10|6|20|7|5|20|17|283|4|2||11|15|14|||4|1||5|5|56|7||1|4|1|1|6|1|3|16|35|11|2|22|2|10|4|6|10|1|16|18|2|28|11|5|1|4|3|1|26|3|8|11|3|11|18|15|23|8|11|14|17||24|37|28|41|81|115|15|27|31|46|18|29|16|28|24|13|10|8|15|19|4|2|3|3|6|4|37||2|2|7|23|6|8|25|7|8|8|6|16|21||9|30|16|30|9|14|25|33|10|2|2|3|1|6|6|18|7|22|5|5|3|16|39|30|10|25|1|13|22|23|6|4|1|20|15|30|6
Animalia^Arthropoda^Insecta^Diptera^Camillidae|camillid flies||||||||||||||||||||||||||||||||||||||||||||||||||||||||||||||||||||||||||2||||||||1||||1|1|1|1|||||||||||1|||||||1|||||||3||4||||||||||||||1|1|||||||||||||1|||||||||||||||1||4|3|||1||1|1|||||1|||||||||||4|2||||||||||||||||||||||1||||2||||||||||||2||||||2||||1|||1|||||||3|5||3||9|6||
Animalia^Arthropoda^Insecta^Diptera^Canacidae|Canacidae||||||||||||||||||||||||||||||||||||||||||||||||||||||||||||||||||||||||||||||||||||||||1|1|2|||||||||||||1||||||||||||||||||||||3||||||||||||||||||||||||||1|4|2||||||||||3|8|2||||||||||4|3|4|||||2||2|11|1|3|1||||||||||||||11|3||1|1|21|||||||2|4|10||||21|5|4||4||2|||4|5|6||10|||||1|2|2||4|||||7|1||2|
Animalia^Arthropoda^Insecta^Diptera^Canthyloscelidae|Canthyloscelidae||||||||||||||||||||||||||||||||||||||||||||||||||||||||||||||||||||||||||||||||||||||||||||||||||1|||||||||||4||||||||||||||||||||||||||||||||||||||||||||||||||||4|1|||||||||||4||||||||3||||1|||||||||||||||||||||||||2|3|||||||||3||||||||5||||||1||3|||||||||||||||
Animalia^Arthropoda^Insecta^Diptera^Carnidae|Carnidae|||||||||||||||||||||||||||||||||||||||||||||||||||||||||||||||||||||2|||||6|||||||||||||||1||||||||||||||||||1||||1||2||||||||||||||||||||||1||||||||||||||||||3|4||||1|||1|||9||1|||||||||||||||7|||||1|1|6|||||||||||1|2||||||||||5||1||||2|||1|2||3|3|2|||13|4|1|2||3|||||1|||||4|2||3|||10|||1
Animalia^Arthropoda^Insecta^Diptera^Cecidomyiidae|gall gnats|||||||||3|||||1||||2|||||||||5||||4|1||||1||1||1|||||1||||2||1|||12|9|1||||||||||||6|29|||1|2|4|3|4|8|17||9|30|2||5|10|7|2|8|22|8|34|7|3|5|6|16|7|116|3|6|167|13|17|126|14|9|77|10|4|13|10|19|97|27|33|8|14|3|22|21|46|11|5|12|15|26|4|46|90|9|16|10|4|18|6|26|24|4|172|90|74|72|86|38|81|125|101|40|83|52|26|96|64|18|140|50|61|654|709|420|212|188|174|352|158|148|168|125|145|81|109|101|46|6|30|49|57|44|58|19|14|18|11|13|39|57|44|39|108|70|22|15|14|14|45|4|7|19|5|22|24|35|22|81|18|132|59|33|37|59|119|87|24|90|167|119|65|116|84|43|29|88|80|65|12|94|15|52|58|86|20|38|39|64|52|73|81|45|38|75|139|88|84|208|78|47|89|123|150|159|54
Animalia^Arthropoda^Insecta^Diptera^Celyphidae|Beetle Flies|||||||||||||||||||||||||||||||||||||||||||||||||||||||||||||||||||||2||||||||||||2|||||||||||||1||||||2||2||||||||4|||||1||||||||||||||1|1|2|3|||10|||||||||2|||2||||||||||||2||2||||5|1|2|||2||||||||3||10||||||||||1||25||||||||5|||4|||||||3|4|||2||2||2||4|||22|2|||||1|||||||||2|||||||2|||||20|
Animalia^Arthropoda^Insecta^Diptera^Ceratopogonidae|no-see-ums|||||||||2|||||2||||3||||||1||2|2||||||||||||||||||||||2||1|1||1|41||3|||3||||1||||2|58||1||||4|4|15||1|5|63|1||9|3|2||1|29|17|1|1|9|3||1|1|2|16|3|25|8|111|2||12|10||2|1|3|31|1|93|7|7|6||2|11|5|||1||2|||||5|1||4|2|1|1||4|39|1|1|6|9|1|3|35|3|2|11|30|94|45|23|35|86|16|28|28|20|110|110|57|122|59|86|37|126|172|125|62|222|77|76|120|102|12|17|25|27|6|137|83|73|93|103|74|115|39|147|208|32|30|34|22|9|43|38|81|15|17|49|120|72|44|41|112|59|87|298|86|163|132|102|101|33|143|60|94|42|54|126|111|56|108|33|84|34|58|78|104|97|58|113|86|66|58|152|114|118|86|146|24|123|52|109|123|159|58|35|48
Animalia^Arthropoda^Insecta^Diptera^Chamaemyiidae|aphid flies||||||||||||||||||||||||||||||||||||||||||||||||||||||1||||||3||||||||||||||12|||||||14|||1||2|||11||2||||2||3|4|8|3||2|4|||3|2||7||1||3||1||1|||5|||1|2|9|||||1||||1||||||1|||||||||1||3||12|2|4|||1|||1|||7|2|1||2||||11|1||3|5|2|5|4|2|1||2|9|2|2|7|3|11||10|||||||1|||1|||1|||||12|7|1|7|6|4|1|3|10||16||17|7|14|1|||4|2|19|4||2||||15|31||||1|1|||4|1|36|1|8||11
Animalia^Arthropoda^Insecta^Diptera^Chaoboridae|phanton midges|||||||||||||||||||||||||||2|||||1|||||||||||||||||||3|||1|1|||||||||||||||||||3|||||||3|4|||1||||3|1|||||1|1|||||||||||1|||3|||5||||||3||||||||||||||||1||||||||2|||||||||3|1|16|7|6||||||2||2||2||||||2||1|6||1||9|1|11||||||1||1|3|||7|||||||||||2|1||3||5||||2|||1|||||4||||||2||||3||1|||19|9||||1|4||7|||4|||2|3
Animalia^Arthropoda^Insecta^Diptera^Chironomidae|nonbiting midges|||||||||10|||4||1||||15||||||||4|10|||||2|||2|1||3|||||||10||||||5|1||7|48|13|||||3||1|4||||11|125|||1||25|5|2|22|1|10|6|101|4||2|16|5|1|5|121|56|3|1||||7|5|8|36||67||8|1||9|234|4|21|3|4|11||9|2|30|20|2|5|44||||11|47|8||1|3|1|11|4|5|17||3|20|1|7|95|2|3|2|12|4|4|16||30|9|21|25|64|10|5|121|59|11|123|107|85|411|94|280|43|347|148|88|287|70|20|534|363|246|342|222|109|44|64|252|27|248|154|106|122|79|191|131|118|115|78|54|47|27|22|263|18|120|15|164|135|18|22|51|68|88|130|144|55|123|120|145|76|28|203|29|186|28|48|96|29|115|33|107|26|62|51|68|23|103|103|151|56|154|102|178|57|121|108|121|113|181|97|112|120|92|135|93|119|208|245
Animalia^Arthropoda^Insecta^Diptera^Chloropidae|chloropid flies|||||||||3|||2||||||1|||||||||1|1|2||2|1|||||||||1||||4||||2||||1|3|1|3|1||2|1||3||2||||2|||39|||3||1|2|||1|123||1|20|1|54|||51|1|41|4||3||6|4|2|53|14|2|14|1|2|4|5|12||35|7|26|10|4|95|9|3|61||9|40||4|41|8|3||7|||1|4|4|2|1|2|3||8|1|3||2|1|30|5|15|29|2|47|16|13|7|6|44|35|41|23|13|50|46|170|382|323|170|39|21|118|41|77|14|8|13|4|72|55|28|33|49|25|32|273|137|41|158|137|19|34|17|69|11|73|142||5|1|6|40|13|13|13|11|65|2|4|10|32|7|24|9|25|9|18|19|9|32|25|15|13|9|3|4|49|8|46|9|17|28|82|49|20|12|54|16|52|15|14|68|18|4|22|20|24|28|109|30|12|10|4|2|4|2
Animalia^Arthropoda^Insecta^Diptera^Chyromyidae|chiromyid flies|||||||||2|||||2|||||||||||||||||||||||||||||||||||||||||||||||||||||||||2||||||||||6|||||||||||||||1|1||2|||||||||||||||1|1|||||||||3||||||||||||||||||||||||||||||2|7|1|1|||||||2|16|1|||||1||||1|2||1||4||3||8||2||||||||||2||||8|||||||||4|||2||||||||||||3|||2|||1|7|1||||||||||||4|3|4|8|1|19||
Animalia^Arthropoda^Insecta^Diptera^Clusiidae|clusiid flies|||||||||||||||||||||||||||||||||||||||||||||||||||||||||||||4||||||||||3|||9|||||||13|||1|||1||2|||||||||3|5||1||1|||3|2|3|||4||1|5|9|2||6|4|1|1|||1|1|||1|||||2|||||||||||||1|12|1|||||1|27|5||3|1|||||9|11|5|||1|1|4||1|10||30||2||12|9|1|||11|3||2|1|12|4|||2|||||||||1||2||1|1|1||2|44|2|17|10|9|9|27|2|2|1||7||3|12||||||||||||1|8|||3|2||8||1|||13||
Animalia^Arthropoda^Insecta^Diptera^Coelopidae|kelp flies||||||||||||||||||||||||||||||||||||||||||||||||||||||||2|||||||||||||||||||1||||||1|||5|||||1||2|||1||||2||1||||1|2|||||||1|||||||2|||||||||||||3|||||||||||1|||||||||1|3||||||1|11|||||1|||||||2||3||||||2||2||13||||3||||1|||||||||||||||1|1||1||||||||||||||||||||||||||||||||15|||||||||
Animalia^Arthropoda^Insecta^Diptera^Conopidae|thick-headed flies|||||||||12|||13||17|1|||7||||||||2|11|||||5||||1||||4|4|3|||20||2|2|2|||||1|17|16|1||1|1||2||||||||3||||15|37|||3||3|31||3|1|3|10|||2||1|1|2|20|6|3|5|12|1|21|4|10|6|38|||7|19|3|4||4|2|5|1|9|6|2|3|5||2||2|||||||5||18|10||14||41|3|5||1|30|1|||1|4|2|3||9|6|13|2||3||2|6|6|6|9|14|6|131|59||1|7||2|8|23|3|24|20|70|9|7|23|9|2|15|17|1|23|11|3|96|44|1|7|1||5|1||||1|1||4|2|23||20|2|5|20|11|26|6||1|2|5|2|2|2|2|1||8|1|3||6|6||1|||2|22||||2|1||4||||5||||6
Animalia^Arthropoda^Insecta^Diptera^Corethrellidae|Corethrellidae||||||||||||||||||||||||||||||||||||||||||||||||||||||||||||||||||||||||||||||||||||||||||||||||||||||||||||||||||||||||||||||||||||||||||||||||||||||||1|3||||1|||||2|||||||||||||||1|1|5||3||1||||1|||17|||18|1|||1||||||2||2||2||2||||4|||3|||1||2|||||1|||||3||||||1||1||||2||2|1||||1|
Animalia^Arthropoda^Insecta^Diptera^Cratomyiidae|Cratomyiidae|||||||||||||||||||||||||||||||||||||||||||||||||||||||||||||||||||||||||||||||||||||||||||||||||||||||||||||||||||||||||||||||||||||||||||||||||||||||||||||||||||||||||||||||||||||||||||||||||||||||||||||||||||||||||||||||||||||||||||||||||||||||||||2
Animalia^Arthropoda^Insecta^Diptera^Cryptochetidae|cryptochetid flies||||||||||||||||||||||||||||||||||||||||||||||||||||||||||||||||||||||||||||||||||||||||||||||||||||||||||||||||||||||||||||||4|||||||||||||5|2|||||||1||||||||||||||||||1||2||||1|||||||1||||||1||||||||6||3|||||1||1|||1|||||||4|||||||||||1|||||2|||1|||||2||||||||||||||5||
Animalia^Arthropoda^Insecta^Diptera^Ctenostylidae|Ctenostylidae||||||||||||||||||||||||||||||||||||||||||||||||||||||||||||||||||||||||||||||||||||||||||||||||||||||2|||||||||||||||||||||||||||||||||||||||||||||||||||||||||||||||||||||||||||||||||||||||||||||||||||||||||||||||||||||||||||||||||||||||||||||||||||||
Animalia^Arthropoda^Insecta^Diptera^Culicidae|mosquitoes|1||||||||11||||3||4|||3||||9||||5|11||||2|2||||3||10|||5|5|1||4|1|||||||||16|18||||||||||||1|28|15|13|7||10|2|11||32|27|2|13|1|1|8|8|4|1|8|17|1|||5||4|3|2|4|42||17||6||||35|13|2|22|6|11|3||3|14|3|5|9|4|2||14|2|2|||2|6|||6|1||7|5||3|1|58|2|33||4|2|4|17||7|7|19|326|89|249|168|254|248|241|304|126|179|89|70|73|127|54|47|49|40|92|94|109|131|84|112|66|84|137|100|57|45|97|55|14|67|87|85|42|51|81|32|99|67|42|77|39|138|51|59|42|63|80|15|101|64|56|43|30|53|55|41|29|108|26|22|35|31|47|110|46|73|32|21|38|4|6|10|12|13|42|11|23|13|6|12|23|17|24|11|22|9|25|13|20|5|24|3|21|10|16|18
Animalia^Arthropoda^Insecta^Diptera^Curtonotidae|curtonotid flies||||||||||||||||||||||||||||||||||||||||||||||||||||||||1|||||||||||||||||||||||||1|||||||||||||2|||1|||1|||||||||||||4||2||||1|2|||||||||||||2||||3|1||||||||||||||||||||||||3||8|5|||6|||||||||||||8||4|5|1|1|1|1|3|2|||||||||||||||||||||2||||||2|||6|||||7|||7||1|||||||||||||||||||||
Animalia^Arthropoda^Insecta^Diptera^Cyclorrhapha|Cyclorrhapha||||||||||||||||||||||||||||||||||||||||||||||||||||||||||||||||||||||||||||||||||||||||||||||||||||||||||||||||||||||||||||||||||||||||||||||||||||||||||||||||||||||||||||||||||||||||||||||||||||||||||||||||||||||||||||||||||||||||||||||||||||||2|||1||
Animalia^Arthropoda^Insecta^Diptera^Cylindrotomidae|Cylindrotomid Crane Flies|||||||||2||||||||||||||||||||||||||||||||||||||||||||||||||||||||||||5|||||||||||3|1||||1||||3|||||||||||1|4||||||1|1||1||||2||7|||1|1|||||||||||||||||||||||||||||||2|||||||||||3|4|2|1|1|||3|9|4||6|1|||2|3|3|5|2|6|3|||4|2|2|3||2|2|||||||1|3|||4|3|1|||1|||2|2|1||3||||||||8|||||||||||||||||||4||||1|||||1
Animalia^Arthropoda^Insecta^Diptera^Cypselosomatidae|Cypselosomatidae||||||||||||||||||||||||||||||||||||||||||||||||||||||||||||||||||||||||||||||||||||||||||||||||||||||||||||||||||||||||||||||||||||||||||||||||||||||||||||||||||||2|2||3||||3||||2||||||||||||||||||||||||||||||||||||||||||2||||||||||||1||||||||||||||||||||||
Animalia^Arthropoda^Insecta^Diptera^Deuterophlebiidae|mountain midges|||||||||||||||||||||||||||||||||||||||||||||||||||||||||||||||||||||||||||||||||||||||||||||||||||||||||||||||||||||||||||||||||||||||||||||||||||||||||||||||||||||||||||||2||||||||||||||||2|||||||1||||||1|||||||1||1|||||||||||||||||||||1|||||||||2||||4||||||
Animalia^Arthropoda^Insecta^Diptera^Diadocidiidae|Diadocidiidae|||||||||||||||||||||||||||||||||||||||||||||||||||||||||||||||||||||||||||||||||2|4|||||||||||||||||||||||||||||||||||||||||||1||||||||||||||||||||||||||1|||||||||||||||||||||||||||3|||||||||2||||||||||||1|||1|||||1|||||||3|||||||||1||||||||||||||||||||||6|1|1||||
Animalia^Arthropoda^Insecta^Diptera^Diastatidae|diastatid flies||||||||||||||||||||||||||||||||||||||||||||||||||||||||||||||||||||||||||4|||||||19||||3|4||1|3||2|||1||||1||4|||1|||2||||||1||1|5||||1||||||||||||||||||||||||||||||||||||||||||1|||2||||||||||||||||||3|||6||||||||||||||||||||||1||||||2||||1|||||||||3|||||2|||||||12||||1|5||3||||||
Animalia^Arthropoda^Insecta^Diptera^Diopsidae|stalk-eyed flies||||||||||||||||||||||||||2||||||||||||||||||||||||||||||||1||||||||||9|||||||||||1||3||3|||4||25||||||2|2|2|2|2|2|||||||1|9|1||1|2|3|1|||||||||||6|10|6|||||1||2|||||||||||3||||2|1||||1|5||||1|3||6||||1|1|5||||||2|8||12|12||22|2||15|||1||2||1||3||4|||||||9|||||8|16|||||||1|||4||||1|||||||||3|||2||21|2|||||||||||||1|2|4|
Animalia^Arthropoda^Insecta^Diptera^Diplopolyneuridae|Diplopolyneuridae||||||||||||||||||||||||||||||||||||||||||||||||||||||||||||||||||||||||||||||||||||||||||||||||||||||||||||||||||||||||||||||||||||||||||||||||||||||||||||||||||||||||||||||||||||||||||||||||||||||||||||||||||||3|||||||||||||||||||||||||||||||||||||||
Animalia^Arthropoda^Insecta^Diptera^Diptera|gnats|||||||||||||||||||||||||||||||||||||||||||||||||||||||||||||||||||||||||||||||||||||||||||||||||||||||||||||||||||||||||||||||||||||||||||||||||||||||||||||||||||||||||||||||||||||||||||||||||||||||||||||||||||||||||||||||||||||||||||||3||||||||||||||
Animalia^Arthropoda^Insecta^Diptera^Ditomyiidae|Ditomyiidae|||||||||||||||||||||||||||||||||||||||||||||||||||||||||||||||||||||1||||||||||||||||||||||||||||2||||||5||||1|||||||||3|||1|3||||||||||||2|2||||||1||3||||||4||||1||||1|||||||||||||||||7||||||39|||||||||||||4|1|||1||2|4|1|1||7|3||3|||||1||||1|||||||9|||1||||2|1||1||||||||3|1|||||1||1||||
Animalia^Arthropoda^Insecta^Diptera^Dixidae|dixid midges|||||||||||||||||||||||||||1||||||||||||||||||||||||||||||||||||||||||9||||||||||||1|1|4||1||||3||2||||||||2|5||||||||||||||7||||||3|||1|||||||||||||||||3|||||||2||||3|||1|||3|||||5||1||||||1|3|4|2|19|41|6|4||7|2|4|4||6|11||1|7|4|4|2||10||1|2||1|6|||2||||3|7|2|13|5|||1|||5|14||3|5|1||||||||||2|1|1|1|||1||||||9|2|3|4|4||1||
Animalia^Arthropoda^Insecta^Diptera^Dolichopodidae|long-legged flies||||1|||||4|2||||4||||4|1|||||||6|2||2|||4|1||||||||1||||2|1|2|1|1|||||2||15||||3|3||||2|||39|1|7|||9|125|173|2||35|4|16|72|42|30|10|26|19|5|4|51|3|35||77|101|6|5|9|10|8|115|79|46|53|2||8|26|159|46|82|37|190|22|2|90|34|21|8|33|92|1|34|6|22|11|16|3|27|34|21|4|6|7|1|14|3|2|2|29|14|79|13|12|45|15|15|74|6|24|95|44|140|65|7|41|4|21|52|27|27|55|21|51|151|78|131|116|84|64|56|20|233|704|151|274|194|195|175|140|284|228|211|250|423|213|134|37|79|27|133|29|54|20|11|17|20|12|5|18|13|2|78|58|20|21|15|3|10|9|14|24|2|14|14|381|38|63|76|37|22|33|16|29|44|30|24|22|40|33|31|27|20|12|9|58|54|61|138|23|20|17|42|8|8|246|64|85|88|153|197|98
Animalia^Arthropoda^Insecta^Diptera^Drosophilidae|pomace flies|||||||||1|||||3|||2|2||||||||||||||||||||2||||||||||||||||||||||||||||||||||||33|||||||32|||5|1|2||2|16|7|10|||4|3|1|2|18||17|2|3|11|11||||2|8|6|14|4|22|3|6|6|8||14|8|||5|3|3|2|||1|||3|1|1|||17||3|||2|3|4|7|6|40|2|10|6|5|82|5|1|10|17|11|2|32||5|66|4|14|110|10|54|17|13|7|4|43|20|112|202|109|78|163|10|22|1|6|17|14|84|29|36|20|61|32|36|9|66|76|48|9|10|43|5|53|25|12|60|43|170|25|122|104|6|56|57|12|53|13|91|396|88|70|87|31|22|119|77|61|49|66|124|116|29|74|95|70|160|73|60|35|75|87|92|55|133|118|62|52|51|48|28|96|23|139|34
Animalia^Arthropoda^Insecta^Diptera^Dryomyzidae|dryomyzid flies|||||||||||||||||||||||||||||||||||||||||||||2||||||||||||||||||||||||||6||||||1||||5|||1|2||||5||||||1||1|||2||1||1||||2|2|||1|3|1||||1|1|1|||||2|1||||||1|||||3||||||||||||||10|2|||||||||1||||||||||3|3||||1||||||||1|1||||||1|||||||||||||||||4|||||||||||||||||||||||2|5|2||3|||4||2|||||||||||
Animalia^Arthropoda^Insecta^Diptera^Elliidae|Elliidae||||||||||||||||||||||||||||||||||||||||||||||||||||||||||||||||||||||||||||||||||||||||||||||||||||||||||||||||||||||||||||||||||||||||||||||||||||||||||||||||||||||||||||||||||||||||||||||||||||||||||||||||||||||||||||||||||||||||||||||||||||5||||||1|
Animalia^Arthropoda^Insecta^Diptera^Empididae?|Empididae?||||||||||||||2|||||||||||||||||||||||||||||||||||||||||||||||||||||||||||||||||||||||||||||||||||||||||||||||||||||||||||||||||||||||||||||||||||||||||||||||||||||||||||||||||||||||||||||||||||||||||||||||||||||||||||||||||||||||||||||||||||||||||||||
Animalia^Arthropoda^Insecta^Diptera^Empididae|balloon flies|||||||||5|2||6||10|1|||2||||||||6|18|2|||5|3||||1||5||4|8|6|||25|1|||4||3|||7|65|10|4|||||||||49|109|4|2|6|12||142|55|19||6|38|2|28|40|3|14|26|24|22|5|23|188|1|51||96||11||5|4|1|74|6|27|27|1|3|2|19|16|35|27|29|60|72|23|87|79|3|59|35|48|7|13|9|49|3|2|3|3|11|1|31|17|7|1|5||5|35|10|33|6|6|59|56|4|82|16|6|38|81|63|58|173|30|73|49|35|55|45|158|103|13|58|122|44|35|46|16|98|22|7||62|36|54|9|91|318|162|9|20|28|5|209|8|15|18|16|32|13|67|57|12|24||13|25|30||16|56|9|59|92|2|38|17||14|9|81|52|112|58|72|67|23|39|7|208|15|28|14|17|8|18|23|9|18|9|2|67|12|64|20|28|28|38|20|50|49|50|70|49|50|61|29|35|65|87|54
Animalia^Arthropoda^Insecta^Diptera^Eoditomyiidae|Eoditomyiidae|||||||||||||||||||||||||||||||||||||||||||||||||||||||||||||||||||||||||||||||||||||||||||||||||||||||||||||||||||||||||||||||||||||||||||||||||||||||||||||||||||||||||||||||||||||||||||||||||||||||||||||||||||||||||||||||||||||||||||||||||||||||2||||
Animalia^Arthropoda^Insecta^Diptera^Eopleciidae|Eopleciidae||||||||||||||||||||||||||||||||||||||||||||||||||||||||||||||||||||||||||||||||||||||||3||||||||||||||||||||||||||||||||||||||||||||||||||||||||||||||||||||||||||||||||||||||||||||||||||||||||||||||||||||||||||||||||||||||||||||||||||4|1||||||2||||||||||
Animalia^Arthropoda^Insecta^Diptera^Eopolyneuridae|Eopolyneuridae|||||||||||||||||||||||||||||||||||||||||||||||||||||||||||||||||||||||||||||||||||||||||||||||||||||||||||||||||||||||||||||||||||||||||||||||||||||||||||||||||||||||||||||||||||||||||||||||||||||||||||||||||||||4||||||||||||||||||||||||||||||||||||||
Animalia^Arthropoda^Insecta^Diptera^Eoptychopteridae|Eoptychopteridae||||||||||||||||||||||||||||||||||||||||||||||||||||||||||||||||||||||||||||||||||||||||||||||||||||||||||||||||||||||||||||||||||||||||||1|||||||||||||||||||3||||||||||||||1|||||||||||||||||||3||||||||||||||3||||||||||||||||||||||||||||||||18|||3|9|||1|10|16|1|||10||5
Animalia^Arthropoda^Insecta^Diptera^Ephydridae|brine flies|||||||||||||||||||||||||||2||||||||||||||||||3|||||||1|2|1|1|3|||||6|||62||2|||||3|1||27|13|||||1|155|1|6|27|5|26|1|18|23|27|3|1||7|122|2|8|11|4|10|3|4|11|10|4|8|15||5|1|45|15|60|7|9|5|2|4|11|26|1|3|3|5|2|2|||19||4|9|2|4|||||2|4|1|2|5|17||1|115|14||5|37|23|18|60|4|14|4|23|19|9|10|6|33|24|38|18|63|54|38|9|1|4|35|17|28|50|99|2|5|25|80|54|16|59|52|49|14|9|10|21|19|10|29|19|20|7|15|13|21|19|1|3||1|63|32|72|5|20|5|3|10||2|15|7|20||64|71|11|49|1|24|13|28|12|98|46|56|56|17|23|15|14|37|20|29|26|18|19|18|10|30|11|21|6|13|30||6
Animalia^Arthropoda^Insecta^Diptera^Eremochaetidae|Eremochaetidae||||||||||||||||||||||||||||||||||||||||||||||||||||||||||||||||||||||||||||||||||||||||||||||||||||||||||||||||2|||||||||||||||||||||||||||||||||||||||||||||||||||||||||||||||||||||||||||||2||||||||||||||||||||||||||||||||||||||||||||||||2|||2||||||3|8|1|2||
Animalia^Arthropoda^Insecta^Diptera^Eremoneura|Eremoneura||||||||||||||||||||||||||||||||||||||||||||||||||||||||||||||||||||||||||||||||||||||||||||||||||||||||||||||||||||||||||||||||||||||||||||||||||||||||||||||||||||||||||||||||||||||||||||||||||||||||||||||||||||||||||||||||||||||||||||||||||||||||||4|
Animalia^Arthropoda^Insecta^Diptera^Eurychoromyiidae|Eurychoromyiidae|||||||||||||||||||||||||||||||||||||||||||||||||||||||||||||||||||||||||||||||||||||||||||||||||||||||||||||||||||||||||||||||||||||||||||||||||||||||||||||||||2||||||||||||||||||||||||||||||||||||||||||||||||||||||||||||||||||||||||||||||||||||||||||
Animalia^Arthropoda^Insecta^Diptera^Fanniidae|Latrine Flies||||||||||||2||1|||||||||||||||||2||||||||||||||2|||||||||||||||||||||||2||||||||5|11||||17||||2||1|1|10|2|5|||||6|2|||2|||1||||1||||1|1|1||||10||2|2|7|1|1|9|||2|1|||||2|||7||1|2|1||4|12|5|1|46|3||21|2|8|7|2|4|3|||2|3||4|7|5|7|2||3||8||5|||1|5||7|2|3||2||2|1|8|||2|8|6|1||3|||1|1||1|||1|2|2|8|4|3|3|3|||57|1|||4|2|2|3||1|4|1|2|5|10|6|7||||5|1|1||||||1||6||3|2||1|5|1|1|3
Animalia^Arthropoda^Insecta^Diptera^Fergusoninidae|Fergusoninidae|||||||||||||||||||||||||||||||||||||||||||||||||||||||||||||||||||||||||||||||||||||||||||||||||||||||||||||||||||||||||||||||||||||||||||||||||||||||||||||||||||||||||||||||2|3|||||||3|||||13|||||||||||||||||||||||||||||||||||||||||||||1||||||||||||||||||
Animalia^Arthropoda^Insecta^Diptera^Glossinidae|Glossinidae|||||||||||||||||||||||||||||||||||||||||||||||||||||||||||||||||||||||||||||||||4||||||||||||||||||1|2||3|||2||||||||||||||||||||||||||||||1|1||||||2|1|||1||||||||1|1|3||1||1|4|3|2|5||1|2|1|2|||3|1|1|2|||||1||||||1|||||||||1|||2|6|16|||1|||1|3||||1||||||||||2|||||||||||||||||1|||||||||||||
Animalia^Arthropoda^Insecta^Diptera^Gobryidae|Gobryidae||||||||||||||||||||||||||||||||||||||||||||||||||||||||||||||||||||||||||||||||||||||||||||||||||||||||||||||1|2|||||||||||||||||||||||||||||||||||||||||||||||||||1||3|||||||2||||||||||||||||||||||||||||||||||||||||||||||||||||||||||||||||||||||||||||||||
Animalia^Arthropoda^Insecta^Diptera^Gracilitipulidae|Gracilitipulidae|||||||||||||||||||||||||||||||||||||||||||||||||||||||||||||||||||||||||||||||||||||||||||||||||||||||||||||||||||||||||||||||||||||||||||||||||||||||||||||||||||||||||||||||||||||||||||||||||||||||||||||||||||||||||||||||||||||||||||||||||2||||||||||
Animalia^Arthropoda^Insecta^Diptera^Helcomyzidae|kelp flies||||||||||||||||||||||||||||||||||||||||||||||||||||||||||||||||||||||||||||2|2|||||||||||||||||1|2|||||1||1|||2|||||||||||||||4||||||||||||||||||1|3||||||||||||||||||||||||3|5|1||||||1||||||2||||2|||1|||||||1|||||||||||||||||||||||||1||||||2|||||||||||||||||||||||||||||
Animalia^Arthropoda^Insecta^Diptera^Heleomyzidae|heleomyzid flies|||||||||2|||||1|||||||||||||1||||||||||||||||||||||||||1||||||||4||1||||||||17|||9|||||||128|||2||10||3|47|6|5|6||7|2||2|20||11||4|5|9|3|2|7|2|4|1|3|6|98|10|5|10||13|7|3||2|6|4||3||4||||2||||2|3||5|2||1||5|2|3|1|16|7||2|21|9||20||3|10|28|7|21|6|4|16||1|6|14|8|8|1|34|10|5|53|39|6|27|5|7|19|14|14|58|14|5|8|2|6|1|1|||3|1||9|1|3|5|1||31|1||4|2||2|14|4|1|45|1|5|6|12|24|7|14|8|25|14|3|5||1|32|4|5|5||4|1||18||1|||1|8|1|12|6|3||2|3|3|4
Animalia^Arthropoda^Insecta^Diptera^Helosciomyzidae|Helosciomyzidae||||||||||||||||||||||||||||||||||||||||||||||||||||||||||||||||||||||||||||||||||||||||||||||||||||||2||||||||||||||||||||||||||||||||||||||||||||||||||||||||||2||||||||2|||||2||||||8|||||2||||||||||||||||||||||1||||1|||||||||||||||||1|1|11|2||4|||||||||||||||||||
Animalia^Arthropoda^Insecta^Diptera^Hennigmatidae|Hennigmatidae||||||||||||||||||||||||||||||||||||||||||||||||||||||||||||||||||||||||||||||||||||1||||||||||||||||||||||||||||||||||||||2|||1|||||||||||||||||||||||||||||||||||||||||||||||||||||||||||||||||2||||||||||||||||||||||||||||||||||||||||||||||||||||||||11|||||
Animalia^Arthropoda^Insecta^Diptera^Hesperinidae|Hesperinidae|||||||||||||||||||||||||||||||||||||||||||||||||||||||||||||||||||||||||||||||||||||||||||||||||||2||||||||||3||||||||||1|||||||||||||||||||||||||||||||||||||||||||||||||||||||||1|||||||||1|||||||||||||||1|||||||||||1|||||||1|||||||||||||||||||||||||||||||||
Animalia^Arthropoda^Insecta^Diptera^Heterocheilidae|halfbridge flies|||||||||||||||||||||||||||||||||||||||||||||||||||||||||||||||||||||||||||||||||||||||||||||||||||||||||||||||||2||||||||||||||||||||||||||||||||||||||1|||||||||||||||||1|||||||||||||||||||||||||||||||||||||||||||||1||||||||||||||||||||||||||||||||||||||
Animalia^Arthropoda^Insecta^Diptera^Hilarimorphidae|hilarimorphid flies|||||||||||||||||||||||||||||||||||||||||||||||||||||||||||||||||||||||||||||||||||||||||||||||||||||||||||||||3|||||||||||||||||||||||||||1|1||||||||||||||||||||||||||||1|||||||1|||||||||||||||||||||||||||||||1|||||||||||||||||||1|22|2|||||||||||||||||1|||||||5|
Animalia^Arthropoda^Insecta^Diptera^Hippoboscidae|keds|||||||||13|||||1||||||||||||||2||1|||||||||||1||||||2|1|||1||6|1|4|8|||2|||6|5|||1|13|23|4|||||13|2||1|2|5|2|8|2||6|7|22|2||2|1|3||2|13|8||1|1|5|16|2|8|2|1|1|1|8|9|4||4|11||6|6|||2|7|2|1|7||||3|||26|14|1|6|||3|20|1|3||1|3|3|3|5|3|1|6|1|2|14|24|12|12|11|12|11|1|21|9||2|5|6|4|5|7|9|3|1|3||15|7|6|13|21|13|24||1|7|3|14|2|23|11|13|6|8|15|2|4|14|5|1|6|3|2|2|3||14|4|4|26|12|28|25|3|19|||8|18|19|12|86|67|31|37|7|22|6|5|1|19|5|3||4|10|10|||3|1|6||||||1|3||1|2|3|7||1
Animalia^Arthropoda^Insecta^Diptera^Huttoninidae|Huttoninidae|||||||||||||||||||||||||||||||||||||||||||||||||||||||||||||||||||||||||||||||||||||||||||||||||||||||||||||||||||||||||||||||||||||||||||||||||||||||||||||||||||||||||||||||||||8||1|||||||||||||||||||||||||||||1||||||1|||||||||||||||||||||||||||||||||||
Animalia^Arthropoda^Insecta^Diptera^Hybotidae|Hybotid Dance Flies|||||||||||||||||||||||||||||||||||||||||||||||||||||||||||||||||||||||||||||||||||||||||2|||||||||||||||||||||||||||||||||||||||||||||||||||||||||||||||||||||||||||||||||||||||||1|1||||||||||||||||||||||||||||||||||||||||||||||||||||||||||||||||||||||||
[truncated: 2,943,357 more chars]
